# Supplementary material for: Exposing new taxonomic variation with inflammation — a murine model-specific genome database for gut microbiome researchers
Source: Microbiome. 2023 May 20;11:114. doi: 10.1186/s40168-023-01529-7 (PMC10199544; doi:10.1186/s40168-023-01529-7)
Supplement: Supplementary file 3 — Additional file 2. MAG IDs of medium and high-quality MAGs along with their completeness and contamination scores, bin size, and contig information (sheet: MQHQ_stats). tRNA location in each bin (sheet: MQHQ_tRNA) and sampling depth (sheet: Sampling_Depth) along with read mapping results (sheets: Mapping (95%), Mapping (strict)). [file 40168_2023_1529_MOESM2_ESM.xlsx]

## Sheet: MQHQ_stats
MAG_id	completeness	contamination	dMQHQ	bin_length	largest_contig	largest_contig_length	number_contigs	number_genes	loc_5S	loc_23S	loc_16S	SILVA_138_16S_location	SILVA_138_num_16S_matches
CBAJDB_1	80.93	1.69	yes	2256306	scaffold_630	55992	245	2101
CBAJDB_2	56.85	0	no		k141_1067093	122274	36	850
CBAJDB_3	64.11	0	no		scaffold_208	127211	37	853
CBAJDB_4	69.12	0	yes	1900779	scaffold_225	106718	191	6817
CBAJDB_5	93.14	1.4	no		scaffold_323	82415	206	2078
CBAJDB_6	93.4	0.13	yes	2501460	scaffold_4	399264	16	2084
CBAJDB_7	89.41	0.75	no		k141_4154	40034	214	1926	k141_223948, k141_353991
CBAJDB_8	79.15	1.42	no		scaffold_343	74809	194	1878
CBAJDB_9	56.79	0	no		scaffold_4	732262	556	7428
CBAJDB_10	56.79	0	no		scaffold_4	732262	3	1448
CBAJDB_11	56.79	0	yes	1773535	scaffold_4	732262	3	1448
CBAJDB_12	99.04	0	no		scaffold_2	271391	20	1682			scaffold_25
CBAJDB_13	59.13	0	no		scaffold_54	772201	2	881
CBAJDB_14	99.04	0	yes	1992611	scaffold_14	651514	5	1695
CBAJDB_15	99.04	0	no		scaffold_25	649209	6	1696
CBAJDB_16	99.04	0	no		scaffold_13	651497	5	1696
CBAJDB_17	61.17	0	no		scaffold_14	468134	4	1208
CBAJDB_18	99.04	0	no		k141_298604	495839	16	1680	k141_34989	k141_34989	k141_34989
CBAJDB_19	59.62	0	no		k141_89594	773583	2	881
CBAJDB_20	53.53	0	no		k119_140998	468725	3	781
CBAJDB_21	57.37	0	no		k119_101618	708072	2	825
CBAJDB_22	57.37	0	no		k119_349041	708072	2	824
CBAJDB_23	74.28	0	no		scaffold_14	468134	4	1284
CBAJDB_24	82.69	0	no		scaffold_14	468134	4	1208
CBAJDB_25	97.36	0	no		scaffold_6	651542	4	1603
CBAJDB_26	97.36	0	no		scaffold_6	651542	4	1603
CBAJDB_27	97.36	0	no		scaffold_6	651542	4	1603
CBAJDB_28	97.36	0	no		scaffold_7	651526	5	1602
CBAJDB_29	53.53	0	no		scaffold_80	648942	112	6178
CBAJDB_30	75.13	1.61	no		scaffold_74	143610	55	1387
CBAJDB_31	77.68	0	yes	1531322	k119_221533	672339	13	1278	k119_305066
CBAJDB_32	64.64	0	no		k119_39603	347790	12	1152	k119_274241
CBAJDB_33	81.38	1.61	no		k119_403755	205391	59	1621	k119_1062834
CBAJDB_34	65.12	0	yes	1536726	scaffold_26	291107	23	1301	scaffold_474		scaffold_474
CBAJDB_35	65.12	0	no		scaffold_26	291107	22	1287	scaffold_474		scaffold_474
CBAJDB_36	63.46	0	no		scaffold_8	295412	13	1093	scaffold_609
CBAJDB_37	56.78	0	no		k141_445907	324769	11	1415	k141_710783
CBAJDB_38	52.14	0	no		scaffold_47	347387	3	783
CBAJDB_39	66.85	0	yes	1023306	scaffold_707	33233	145	1005	scaffold_5548
CBAJDB_40	55.65	0	no		k141_199364	137898	18	974	k141_175447
CBAJDB_41	65.36	0	no		k141_410935	36401	179	1122	k141_342109
CBAJDB_42	59.88	0	no		k119_590895	196180	11	1008	k119_697184, k119_858827		k119_79755
CBAJDB_43	62.1	0.4	yes	1218397	scaffold_253	119892	25	1048
CBAJDB_44	51.88	0	no		scaffold_1	475383	5	867
CBAJDB_45	61.22	0.81	no		scaffold_95	119282	25	1000	scaffold_208, scaffold_643
CBAJDB_46	94.35	0.81	yes	1602152	scaffold_38	204713	28	1390	scaffold_1073, scaffold_182
CBAJDB_47	51.88	0	yes	958326	k141_164888	577947	3	827
CBAJDB_48	89.11	0.81	no		k119_133723	263973	20	1294	k119_26188, k119_315498
CBAJDB_49	90.16	0.1	no		scaffold_53	275986	19	1226	scaffold_403
CBAJDB_50	90.16	0.08	yes	1463773	scaffold_46	275976	23	1255	scaffold_301	scaffold_3077	scaffold_3077
CBAJDB_51	50.16	0.78	no		k119_113089	125204	11	462
CBAJDB_52	84.97	0.93	no		scaffold_22	235561	419	4980		scaffold_318
CBAJDB_53	81.1	0	no		scaffold_25	245053	28	1233		scaffold_564	scaffold_1121
CBAJDB_54	88.14	0.22	yes	1740087	k141_338649	188516	48	1424			k141_303248
CBAJDB_55	70.63	0.93	no		k119_231336	245717	24	994
CBAJDB_56	65.03	0.93	no		k119_98030	251097	20	904
CBAJDB_57	63.64	0.93	no		k141_482349	488943	16	870
CBAJDB_58	63.09	0.17	no		scaffold_75	130216	50	1582	scaffold_821		scaffold_2444
CBAJDB_59	89.26	1.51	no		scaffold_89	135929	93	2561
CBAJDB_60	50.55	0.67	no		scaffold_1239	31305	315	1892		scaffold_4711
CBAJDB_61	91.05	1.17	no		scaffold_398	70552	125	2542
CBAJDB_62	75.84	1.17	no		k141_290372	130300	59	2026
CBAJDB_63	91.95	1.51	no		k119_319745	130049	677	13783		k119_141825
CBAJDB_64	90.27	0.17	yes	2376921	k119_423922	130095	102	2377	k119_1035780, k119_1055719	k119_306813	k119_1035780
CBAJDB_65	71.14	0.17	no		k141_368099	212426	38	1818
CBAJDB_66	53.69	0	no		scaffold_10	258530	34	1851
CBAJDB_67	50	0	no		k119_253152	259365	16	1233	k119_227938
CBAJDB_68	97.32	0	no		scaffold_9	256364	74	2890	scaffold_5075
CBAJDB_69	97.32	0	yes	2837916	scaffold_9	256364	72	2869	scaffold_5075
CBAJDB_70	94.25	1.44	yes	3725591	scaffold_108	127951	157	3481
CBAJDB_71	96.49	4.15	no		scaffold_116	122912	223	3364
CBAJDB_72	66.32	4.96	no		scaffold_1151	34480	510	2850
CBAJDB_73	69.94	0.32	no		scaffold_36	211578	63	2247
CBAJDB_74	57.08	6.35	no		scaffold_1454	35734	493	2621
CBAJDB_75	93.1	3.35	no		scaffold_81	137549	171	3560
CBAJDB_76	94.35	3.96	no		scaffold_49	170180	214	3522
CBAJDB_77	52.63	0	no		scaffold_140	239785	19	1613
CBAJDB_78	54.8	0.02	no		scaffold_1964	23289	294	1621
CBAJDB_79	96.84	2.22	no		scaffold_50	167582	68	2790
CBAJDB_80	57.89	0	no		scaffold_16	269274	30	1393
CBAJDB_81	59.18	0	no		scaffold_146	229760	61	2640
CBAJDB_82	88.61	0.95	no		scaffold_31	339190	59	2964
CBAJDB_83	92.41	3.16	no		k119_304675	130622	674	8179
CBAJDB_84	89.84	1.38	no		k119_70303	86099	164	2461
CBAJDB_85	85.63	0.57	no		k119_208155	182286	85	3076
CBAJDB_86	96.84	1.58	no		k119_64824	274199	69	3231
CBAJDB_87	92.01	2.53	no		k119_16623	127160	228	3362
CBAJDB_88	90.33	1.44	no		k119_45854	134069	134	3226
CBAJDB_89	94.94	0.95	yes	3613201	k119_120610	285029	65	3166
CBAJDB_90	91.76	6.78	no		k119_285776	204101	110	2932
CBAJDB_91	91.04	2.53	no		k119_94555	104232	192	3242
CBAJDB_92	84.48	0.57	no		k119_147437	182286	84	3075
CBAJDB_93	66.67	0	no		k119_988873	269314	41	1947
CBAJDB_94	90.23	1.23	no		k119_80091	272609	44	2519
CBAJDB_95	87.34	1.27	no		k119_438634	339454	47	2901
CBAJDB_96	53.29	1.15	no		k119_827485	19514	259	1443
CBAJDB_97	98.1	2.22	yes	2951890	k119_827098	167615	63	2773
CBAJDB_98	63.41	1.64	no		k119_443379	23055	292	1828
CBAJDB_99	92.09	0.63	no		k119_145907	155313	98	3698
CBAJDB_100	93.71	0.48	yes	2449384	k119_29283	218610	42	2141
CBAJDB_101	86.78	0.57	no		scaffold_162	196282	83	3282
CBAJDB_102	93.68	1.15	yes	3957985	scaffold_162	196282	110	3627
CBAJDB_103	57.58	1.57	no		scaffold_162	196282	62	2454
CBAJDB_104	90.51	5.59	no		scaffold_104	123117	154	3690
CBAJDB_105	90.49	6.98	no		scaffold_339	62512	513	4635
CBAJDB_106	88.51	0.57	no		scaffold_425	183258	102	3824
CBAJDB_107	92.41	0	no		k141_1528723	163061	77	3313
CBAJDB_108	93.65	1.27	yes	3489672	k141_1166909	132145	113	3352
CBAJDB_109	85.54	0.67	no		k141_1381957	232931	75	3120
CBAJDB_110	54.39	0	no		k141_1231124	269358	37	1757
CBAJDB_111	87.24	0.63	no		k141_412520	223850	146	2824
CBAJDB_112	94.74	9.47	no		k141_341337	155334	64	2800
CBAJDB_113	90.64	1.51	no		k141_649109	97693	168	2720
CBAJDB_114	95.99	0.97	yes	4233089	k141_1022626	152011	105	3701
CBAJDB_115	97.7	1.23	yes	2960427	k141_53536	217224	44	2775
CBAJDB_116	84.48	0.57	no		k141_192214	150880	261	4170
CBAJDB_117	78.74	0.57	no		k141_539724	220151	72	2918
CBAJDB_118	88.61	0.63	no		k141_794024	417824	40	2787
CBAJDB_119	77.85	0.63	no		k141_767265	167597	46	2172
CBAJDB_120	97.47	1.58	yes	3150502	scaffold_286	114428	200	6673
CBAJDB_121	87.34	1.9	no		scaffold_104	162465	64	2486
CBAJDB_122	93.68	1.34	no		scaffold_78	182582	58	2657
CBAJDB_123	92.19	0.95	no		scaffold_98	166471	111	3285
CBAJDB_124	82.86	0.86	no		scaffold_205	128078	87	2949
CBAJDB_125	92.51	1.27	yes	2656311	scaffold_443	94216	173	2644
CBAJDB_126	74.68	0	yes	1993006	scaffold_151	142040	41	1854
CBAJDB_127	91.77	1.27	no		scaffold_182	132102	134	3400
CBAJDB_128	81.65	0.95	no		scaffold_495	255000	39	2584
CBAJDB_129	93.04	0	yes	3499593	scaffold_115	155273	96	3352
CBAJDB_130	85.36	0	yes	2770112	scaffold_385	100935	208	2682
CBAJDB_131	83.91	0.57	no		scaffold_571	219727	82	2953
CBAJDB_132	98.23	4.31	no		scaffold_128	120492	245	4496
CBAJDB_133	97.63	0.93	yes	2979703	k119_184203	124414	56	2762
CBAJDB_134	96.53	3.16	no		k119_340615	161912	88	2855
CBAJDB_135	97.67	0.86	no		scaffold_36	140445	58	2948
CBAJDB_136	86.3	0.29	no		scaffold_36	140445	470	8794
CBAJDB_137	97.65	1.19	no		scaffold_36	140445	71	3011
CBAJDB_138	95.96	0.86	no		scaffold_41	138881	71	3075
CBAJDB_139	95.4	0.86	no		k141_423648	163133	44	2800
CBAJDB_140	94.08	0.93	no		scaffold_246	120794	85	2729
CBAJDB_141	97.7	1.57	yes	3511273	scaffold_248	120492	140	3132
CBAJDB_142	57.89	0	no		scaffold_487	140605	40	1758
CBAJDB_143	59.65	1.75	no		k119_20540	123143	55	1868
CBAJDB_144	86.57	1.92	yes	3024573	k119_91641	125695	78	2794
CBAJDB_145	81.71	1.92	no		k119_443039	132319	72	2701
CBAJDB_146	50.88	0	no		scaffold_643	80781	610	7253
CBAJDB_147	54.39	1.75	no		k141_1044874	127817	39	1465
CBAJDB_148	82.74	1.34	no		scaffold_810	266614	50	2758
CBAJDB_149	82.23	2.96	no		scaffold_1032	37124	518	3742
CBAJDB_150	96.44	2.78	no		scaffold_165	102360	198	4677
CBAJDB_151	94.25	1.92	no		scaffold_42	179521	102	3025				scaffold_2622	13
CBAJDB_152	58.94	2.9	no		scaffold_217	205791	77	3510
CBAJDB_153	78.41	3.38	no		k119_245141	38031	502	3752
CBAJDB_154	98.16	2.2	yes	5284900	k119_25584	175968	134	4737
CBAJDB_155	88.22	1.92	no		k119_68304	159576	110	2928
CBAJDB_156	95.86	2.2	no		k119_338125	175956	121	4686
CBAJDB_157	85.52	1.92	no		k141_125837	185133	100	4167
CBAJDB_158	93.14	4.03	no		k141_1342768	306515	50	3050			k141_444702	k141_444702	16
CBAJDB_159	94.54	1.34	yes	3417640	scaffold_3	334867	46	2915
CBAJDB_160	92.56	2.2	no		scaffold_705	124109	165	4230
CBAJDB_161	95.57	1.9	no		k119_647083	191047	69	2559
CBAJDB_162	65.6	1.05	no		scaffold_627	45811	324	2271
CBAJDB_163	68.49	0.63	yes	2365251	k141_911890	64188	233	2402
CBAJDB_164	78.48	0.95	no		k141_816182	244045	30	2270
CBAJDB_165	67.12	1.42	no		scaffold_823	69164	219	2251
CBAJDB_166	93.04	0	yes	2877119	scaffold_73	187992	48	2567
CBAJDB_167	52.63	0	no		scaffold_52	193361	32	1472
CBAJDB_168	73.68	1.75	no		k119_88042	328426	67	3271
CBAJDB_169	90.28	2.39	yes	3867813	k119_104770	309645	68	3568
CBAJDB_170	79.89	1.05	no		k119_886112	306167	63	3292
CBAJDB_171	73.68	3.51	no		scaffold_853	61003	317	3197
CBAJDB_172	78.95	1.75	no		scaffold_853	61003	302	3182
CBAJDB_173	89.2	4.02	no		k141_292543	103164	210	3520
CBAJDB_174	80.7	1.75	yes	3607531	scaffold_416	97442	302	8803
CBAJDB_175	73.53	3.96	no		scaffold_496	43541	392	2547
CBAJDB_176	62.94	0	no		scaffold_39	203386	67	2065
CBAJDB_177	70.36	1.42	no		k141_338752	40981	321	2105
CBAJDB_178	94.26	0	yes	3243253	k119_112629	207427	98	2893
CBAJDB_179	60.92	0.63	no		k119_153960	144775	55	1868
CBAJDB_180	62.34	0	no		k119_880612	112618	45	1509
CBAJDB_181	55.06	1.69	no		k119_131414	210148	57	2181
CBAJDB_182	61.7	1.21	no		k119_619227	210148	62	2321
CBAJDB_183	79.79	1.72	yes	3277673	scaffold_30	348068	58	2908
CBAJDB_184	72.17	1.44	no		scaffold_32	255650	78	3368
CBAJDB_185	62.96	1.15	no		scaffold_26	219287	44	2230
CBAJDB_186	84.64	2.3	no		scaffold_61	298834	68	5133
CBAJDB_187	87.1	1.72	no		k119_59449	262443	72	3198
CBAJDB_188	88.82	1.72	no		k119_231259	219327	91	3526
CBAJDB_189	88.8	1.72	no		scaffold_31	297738	51	3135
CBAJDB_190	90.53	1.72	yes	3606985	scaffold_31	297738	55	3224
CBAJDB_191	64.11	1.15	no		k141_845744	166115	54	2761
CBAJDB_192	62.39	1.15	no		scaffold_130	298803	47	2734
CBAJDB_193	96	2.53	yes	3067954	scaffold_19	254291	155	3026
CBAJDB_194	95.5	3.12	no		k141_305408	141189	156	2899
CBAJDB_195	93.94	2.78	no		k141_638672	92476	156	2687
CBAJDB_196	93.45	2.81	no		scaffold_34	254291	204	3208
CBAJDB_197	87.52	0.97	yes	2851631	scaffold_262	64207	167	2774
CBAJDB_198	85.77	0.97	no		scaffold_262	64207	159	2661
CBAJDB_199	89.04	1.75	no		scaffold_194	83003	168	3198
CBAJDB_200	77.88	0.58	no		k141_1335321	86996	125	2323
CBAJDB_201	76.71	1.56	no		scaffold_581	83002	121	2317
CBAJDB_202	57.31	0.97	no		scaffold_391	71179	149	2011
CBAJDB_203	93.57	3.02	no		k119_16485	191677	75	3445
CBAJDB_204	82.42	2.54	no		k119_1024006	55956	222	2986
CBAJDB_205	77.1	0.58	no		k141_1068475	192776	50	2732
CBAJDB_206	91.81	1.46	yes	3395704	scaffold_70	190963	72	3238
CBAJDB_207	87.86	0	no		scaffold_14	298488	34	2127
CBAJDB_208	66.16	0.57	no		scaffold_680	52203	360	1912
CBAJDB_209	73.41	0.71	no		k119_290423	31235	251	1904
CBAJDB_210	82.76	0.57	no		k141_418115	174797	64	2016
CBAJDB_211	84.48	0.57	yes	2311733	scaffold_90	173249	68	1976
CBAJDB_212	90.92	0.48	no		scaffold_107	160596	34	2031
CBAJDB_213	99.42	0.23	yes	3609556	scaffold_2	357476	34	3332
CBAJDB_214	99.42	0.23	no		scaffold_2	357476	34	3330
CBAJDB_215	89.48	1.46	no		scaffold_53	130091	192	3246
CBAJDB_216	89.68	2.57	no		scaffold_17	206552	172	3185
CBAJDB_217	90.83	4	no		k119_67470	132498	295	4569
CBAJDB_218	74.14	2.59	no		scaffold_208	73345	301	3922
CBAJDB_219	78.98	4.39	no		scaffold_208	73345	286	3916
CBAJDB_220	82.05	3.12	no		scaffold_260	95715	206	3743
CBAJDB_221	88.89	1.36	yes	4067561	k141_550457	202689	116	3805
CBAJDB_222	85.38	1.36	no		scaffold_61	197606	158	4245
CBAJDB_223	90.59	8.71	no		scaffold_534	56349	418	3551
CBAJDB_224	84.39	0.63	no		k119_204499	151289	84	2947
CBAJDB_225	79.63	2.95	no		k119_102884	56871	325	2781
CBAJDB_226	66.03	0.63	no		k119_148376	144289	70	2552
CBAJDB_227	82.38	0.63	no		k119_103026	56649	338	3168
CBAJDB_228	66.67	0.88	no		scaffold_830	33327	333	2363
CBAJDB_229	85.51	2.53	no		scaffold_231	69004	236	3049
CBAJDB_230	80.25	0.63	no		scaffold_133	177584	60	2995
CBAJDB_231	82.79	0.63	no		scaffold_133	177584	65	3123
CBAJDB_232	86.14	1.27	no		scaffold_231	69004	221	2895
CBAJDB_233	73.6	1.58	no		scaffold_830	33327	312	2241
CBAJDB_234	87.41	1.9	no		scaffold_231	69004	330	6344
CBAJDB_235	96.41	0.79	yes	3576764	scaffold_133	177584	66	3315
CBAJDB_236	82.96	1.27	no		scaffold_285	61401	301	3680
CBAJDB_237	73.58	0	yes	2049567	scaffold_830	33327	274	2064
CBAJDB_238	78.97	0.63	no		scaffold_639	165317	69	3021
CBAJDB_239	86.35	1.9	no		scaffold_256	73198	231	3219
CBAJDB_240	78.94	1.37	no		scaffold_214	78428	173	4050
CBAJDB_241	85.83	1.27	no		k141_896836	116110	132	3259
CBAJDB_242	52.95	0.63	no		k141_944757	147446	58	2188
CBAJDB_243	85.9	1.9	yes	3725412	k141_1331706	160253	107	3499
CBAJDB_244	78.11	3.5	no		k141_921867	108071	156	2749
CBAJDB_245	66.77	1.27	no		k141_239214	136626	42	1964
CBAJDB_246	93.67	2.89	yes	3858808	scaffold_119	154126	83	3436
CBAJDB_247	95.36	6.96	no		scaffold_116	154636	150	3831
CBAJDB_248	50.88	5.26	no		scaffold_1110	59131	91	1556
CBAJDB_249	90.08	1.27	yes	3397481	scaffold_421	97000	355	6396
CBAJDB_250	63.71	1.27	no		scaffold_1175	148217	58	2392
CBAJDB_251	76.25	1.15	no		scaffold_442	162477	119	3251
CBAJDB_252	72.13	3.55	no		scaffold_103	126909	190	3518
CBAJDB_253	71.94	0	no		scaffold_77	211227	34	2181
CBAJDB_254	91.67	0.68	yes	4038144	k119_178936	263945	142	3713
CBAJDB_255	93.97	1.25	no		k119_119351	165501	111	3341
CBAJDB_256	88.79	0.68	no		k119_311318	156476	137	3602
CBAJDB_257	85.92	0	yes	3080429	k119_146475	211570	75	2851
CBAJDB_258	84.27	0.57	no		k141_846725	202065	84	2879
CBAJDB_259	65.81	0	no		scaffold_209	127082	55	1789
CBAJDB_260	95.61	1.72	no		scaffold_510	261357	113	3380
CBAJDB_261	86.78	0	no		scaffold_56	196490	77	2964
CBAJDB_262	88.51	0.29	no		k141_164001	212721	70	3152
CBAJDB_263	86.05	0	no		k141_121221	196629	64	2698			k141_503034	k141_503034	8
CBAJDB_264	87.36	0	yes	2977906	scaffold_179	132615	85	2773
CBAJDB_265	93.96	0	yes	3038642	scaffold_18	272981	64	2801
CBAJDB_266	57.89	0	no		k119_167247	265461	18	1180
CBAJDB_267	67.79	0	no		k141_142754	350523	30	2246
CBAJDB_268	64.43	0	no		scaffold_6	331658	32	2112
CBAJDB_269	94.29	0.83	yes	3475122	scaffold_137	112101	176	3087
CBAJDB_270	91.13	0.48	no		scaffold_63	150045	109	2880
CBAJDB_271	84.64	1.01	no		k119_67721	87409	184	2772
CBAJDB_272	90.95	0.97	no		k119_616777	141884	113	2841
CBAJDB_273	81.39	0.48	no		k141_117866	231579	67	2728
CBAJDB_274	81.63	0.97	no		scaffold_59	200291	82	2640
CBAJDB_275	69.46	5.46	no		scaffold_311	73613	169	2295
CBAJDB_276	97.59	2.67	no		scaffold_20	250449	195	4021
CBAJDB_277	89.54	1.71	no		k119_113487	189898	56	2849
CBAJDB_278	74.14	1.23	no		k141_791815	239600	35	2356
CBAJDB_279	97.7	2.09	yes	3173619	scaffold_35	250431	57	2898
CBAJDB_280	97.7	0	yes	3438499	scaffold_3	401298	60	3058			scaffold_46	scaffold_46	44
CBAJDB_281	71.26	0	no		scaffold_3	401794	36	2170
CBAJDB_282	89.08	0.57	no		k119_146116	401338	59	2927
CBAJDB_283	65.22	0.6	no		k119_865801	401340	40	2329
CBAJDB_284	84.48	0	no		scaffold_0	401065	40	2514
CBAJDB_285	57.89	0	yes	2200899	scaffold_131	168545	60	2128
CBAJDB_286	66.67	0	no		scaffold_45	190412	61	1775
CBAJDB_287	97.47	1.27	no		scaffold_127	117781	106	2883
CBAJDB_288	86.71	0.63	no		scaffold_268	89313	88	2421
CBAJDB_289	54.39	0	no		k141_156987	181189	52	2045
CBAJDB_290	93.04	0.63	no		k119_112754	190406	80	2618
CBAJDB_291	96.84	0.63	yes	2885528	k119_74572	117666	98	2686			k119_143038	k119_143038	1
CBAJDB_292	86.71	0.63	no		k119_714376	113544	74	2247
CBAJDB_293	56.14	0	no		scaffold_60	197731	62	2138
CBAJDB_294	90.51	0.79	yes	3642743	scaffold_65	320674	77	3354
CBAJDB_295	93.1	8.02	no		scaffold_730	46772	492	4300
CBAJDB_296	77.67	0	no		scaffold_75	146859	133	3112
CBAJDB_297	83.43	2.64	no		scaffold_207	93051	286	3045
CBAJDB_298	58.54	0	no		scaffold_203	95684	112	2563
CBAJDB_299	94.94	1.27	no		scaffold_82	139414	188	3769
CBAJDB_300	88.77	0.63	no		k141_70664	321457	71	3226
CBAJDB_301	88.97	0.63	no		k119_294613	61127	340	3447
CBAJDB_302	83.33	1.45	no		k119_221927	41768	780	13676
CBAJDB_303	92.41	0	yes	3579763	k119_204820	146899	122	3197
CBAJDB_304	85.44	0.02	no		k119_226197	146899	112	2906
CBAJDB_305	69.44	1.9	no		k119_416919	59970	567	11785
CBAJDB_306	95.57	0.95	yes	4178297	k119_598140	190096	170	3732
CBAJDB_307	91.01	1.27	no		k119_770002	98492	163	3072
CBAJDB_308	62.72	0.37	no		scaffold_44	137831	61	1988
CBAJDB_309	91.46	5.64	no		scaffold_44	137831	106	3113
CBAJDB_310	77.42	0.21	no		scaffold_2261	40045	303	2775
CBAJDB_311	77.85	0.63	no		k141_1493382	172036	80	2586
CBAJDB_312	88.61	0.79	no		k141_551960	200698	66	3024
CBAJDB_313	96.2	1.27	no		k141_207932	142307	149	3778
CBAJDB_314	88.72	0.84	no		k141_293870	73908	236	3326
CBAJDB_315	90.3	0.63	yes	3683989	scaffold_950	63855	271	3227
CBAJDB_316	93.04	0.63	no		scaffold_250	120263	206	3498
CBAJDB_317	90.97	0	no		scaffold_236	121753	211	5482
CBAJDB_318	80.69	3.24	no		scaffold_107	110530	191	2059	scaffold_1611, scaffold_3577, scaffold_856
CBAJDB_319	78.52	2.24	yes	2064184	k141_426168	67754	181	1956	k141_254000, k141_276978
CBAJDB_320	70.6	0.67	no		scaffold_414	49840	220	1723	scaffold_573
CBAJDB_321	66.91	0.67	no		scaffold_414	49840	206	1622	scaffold_573
CBAJDB_322	52.57	0.67	no		scaffold_414	49840	150	1338	scaffold_573
CBAJDB_323	87.02	4.03	no		scaffold_1077	64452	203	2116	scaffold_762		scaffold_9585
CBAJDB_324	51.01	0	no		scaffold_51	211387	23	1243
CBAJDB_325	97.32	0	no		scaffold_99	114343	85	2067	scaffold_5367
CBAJDB_326	92.22	0	no		scaffold_488	58901	169	2022
CBAJDB_327	98.66	0	yes	2329745	k141_414445	149735	76	2245	k141_238505		k141_327995
CBAJDB_328	91.29	0	no		k119_145782	60145	156	1938	k119_81206		k119_278599	k119_278599	3
CBAJDB_329	95.3	0	no		k141_1178459	122143	63	1971
CBAJDB_330	88.03	0	no		scaffold_577	83514	87	1859
CBAJDB_331	58.91	8.62	yes	3026222	scaffold_329	56237	361	3273	scaffold_4190
CBAJDB_332	86.47	0.67	yes	2286802	scaffold_143	95661	118	2173	scaffold_572
CBAJDB_333	71.57	4.55	no		scaffold_495	43553	263	1944
CBAJDB_334	82.55	0.57	no		k141_233851	166629	90	2159	k141_107338		k141_233851
CBAJDB_335	84.48	8.62	no		k119_281377	119661	153	3472	k119_200935, k119_9404
CBAJDB_336	77.28	3.02	no		k119_181246	94823	80	2127
CBAJDB_337	84.27	8.07	no		k119_245667	92176	132	2317
CBAJDB_338	82.63	5.2	no		k119_245921	54520	212	2270	k119_140530
CBAJDB_339	61.74	0	no		k119_282902	111036	78	2212	k119_203571
CBAJDB_340	94.13	3.36	yes	2742059	k119_116982	158825	103	2643	k119_161793
CBAJDB_341	69.19	1.34	no		k119_630572	173383	81	1937
CBAJDB_342	55.17	1.72	no		scaffold_166	99639	62	1909
CBAJDB_343	78.6	4.03	no		scaffold_228	69833	282	2441	scaffold_228, scaffold_4661
CBAJDB_344	79.19	5.26	no		scaffold_69	158252	108	2722	scaffold_2780
CBAJDB_345	79.32	4.03	no		scaffold_228	69833	286	2532	scaffold_228, scaffold_4661
CBAJDB_346	91.61	3.12	yes	3660584	scaffold_69	158252	1115	16925	scaffold_2780
CBAJDB_347	85.56	3.97	yes	2308465	scaffold_126	94044	149	2308
CBAJDB_348	71.4	1.51	no		scaffold_122	119189	67	1779	scaffold_3505
CBAJDB_349	72.22	2.01	no		scaffold_228	69833	641	10361	scaffold_228, scaffold_4661
CBAJDB_350	86.79	2.46	yes	2517087	scaffold_268	69833	218	2522	scaffold_268, scaffold_5661
CBAJDB_351	75.71	5.48	no		scaffold_269	115341	102	2247
CBAJDB_352	96.5	0.22	yes	2334757	scaffold_98	110938	102	2278	scaffold_794
CBAJDB_353	66.15	3.45	no		k141_165959	50346	226	2195	k141_491417
CBAJDB_354	51.72	8.62	no		k141_1094973	111612	109	2559	k141_658285
CBAJDB_355	77.47	7.23	no		scaffold_629	79851	113	1942
CBAJDB_356	55.09	3.45	no		scaffold_2806	96785	125	2356	scaffold_15424
CBAJDB_357	76.29	1.34	yes	2361574	scaffold_156	90968	166	2269	scaffold_6528
CBAJDB_358	91.23	4.03	no		k141_232858	65087	201	2663	k141_400792
CBAJDB_359	86.29	5.15	no		k141_776433	54489	181	2356	k141_1518598
CBAJDB_360	83.22	6.15	no		scaffold_473	90967	140	2129
CBAJDB_361	90.67	2.52	yes	2315314	scaffold_50	181802	75	2232	scaffold_3284
CBAJDB_362	52.8	6.15	no		scaffold_596	52668	108	1626
CBAJDB_363	54.64	7.76	no		scaffold_1122	37076	431	2595	scaffold_4650
CBAJDB_364	69.53	2.13	yes	1851248	k141_105498	39085	360	2123	k141_93014
CBAJDB_365	86.79	2.52	yes	2128189	k119_165195	55047	182	2132
CBAJDB_366	57.41	7.24	yes	1919038	k119_35085	34099	219	2048	k119_196481
CBAJDB_367	92.25	3.36	no		k119_249470	128583	77	2303	k119_252992
CBAJDB_368	91.27	1.7	yes	2324579	k119_287976	81626	118	2342
CBAJDB_369	71.29	0	no		k119_220913	131417	80	1801
CBAJDB_370	89.39	1.76	yes	2417818	k119_615963	71599	175	2383	k119_865261
CBAJDB_371	67.65	3.58	yes	1907733	scaffold_211	72549	220	2094	scaffold_4969
CBAJDB_372	88.36	4.47	no		scaffold_639	103326	167	2547	scaffold_3266
CBAJDB_373	83.66	0.67	no		scaffold_639	103326	129	2286	scaffold_3266
CBAJDB_374	65.84	3.24	no		scaffold_211	72549	217	2077	scaffold_4969
CBAJDB_375	88.7	3.69	no		scaffold_3459	74993	145	2385	scaffold_4076
CBAJDB_376	54.48	3.45	yes	1849542	scaffold_1415	40858	244	1999
CBAJDB_377	75.22	3.02	no		k141_1241522	82361	94	1956	k141_613594
CBAJDB_378	62.96	8.39	no		k141_1281784	62998	211	2157
CBAJDB_379	92.68	6.71	no		k141_74905	178642	587	14084
CBAJDB_380	60.52	5.17	no		k141_661206	77536	105	1559	k141_285674
CBAJDB_381	68.02	8.05	no		scaffold_1742	44906	462	7444
CBAJDB_382	67.78	8.61	yes	2059705	scaffold_1357	52636	183	2185
CBAJDB_383	57.05	0	no		scaffold_2140	46844	157	1574
CBAJDB_384	74.28	0.67	no		scaffold_939	64372	132	1994
CBAJDB_385	54.59	2.01	no		scaffold_29	217071	44	1375
CBAJDB_386	57.81	2.01	yes	1357792	k119_142754	157337	51	1369
CBAJDB_387	97.65	3.8	yes	2682334	scaffold_92	120659	122	2703	scaffold_2760
CBAJDB_388	59.72	1.68	no		k141_331661	150589	87	2147	k141_114452		k141_79594
CBAJDB_389	62.08	0.67	no		k119_254914	227932	79	1971	k119_248022, k119_36214
CBAJDB_390	56.24	1.07	no		k119_208274	61947	119	1484	k119_51834
CBAJDB_391	54.03	2.01	no		k119_114421	129898	89	1826	k119_11157
CBAJDB_392	67.73	0.62	yes	1655700	k119_725302	43500	179	1737
CBAJDB_393	56.38	0	no		k119_1016140	208960	49	1629	k119_558830
CBAJDB_394	67.45	0.17	no		scaffold_893	116812	80	2160	scaffold_1265
CBAJDB_395	50.51	0.06	no		scaffold_1446	47006	140	1457
CBAJDB_396	74.75	6.67	no		scaffold_295	85935	181	2494	scaffold_570
CBAJDB_397	82.02	1.34	no		scaffold_532	43809	302	2576
CBAJDB_398	76.04	1.34	no		scaffold_532	43809	1479	21479
CBAJDB_399	96.48	0	yes	2635881	scaffold_129	129649	90	2642	scaffold_1265
CBAJDB_400	78.68	0.28	no		scaffold_1446	47006	191	2174
CBAJDB_401	68.12	0	no		scaffold_893	116812	77	2164	scaffold_1265
CBAJDB_402	78.39	1.01	no		scaffold_532	43809	251	2156
CBAJDB_403	69.27	5.63	no		scaffold_1446	47006	181	2034
CBAJDB_404	76.38	7.22	yes	2038612	scaffold_1133	32750	314	2084
CBAJDB_405	93.98	0	no		scaffold_37	141425	95	2434
CBAJDB_406	56.55	9.33	yes	1783678	scaffold_383	59423	180	1871	scaffold_6544
CBAJDB_407	55.17	4.6	no		scaffold_370	69098	103	1578	scaffold_759
CBAJDB_408	61.13	2.68	no		k141_1396188	81025	88	1704
CBAJDB_409	57.2	0	no		k141_379858	49488	145	1668
CBAJDB_410	54.03	0.67	no		k141_163148	111704	40	1474	k141_638255
CBAJDB_411	91.76	3.02	no		k141_545460	105147	82	2496
CBAJDB_412	87.81	7.89	yes	2475451	scaffold_1178	57284	186	2490	scaffold_1959
CBAJDB_413	95.13	0	yes	2518124	scaffold_160	138016	82	2473	scaffold_4928
CBAJDB_414	61.04	8.95	yes	1602899	scaffold_1323	17362	346	1736
CBAJDB_415	65.88	0	yes	1654364	k119_160906	131991	60	1586	k119_39263
CBAJDB_416	52.68	0.67	no		scaffold_174	280263	39	1666	scaffold_9746
CBAJDB_417	51.01	0	no		scaffold_174	280263	25	1407	scaffold_9746
CBAJDB_418	67.79	0	no		scaffold_142	207173	39	2253	scaffold_6329
CBAJDB_419	97.32	0	yes	2911411	k141_139195	362604	52	2784	k141_18989, k141_4060
CBAJDB_420	51.68	0	no		k141_1500189	144165	26	1375	k141_755719
CBAJDB_421	51.01	0	no		scaffold_100	165613	40	1197	scaffold_6609
CBAJDB_422	82.69	0	no		scaffold_94	157977	21	934	scaffold_887
CBAJDB_423	54.36	0	yes	1106631	scaffold_94	157977	24	1018	scaffold_887
CBAJDB_424	50.19	0.67	no		scaffold_174	101649	92	1581
CBAJDB_425	89.82	1.51	no		scaffold_314	73288	233	2517	scaffold_4630
CBAJDB_426	87.13	4.7	no		scaffold_64	145855	137	2649	scaffold_455
CBAJDB_427	85.21	0	yes	2190300	k119_260644	106306	223	2261	k119_201589
CBAJDB_428	51.45	0.67	no		k119_11368	104568	77	1628	k119_259511
CBAJDB_429	65.52	0	no		k119_227484	77812	208	1757
CBAJDB_430	62.7	0.13	no		k119_26497	139181	38	1536	k119_57774
CBAJDB_431	79.64	0.34	yes	2288080	k119_189239	129103	107	2287	k119_48860
CBAJDB_432	69.42	2.01	no		k119_1011022	21746	340	2000
CBAJDB_433	58.5	0	no		k119_48246	108741	76	1813	k119_185311
CBAJDB_434	62.7	1.01	no		k119_951647	137046	65	1707	k119_104891
CBAJDB_435	75.5	2.21	no		scaffold_92	106009	256	2004	scaffold_5667
CBAJDB_436	83.67	2.82	no		scaffold_501	45238	290	2202	scaffold_12103
CBAJDB_437	87.36	1.01	yes	2394647	scaffold_501	45238	288	2248	scaffold_12103
CBAJDB_438	78.72	0.81	no		scaffold_92	106009	268	2067	scaffold_5667
CBAJDB_439	79.08	0.2	no		scaffold_92	106009	261	1993	scaffold_5667
CBAJDB_440	80.31	0.13	no		scaffold_501	45238	252	2012
CBAJDB_441	78.64	0.13	no		scaffold_1474	73521	188	1997
CBAJDB_442	81.91	0.2	yes	2200306	scaffold_109	106458	273	2117	scaffold_7021
CBAJDB_443	53.45	0	no		k141_750034	147644	38	1445	k141_671963
CBAJDB_444	59.86	0	no		k141_716783	108954	64	1783	k141_1446483
CBAJDB_445	64.08	0.17	no		k141_539875	44537	234	1808	k141_789611
CBAJDB_446	55.17	0	no		scaffold_299	113226	42	1332	scaffold_4272
CBAJDB_447	50.41	0	no		scaffold_375	101817	74	1523	scaffold_1026
CBAJDB_448	77.52	0.13	no		scaffold_1196	56845	248	1964
CBAJDB_449	64.09	0	yes	1803739	k141_47865	51783	233	1717	k141_48895
CBAJDB_450	62.64	2.01	no		scaffold_1160	57989	227	1708
CBAJDB_451	72.48	0	no		scaffold_271	81916	133	1986
CBAJDB_452	88.05	3.19	no		scaffold_1797	25313	359	2470
CBAJDB_453	94.74	0	yes	2682240	k119_290444	102788	147	2458
CBAJDB_454	81.36	0	no		k119_185603	30954	434	7878			k119_374227	k119_374227	4
CBAJDB_455	88.03	0	no		k141_385353	109374	92	2190
CBAJDB_456	92.73	0	no		scaffold_899	66216	140	2142
CBAJDB_457	58.21	0.29	no		scaffold_606	40591	386	3215
CBAJDB_458	58.88	1.34	no		scaffold_635	39567	310	2489
CBAJDB_459	77.85	0.67	yes	2669615	scaffold_26	166508	77	2523
CBAJDB_460	67.24	0	no		k141_312079	165112	50	2156
CBAJDB_461	75.84	1.34	no		scaffold_87	175528	53	2361	scaffold_6599
CBAJDB_462	95.64	0	yes	2609790	scaffold_302	70957	251	2267
CBAJDB_463	90.27	0	no		k141_337282	39160	305	2167
CBAJDB_464	86.91	0	no		k141_1124827	55991	278	1988
CBAJDB_465	82.66	0	no		scaffold_649	78553	432	7046
CBAJDB_466	67.74	1.19	no		k141_521725	84081	123	1384
CBAJDB_467	68.15	0.72	yes	1420926	scaffold_784	70697	2771	68901	scaffold_18335, scaffold_3130
CBAJDB_468	69.44	0	no		scaffold_16	263429	733	9920	scaffold_3934, scaffold_527
CBAJDB_469	70.67	0.11	yes	1527665	scaffold_22	306035	32	1378	scaffold_4718, scaffold_592
CBAJDB_470	65.09	0	no		scaffold_50	153673	45	1515
CBAJDB_471	83.02	0	no		k141_203800	160355	65	2004	k141_383067, k141_394091
CBAJDB_472	94.34	0	yes	2186255	k141_1040245	160256	83	2178	k141_1510061, k141_957013
CBAJDB_473	94.34	0.94	no		scaffold_121	153673	94	2334
CBAJDB_474	100	0	yes	2810022	k141_178597	80746	160	2744	k141_1097632, k141_1211054, k141_703225
CBAJDB_475	73.68	0	no		scaffold_514	87984	137	2193	scaffold_10047
CBAJDB_476	96.91	0	yes	1744492	scaffold_97	130275	48	1753
CBAJDB_477	96.91	0.47	no		k119_278744	136235	45	1797
CBAJDB_478	96.23	0	no		k141_982603	197557	25	1811	k141_777055	k141_777055	k141_777055
CBAJDB_479	56.14	0	no		scaffold_62	197473	11	700
CBAJDB_480	94.15	0.38	no		scaffold_9	302525	129	3103	scaffold_193
CBAJDB_481	58.62	0	no		scaffold_13	385682	18	1771	scaffold_176
CBAJDB_482	95.53	0.5	yes	3201933	k141_221232	301149	163	3110	k141_305827, k141_38853, k141_96184
CBAJDB_483	50	0	no		scaffold_5	344735	6	718	scaffold_626
CBAJDB_484	53.45	0	yes	683863	k141_156947	363502	3	646	k141_156947
CBAJDB_485	93.58	0	no		scaffold_9	130508	77	1723	scaffold_24	scaffold_24	scaffold_24	scaffold_24	140
CBAJDB_486	95.87	0	no		scaffold_5	230680	32	1670
CBAJDB_487	98.97	0	yes	1858136	scaffold_24	230662	35	1764	scaffold_423	scaffold_423	scaffold_423	scaffold_423	135
CBAJDB_488	97.55	0.09	no		k119_26407	129663	106	1802
CBAJDB_489	79.59	0	no		k141_218052	230763	28	1296
CBAJDB_490	77.26	0.13	no		k119_54882	230702	22	1275
CBAJDB_491	99.12	0.04	yes	4776690	scaffold_0	459787	51	4499	scaffold_17, scaffold_36
CBAJDB_492	93.03	0.04	no		scaffold_12	367807	43	4169
CBAJDB_493	51.72	0	no		scaffold_12	367807	28	2724
CBAJDB_494	61.17	0	no		scaffold_33	363143	12	1333
CBAJDB_495	97.96	0	no		scaffold_79	514393	22	2250
CBAJDB_496	97.96	0	no		scaffold_67	514370	21	2243
CBAJDB_497	97.96	0	yes	2669985	scaffold_73	514355	23	2261
CBAJDB_498	77.85	0	no		scaffold_15	332170	16	1326
CBAJDB_499	55.43	0	no		k119_173558	354000	9	1016
CBAJDB_500	54.07	0	no		k119_508289	363499	7	992
CBAJDB_501	94.56	1.4	no		scaffold_20	176170	64	2161
CBAJDB_502	85.03	1.4	no		scaffold_20	176170	61	2040
CBAJDB_503	85.03	1.4	no		scaffold_20	176170	61	2040
CBAJDB_504	52.65	0	no		scaffold_4	363327	11	1136

## Sheet: MQHQ_tRNA
MAG_id	location	tRNA #	Begin	End	Type	Codon	Score	Note
CBAJDB_485	scaffold_9	1	130507	130435	Asn	GTT	75.8
CBAJDB_485	scaffold_10	1	21481	21409	Lys	CTT	80.9
CBAJDB_485	scaffold_15	1	19530	19604	Thr	GGT	53.1
CBAJDB_485	scaffold_15	2	43726	43654	Gly	CCC	59.4
CBAJDB_485	scaffold_18	1	26474	26548	Gly	GCC	77
CBAJDB_485	scaffold_18	2	26589	26662	Pro	CGG	76.2
CBAJDB_485	scaffold_24	1	12684	12611	Ile	GAT	83.3
CBAJDB_485	scaffold_24	2	12575	12503	Ala	TGC	65.2
CBAJDB_485	scaffold_24	3	9308	9236	Val	TAC	77.4
CBAJDB_485	scaffold_24	4	9233	9161	Lys	TTT	74.4
CBAJDB_485	scaffold_24	5	9140	9059	Leu	TAG	60.8
CBAJDB_485	scaffold_24	6	9054	8982	Thr	TGT	79.1
CBAJDB_485	scaffold_24	7	8963	8890	Gly	GCC	80.7
CBAJDB_485	scaffold_24	8	8879	8794	Leu	TAA	67.2
CBAJDB_485	scaffold_24	9	8784	8711	Arg	ACG	69.8
CBAJDB_485	scaffold_24	10	8705	8632	Pro	TGG	81.5
CBAJDB_485	scaffold_24	11	8601	8528	Met	CAT	65.6
CBAJDB_485	scaffold_24	12	8514	8441	Met	CAT	80.6
CBAJDB_485	scaffold_24	13	8409	8336	Met	CAT	72
CBAJDB_485	scaffold_24	14	8332	8260	Asp	GTC	61
CBAJDB_485	scaffold_24	15	8255	8183	Phe	GAA	69.6
CBAJDB_485	scaffold_24	16	8165	8095	Gly	TCC	65
CBAJDB_485	scaffold_24	17	8083	8010	Ile	GAT	83.3
CBAJDB_485	scaffold_24	18	8007	7918	Ser	GCT	56.2
CBAJDB_485	scaffold_24	19	6703	6632	Glu	TTC	62.2
CBAJDB_485	scaffold_24	20	6605	6513	Ser	TGA	59.2
CBAJDB_485	scaffold_24	21	6507	6434	Met	CAT	75.1
CBAJDB_485	scaffold_24	22	6430	6358	Asp	GTC	71.2
CBAJDB_485	scaffold_24	23	6352	6280	Phe	GAA	69.6
CBAJDB_485	scaffold_24	24	6275	6194	Tyr	GTA	64
CBAJDB_485	scaffold_24	25	6186	6116	Trp	CCA	45.6
CBAJDB_485	scaffold_24	26	6101	6029	His	GTG	59.1
CBAJDB_485	scaffold_24	27	6021	5950	Gln	TTG	61.2
CBAJDB_485	scaffold_24	28	5929	5859	Cys	GCA	64.9
CBAJDB_485	scaffold_24	29	5827	5744	Leu	CAA	62.6
CBAJDB_485	scaffold_28	1	52876	52793	Leu	CAG	60.1
CBAJDB_485	scaffold_33	1	22371	22443	Gln	TTG	49.5
CBAJDB_485	scaffold_33	2	22636	22707	Glu	TTC	53.9
CBAJDB_485	scaffold_33	3	22846	22927	Tyr	GTA	48.8
CBAJDB_485	scaffold_33	4	38021	38092	Glu	CTC	60.3
CBAJDB_485	scaffold_33	5	38098	38170	Gln	CTG	55.1
CBAJDB_485	scaffold_34	1	5758	5686	Thr	AGT	78.3
CBAJDB_485	scaffold_42	1	2003	2076	Arg	TCT	75.2
CBAJDB_485	scaffold_43	1	20631	20718	Ser	CGA	71.5
CBAJDB_485	scaffold_44	1	17953	18041	Leu	AAG	64.8
CBAJDB_485	scaffold_51	1	17248	17320	Arg	CCT	63.8
CBAJDB_485	scaffold_104	1	11221	11149	Asn	GTT	75.8
CBAJDB_485	scaffold_127	1	4685	4757	Thr	CGT	70
CBAJDB_485	scaffold_182	1	330	401	Gln	TTG	61.3
CBAJDB_485	scaffold_182	2	2237	2318	Tyr	GTA	64
CBAJDB_485	scaffold_182	3	2374	2445	Gln	TTG	61.3
CBAJDB_491	scaffold_0	1	91003	91079	Met	CAT	79.4
CBAJDB_491	scaffold_0	2	91088	91172	Leu	TAG	65
CBAJDB_491	scaffold_0	3	91196	91270	Gln	TTG	60.2
CBAJDB_491	scaffold_0	4	91306	91380	Gln	TTG	60.2
CBAJDB_491	scaffold_0	5	91396	91472	Met	CAT	79.4
CBAJDB_491	scaffold_0	6	91519	91593	Gln	CTG	62.3
CBAJDB_491	scaffold_0	7	91637	91711	Gln	CTG	62.3
CBAJDB_491	scaffold_0	8	215964	215891	Arg	TCT	84.1
CBAJDB_491	scaffold_0	9	211559	211469	Undet	NNN	24.1	pseudo
CBAJDB_491	scaffold_0	10	10941	10869	Lys	TTT	87.2
CBAJDB_491	scaffold_0	11	10734	10662	Val	TAC	73.1
CBAJDB_491	scaffold_0	12	10655	10583	Lys	TTT	87.2
CBAJDB_491	scaffold_0	13	10530	10458	Lys	TTT	87.2
CBAJDB_491	scaffold_0	14	10415	10351	Undet	NNN	22.2	pseudo
CBAJDB_491	scaffold_1	1	105747	105822	Gly	GCC	79.7
CBAJDB_491	scaffold_1	2	105979	106054	Gly	GCC	79.7
CBAJDB_491	scaffold_1	3	240108	240192	Leu	CAA	68.2
CBAJDB_491	scaffold_1	4	320044	319961	Leu	CAG	63.8
CBAJDB_491	scaffold_1	5	319930	319847	Leu	CAG	61
CBAJDB_491	scaffold_1	6	319812	319729	Leu	CAG	63.8
CBAJDB_491	scaffold_1	7	75981	75909	Phe	GAA	78.8
CBAJDB_491	scaffold_2	1	226149	226225	Met	CAT	74.1
CBAJDB_491	scaffold_2	2	359527	359602	Phe	GAA	78.8
CBAJDB_491	scaffold_2	3	281762	281689	Gly	CCC	73.6
CBAJDB_491	scaffold_2	4	56158	56069	Ser	GCT	78.3
CBAJDB_491	scaffold_2	5	56062	55989	Arg	ACG	80.5
CBAJDB_491	scaffold_2	6	55923	55850	Arg	ACG	80.5
CBAJDB_491	scaffold_2	7	55784	55711	Arg	ACG	80.5
CBAJDB_491	scaffold_2	8	55514	55441	Arg	ACG	80.5
CBAJDB_491	scaffold_3	1	312707	312800	Sup	TCA	44
CBAJDB_491	scaffold_3	2	184624	184551	Pro	CGG	70.7
CBAJDB_491	scaffold_3	3	47100	46993	Val	CAC	17.4	pseudo
CBAJDB_491	scaffold_5	1	18389	18316	Val	GAC	76
CBAJDB_491	scaffold_5	2	18302	18229	Val	GAC	77.1
CBAJDB_491	scaffold_6	1	241995	242070	Asn	GTT	74.5
CBAJDB_491	scaffold_6	2	253744	253833	Ser	CGA	70
CBAJDB_491	scaffold_6	3	252757	252685	Asn	GTT	74.5
CBAJDB_491	scaffold_6	4	251884	251812	Asn	GTT	74.5
CBAJDB_491	scaffold_6	5	240323	240251	Asn	GTT	74.5
CBAJDB_491	scaffold_6	6	5735	5662	Pro	GGG	68.7
CBAJDB_491	scaffold_7	1	152260	152334	Arg	CCT	64
CBAJDB_491	scaffold_7	2	178273	178348	Val	TAC	73.1
CBAJDB_491	scaffold_7	3	178394	178469	Val	TAC	73.1
CBAJDB_491	scaffold_7	4	175567	175495	Ala	GGC	68.5
CBAJDB_491	scaffold_7	5	175449	175377	Ala	GGC	68.5
CBAJDB_491	scaffold_12	1	35332	35260	Met	CAT	83.8
CBAJDB_491	scaffold_14	1	22	98	Asp	GTC	78.8
CBAJDB_491	scaffold_14	2	107	182	Trp	CCA	66.7
CBAJDB_491	scaffold_14	3	35647	35723	Arg	CCG	73.8
CBAJDB_491	scaffold_14	4	35778	35853	His	GTG	76.2
CBAJDB_491	scaffold_14	5	35874	35960	Leu	CAG	63.8
CBAJDB_491	scaffold_14	6	36003	36079	Pro	TGG	76.1
CBAJDB_491	scaffold_16	1	12730	12806	Arg	CCT	56.5
CBAJDB_491	scaffold_16	2	25168	25244	Arg	TCT	58.3
CBAJDB_491	scaffold_19	1	71865	71790	Gly	GCC	76
CBAJDB_491	scaffold_19	2	71737	71664	Cys	GCA	51.5
CBAJDB_491	scaffold_19	3	71652	71569	Leu	TAA	65
CBAJDB_491	scaffold_21	1	570	489	Tyr	GTA	64.4
CBAJDB_491	scaffold_21	2	281	200	Tyr	GTA	64.4
CBAJDB_491	scaffold_25	1	36604	36691	Ser	TGA	74.9
CBAJDB_491	scaffold_25	2	85607	85523	Ser	GGA	68.3
CBAJDB_491	scaffold_35	1	42381	42298	Leu	GAG	59.3
CBAJDB_491	scaffold_35	2	39122	39049	Met	CAT	74.1
CBAJDB_491	scaffold_41	1	22	98	Asp	GTC	78.8
CBAJDB_491	scaffold_41	2	9461	9537	Asp	GTC	78.8
CBAJDB_491	scaffold_47	1	3977	4069	Undet	NNN	35
CBAJDB_491	scaffold_74	1	592	520	Thr	CGT	77.8
CBAJDB_491	scaffold_91	1	1894	1810	Ser	GGA	68.3
CBAJDB_486	scaffold_5	1	195924	195852	Arg	CCT	63.8
CBAJDB_486	scaffold_5	2	177278	177205	Arg	TCT	75.2
CBAJDB_486	scaffold_5	3	52743	52656	Ser	CGA	71.5
CBAJDB_486	scaffold_8	1	121547	121621	Thr	GGT	53.1
CBAJDB_486	scaffold_8	2	145743	145671	Gly	CCC	59.4
CBAJDB_486	scaffold_8	3	230	158	Lys	CTT	80.9
CBAJDB_486	scaffold_27	1	45554	45628	Gly	GCC	77
CBAJDB_486	scaffold_27	2	45669	45742	Pro	CGG	76.2
CBAJDB_486	scaffold_28	1	8586	8669	Leu	CAG	60.1
CBAJDB_486	scaffold_42	1	41585	41657	Gln	TTG	49.5
CBAJDB_486	scaffold_42	2	41850	41921	Glu	TTC	53.9
CBAJDB_486	scaffold_42	3	42060	42141	Tyr	GTA	48.8
CBAJDB_486	scaffold_42	4	57235	57306	Glu	CTC	60.3
CBAJDB_486	scaffold_42	5	57312	57384	Gln	CTG	55.1
CBAJDB_486	scaffold_65	1	9791	9719	Thr	AGT	78.3
CBAJDB_486	scaffold_65	2	317	245	Thr	AGT	78.3
CBAJDB_486	scaffold_74	1	15862	15934	Thr	CGT	70
CBAJDB_486	scaffold_74	2	19961	20032	Gln	TTG	61.3
CBAJDB_486	scaffold_74	3	21868	21949	Tyr	GTA	64
CBAJDB_486	scaffold_74	4	22005	22076	Gln	TTG	61.3
CBAJDB_486	scaffold_74	5	42782	42870	Leu	AAG	64.8
CBAJDB_486	scaffold_851	1	3402	3330	Asn	GTT	75.8
CBAJDB_486	scaffold_851	2	3307	3218	Ser	GGA	66.7
CBAJDB_486	scaffold_851	3	3099	3028	Glu	TTC	62.3
CBAJDB_486	scaffold_851	4	3004	2932	Val	TAC	77.4
CBAJDB_12	scaffold_2	1	248260	248344	Leu	GAG	52.6
CBAJDB_12	scaffold_2	2	213213	213140	Asn	GTT	73.8
CBAJDB_12	scaffold_2	3	212972	212898	Val	TAC	84.7
CBAJDB_12	scaffold_2	4	165046	164970	His	GTG	74
CBAJDB_12	scaffold_2	5	40856	40785	Glu	CTC	45.8
CBAJDB_12	scaffold_2	6	8001	7929	Cys	GCA	61.6
CBAJDB_12	scaffold_3	1	41109	41198	Ser	CGA	75.7
CBAJDB_12	scaffold_3	2	235141	235215	Pro	GGG	60.5
CBAJDB_12	scaffold_3	3	59064	58983	Leu	TAG	62.1
CBAJDB_12	scaffold_3	4	14884	14812	Met	CAT	71.6
CBAJDB_12	scaffold_10	1	116957	116887	Gln	TTG	62.2
CBAJDB_12	scaffold_14	1	75538	75609	Arg	CCG	56
CBAJDB_12	scaffold_14	2	26668	26598	Gln	CTG	51
CBAJDB_12	scaffold_16	1	50040	50123	Leu	CAA	60.2
CBAJDB_12	scaffold_16	2	93572	93645	Thr	TGT	78.8
CBAJDB_12	scaffold_16	3	93820	93902	Tyr	GTA	68.7
CBAJDB_12	scaffold_16	4	94032	94104	Gly	TCC	68.6
CBAJDB_12	scaffold_16	5	95456	95526	Trp	CCA	60.1
CBAJDB_12	scaffold_16	6	128069	128153	Ser	TGA	66.8
CBAJDB_12	scaffold_16	7	136479	136407	Thr	GGT	74.9
CBAJDB_12	scaffold_16	8	128396	128309	Ser	GGA	56.1
CBAJDB_12	scaffold_16	9	108919	108848	Arg	CCT	48.2
CBAJDB_12	scaffold_16	10	90672	90599	Met	CAT	65.9
CBAJDB_12	scaffold_23	1	38377	38451	Pro	CGG	74.7
CBAJDB_12	scaffold_23	2	38499	38573	Pro	TGG	76.9
CBAJDB_12	scaffold_25	1	2775	2856	Leu	CAG	60
CBAJDB_12	scaffold_25	2	76156	76227	Thr	CGT	79.7
CBAJDB_12	scaffold_25	3	83580	83644	Thr	CGT	55.1
CBAJDB_12	scaffold_30	1	19812	19885	Arg	TCT	78.2
CBAJDB_12	scaffold_30	2	81562	81474	Ser	GCT	69.2
CBAJDB_12	scaffold_46	1	36288	36361	Arg	ACG	61.5
CBAJDB_12	scaffold_54	1	12814	12741	Ala	GGC	70.8
CBAJDB_12	scaffold_56	1	15248	15321	Asp	GTC	74.6
CBAJDB_12	scaffold_56	2	36790	36862	Lys	TTT	73.3
CBAJDB_12	scaffold_56	3	49851	49778	Met	CAT	78.9
CBAJDB_12	scaffold_57	1	13568	13640	Lys	CTT	69.2
CBAJDB_12	scaffold_57	2	46537	46465	Phe	GAA	69.6
CBAJDB_12	scaffold_72	1	142	68	Gly	CCC	82
CBAJDB_12	scaffold_135	1	5083	5168	Leu	TAA	59.9
CBAJDB_12	scaffold_135	2	2134	2060	Gly	GCC	78.8
CBAJDB_480	scaffold_9	1	25	98	Arg	ACG	68.3
CBAJDB_480	scaffold_9	2	108	181	Pro	TGG	80.8
CBAJDB_480	scaffold_9	3	196	268	Ala	TGC	72.7
CBAJDB_480	scaffold_9	4	293	366	Met	CAT	71.6
CBAJDB_480	scaffold_9	5	380	453	Met	CAT	79.9
CBAJDB_480	scaffold_9	6	473	562	Ser	TGA	56.7
CBAJDB_480	scaffold_9	7	649	722	Met	CAT	74.2
CBAJDB_480	scaffold_9	8	769	845	Asp	GTC	78.1
CBAJDB_480	scaffold_9	9	847	917	Gly	TCC	71.2
CBAJDB_480	scaffold_9	10	934	1007	Ile	GAT	84.1
CBAJDB_480	scaffold_9	11	1033	1120	Ser	GCT	62.5
CBAJDB_480	scaffold_9	12	1128	1199	Glu	TTC	68
CBAJDB_480	scaffold_9	13	1214	1303	Ser	TGA	56.7
CBAJDB_480	scaffold_9	14	1388	1461	Met	CAT	74.2
CBAJDB_480	scaffold_9	15	1479	1551	Asp	GTC	69.7
CBAJDB_480	scaffold_9	16	1556	1628	Phe	GAA	69.5
CBAJDB_480	scaffold_9	17	1633	1703	Gly	TCC	71.2
CBAJDB_480	scaffold_9	18	1720	1793	Ile	GAT	84.1
CBAJDB_480	scaffold_9	19	1807	1878	Glu	TTC	69
CBAJDB_480	scaffold_9	20	106443	106515	Thr	CGT	71.4
CBAJDB_480	scaffold_17	1	24	97	Asn	GTT	69.8
CBAJDB_480	scaffold_17	2	7226	7299	Asn	GTT	69.8
CBAJDB_480	scaffold_17	3	104349	104277	Lys	CTT	77.4
CBAJDB_480	scaffold_17	4	7051	6979	Thr	GGT	67.9
CBAJDB_480	scaffold_24	1	94671	94600	Arg	CCT	54.7
CBAJDB_480	scaffold_60	1	5040	4959	Leu	CAG	59.2
CBAJDB_480	scaffold_67	1	25	98	Arg	ACG	68.3
CBAJDB_480	scaffold_67	2	128	201	Pro	TGG	80.8
CBAJDB_480	scaffold_98	1	10337	10257	Tyr	GTA	66.6
CBAJDB_480	scaffold_98	2	10252	10181	Gln	TTG	61.7
CBAJDB_480	scaffold_107	1	14267	14338	Arg	CCG	63.5
CBAJDB_480	scaffold_112	1	21209	21282	Arg	TCT	74.4
CBAJDB_480	scaffold_138	1	17103	17033	Trp	CCA	57.9
CBAJDB_480	scaffold_138	2	17000	16928	His	GTG	64.2
CBAJDB_480	scaffold_138	3	16917	16846	Gln	TTG	61.7
CBAJDB_480	scaffold_138	4	16806	16734	Cys	GCA	68.3
CBAJDB_480	scaffold_138	5	16709	16626	Leu	CAA	67.9
CBAJDB_480	scaffold_138	6	16499	16416	Leu	CAA	70.9
CBAJDB_480	scaffold_265	1	5865	5954	Ser	CGA	68.3
CBAJDB_480	scaffold_1145	1	764	845	Leu	GAG	63.4
CBAJDB_44	scaffold_1	1	56977	57053	Met	CAT	80.9
CBAJDB_44	scaffold_1	2	57107	57184	Asp	GTC	73.4
CBAJDB_44	scaffold_1	3	57218	57293	Phe	GAA	71.5
CBAJDB_44	scaffold_1	4	57311	57386	Thr	TGT	71.2
CBAJDB_44	scaffold_1	5	57423	57507	Tyr	GTA	56.9
CBAJDB_44	scaffold_1	6	131062	131148	Leu	CAA	65.1
CBAJDB_44	scaffold_1	7	135322	135406	Leu	AAG	58.6
CBAJDB_44	scaffold_1	8	202971	203046	Thr	GGT	76.2
CBAJDB_44	scaffold_1	9	228843	228917	Trp	CCA	57.6
CBAJDB_44	scaffold_1	10	305777	305859	Leu	CAG	54.3
CBAJDB_44	scaffold_1	11	331042	331129	Ser	CGA	73.9
CBAJDB_44	scaffold_1	12	346256	346332	Pro	AGG	78.3
CBAJDB_44	scaffold_1	13	415597	415526	Glu	CTC	70.5
CBAJDB_44	scaffold_1	14	351965	351891	Gly	CCC	55
CBAJDB_44	scaffold_1	15	292926	292839	Ser	GGA	66.6
CBAJDB_44	scaffold_1	16	284125	284054	Arg	CCT	53.4
CBAJDB_44	scaffold_24	1	79830	79907	Met	CAT	75.5
CBAJDB_44	scaffold_24	2	79939	80016	Met	CAT	66.2
CBAJDB_44	scaffold_24	3	80068	80142	Glu	TTC	60.2
CBAJDB_44	scaffold_24	4	189591	189673	Leu	TAG	64.5
CBAJDB_44	scaffold_55	1	145126	145199	Gly	TCC	68.2
CBAJDB_44	scaffold_55	2	145243	145319	Arg	TCT	70.9
CBAJDB_44	scaffold_55	3	145325	145400	His	GTG	58.8
CBAJDB_44	scaffold_55	4	145431	145505	Gln	TTG	59.4
CBAJDB_44	scaffold_55	5	145729	145804	Lys	TTT	78.9
CBAJDB_44	scaffold_55	6	145844	145919	Lys	CTT	84.4
CBAJDB_44	scaffold_121	1	73991	74066	Thr	CGT	80.4
CBAJDB_44	scaffold_121	2	99744	99819	Pro	CGG	77.8
CBAJDB_44	scaffold_460	1	43593	43669	Val	GAC	74
CBAJDB_44	scaffold_460	2	39399	39312	Ser	GCT	71.7
CBAJDB_44	scaffold_460	3	15598	15527	Gln	CTG	53.9
CBAJDB_45	scaffold_126	1	5055	4984	Glu	CTC	70.5
CBAJDB_45	scaffold_236	1	31912	31994	Leu	TAG	64.4
CBAJDB_45	scaffold_236	2	70212	70288	Arg	ACG	66.7
CBAJDB_45	scaffold_249	1	41926	42000	Gly	CCC	59.2
CBAJDB_45	scaffold_249	2	42132	42208	Pro	AGG	78.3
CBAJDB_45	scaffold_249	3	68144	68060	Ser	CGA	73.1
CBAJDB_45	scaffold_492	1	24433	24359	Met	CAT	74.1
CBAJDB_45	scaffold_492	2	24330	24256	Met	CAT	66.2
CBAJDB_45	scaffold_492	3	24189	24118	Glu	TTC	60.2
CBAJDB_45	scaffold_507	1	7762	7844	Leu	CAG	48.4
CBAJDB_45	scaffold_567	1	14618	14531	Ser	GCT	71.9
CBAJDB_45	scaffold_636	1	69606	69533	Gly	TCC	68.2
CBAJDB_45	scaffold_636	2	69499	69426	Arg	TCT	70.9
CBAJDB_45	scaffold_636	3	69415	69340	His	GTG	67.7
CBAJDB_45	scaffold_636	4	69324	69253	Gln	TTG	59.4
CBAJDB_45	scaffold_636	5	68995	68923	Lys	TTT	78.9
CBAJDB_45	scaffold_636	6	68867	68795	Lys	CTT	84.8
CBAJDB_45	scaffold_643	1	133	208	Asn	GTT	74
CBAJDB_45	scaffold_643	2	35955	36031	Val	GAC	72.7
CBAJDB_45	scaffold_643	3	36066	36141	Ala	CGC	72.8
CBAJDB_45	scaffold_965	1	1602	1677	Thr	CGT	79.1
CBAJDB_45	scaffold_965	2	13206	13134	Pro	CGG	77.8
CBAJDB_414	scaffold_1545	1	12321	12246	Thr	TGT	70.4
CBAJDB_414	scaffold_1545	2	12221	12140	Tyr	GTA	64.2
CBAJDB_414	scaffold_2691	1	6594	6669	Thr	CGT	75.8
CBAJDB_414	scaffold_3537	1	6198	6273	Gly	GCC	67.6
CBAJDB_414	scaffold_10116	1	491	408	Leu	CAG	67.5
CBAJDB_414	scaffold_10692	1	2390	2474	Leu	TAG	54.8
CBAJDB_52	scaffold_22	1	188912	188839	Pro	TGG	71.2
CBAJDB_52	scaffold_22	2	188815	188742	Met	CAT	80.6
CBAJDB_52	scaffold_22	3	188711	188638	Asp	GTC	78.9
CBAJDB_52	scaffold_22	4	188581	188509	Phe	GAA	79.8
CBAJDB_52	scaffold_22	5	188490	188415	Thr	TGT	67.7
CBAJDB_52	scaffold_22	6	188403	188322	Tyr	GTA	58.8
CBAJDB_52	scaffold_22	7	144632	144561	Trp	CCA	64.7
CBAJDB_52	scaffold_57	1	30533	30623	Ser	GCT	66
CBAJDB_52	scaffold_98	1	10610	10696	Leu	CAA	70.5
CBAJDB_52	scaffold_98	2	84250	84339	Ser	GGA	70.6
CBAJDB_52	scaffold_192	1	37415	37342	Arg	ACG	70.9
CBAJDB_52	scaffold_307	1	53948	54034	Leu	CAG	62.3
CBAJDB_52	scaffold_318	1	4302	4376	Arg	CCG	51.2
CBAJDB_52	scaffold_318	2	57030	57106	Ala	TGC	77.6
CBAJDB_52	scaffold_318	3	57112	57188	Ile	GAT	82.7
CBAJDB_52	scaffold_318	4	1189	1117	Val	TAC	76.2
CBAJDB_52	scaffold_463	1	35538	35613	Thr	CGT	72.1
CBAJDB_52	scaffold_575	1	21974	21887	Ser	CGA	70.5
CBAJDB_52	scaffold_623	1	2	72	Arg	CCT	50
CBAJDB_52	scaffold_653	1	1490	1563	Gly	CCC	66.2
CBAJDB_52	scaffold_653	2	168	97	Val	GAC	59.5
CBAJDB_52	scaffold_711	1	9969	10042	Gly	TCC	73.3
CBAJDB_52	scaffold_711	2	10048	10124	Arg	TCT	76
CBAJDB_52	scaffold_711	3	10131	10207	His	GTG	73.3
CBAJDB_52	scaffold_711	4	10221	10295	Gln	TTG	60.4
CBAJDB_52	scaffold_711	5	10303	10378	Gln	CTG	53.6
CBAJDB_52	scaffold_711	6	10471	10546	Lys	TTT	80.2
CBAJDB_52	scaffold_711	7	10557	10640	Leu	TAG	62.2
CBAJDB_52	scaffold_711	8	10656	10730	Gly	GCC	79.4
CBAJDB_52	scaffold_711	9	10740	10815	Lys	CTT	79.2
CBAJDB_52	scaffold_711	10	32638	32567	Glu	CTC	64.4
CBAJDB_52	scaffold_1263	1	1065	993	Val	TAC	76.2
CBAJDB_52	scaffold_1263	2	986	912	Gly	GCC	79.4
CBAJDB_52	scaffold_1263	3	863	790	Cys	GCA	63.3
CBAJDB_52	scaffold_1263	4	748	665	Leu	TAA	54
CBAJDB_52	scaffold_1263	5	240	167	Pro	CGG	78.2
CBAJDB_52	scaffold_1485	1	5463	5537	Met	CAT	64.8
CBAJDB_52	scaffold_1485	2	5542	5619	Met	CAT	69.7
CBAJDB_52	scaffold_1485	3	13955	13883	Asn	GTT	73.1
CBAJDB_52	scaffold_1966	1	6959	6880	Leu	GAG	47.1
CBAJDB_52	scaffold_2434	1	447	362	Ser	TGA	65.8
CBAJDB_52	scaffold_2660	1	7748	7824	Pro	GGG	68.2
CBAJDB_325	scaffold_106	1	39374	39301	Val	TAC	84.2
CBAJDB_325	scaffold_106	2	39272	39199	Asp	GTC	75.6
CBAJDB_325	scaffold_106	3	39190	39118	Phe	GAA	75.7
CBAJDB_325	scaffold_106	4	39111	39036	Gly	GCC	68.5
CBAJDB_325	scaffold_106	5	38986	38912	Cys	GCA	66.7
CBAJDB_325	scaffold_112	1	43609	43692	Leu	GAG	52.5
CBAJDB_325	scaffold_114	1	48239	48315	Val	CAC	75.3
CBAJDB_325	scaffold_182	1	25909	25984	Gly	GCC	68.5
CBAJDB_325	scaffold_182	2	27883	27808	Gly	GCC	68.5
CBAJDB_325	scaffold_215	1	39989	39906	Ser	GGA	62.2
CBAJDB_325	scaffold_223	1	46388	46305	Leu	CAG	58.9
CBAJDB_325	scaffold_309	1	217	145	Trp	CCA	69.8
CBAJDB_325	scaffold_332	1	6760	6675	Ser	TGA	71.6
CBAJDB_325	scaffold_332	2	6631	6545	Ser	GCT	73
CBAJDB_325	scaffold_375	1	24864	24940	Met	CAT	65.8
CBAJDB_325	scaffold_375	2	24944	25018	Glu	TTC	68.5
CBAJDB_325	scaffold_679	1	477	405	Ala	GGC	65.4
CBAJDB_325	scaffold_853	1	11336	11409	Gln	CTG	51.8
CBAJDB_325	scaffold_853	2	11443	11519	Pro	CGG	76.5
CBAJDB_325	scaffold_853	3	22354	22282	Lys	TTT	75.2
CBAJDB_325	scaffold_940	1	24973	25049	Asp	GTC	75.6
CBAJDB_325	scaffold_940	2	25093	25168	Thr	GGT	73
CBAJDB_325	scaffold_1218	1	747	821	Thr	CGT	73.7
CBAJDB_325	scaffold_1280	1	4719	4646	Met	CAT	73.2
CBAJDB_325	scaffold_1416	1	12606	12530	Arg	ACG	75.9
CBAJDB_325	scaffold_1416	2	3661	3576	Ser	CGA	70.3
CBAJDB_325	scaffold_1627	1	14036	13964	Lys	CTT	75.9
CBAJDB_325	scaffold_1627	2	13931	13860	Glu	CTC	67.3
CBAJDB_325	scaffold_1627	3	13850	13778	Asn	GTT	73.4
CBAJDB_325	scaffold_2590	1	1545	1473	Pro	GGG	70.5
CBAJDB_325	scaffold_2955	1	3453	3370	Leu	TAA	67.1
CBAJDB_285	scaffold_76	1	85155	85229	Pro	GGG	74.1
CBAJDB_285	scaffold_109	1	86564	86491	Met	CAT	64.5
CBAJDB_285	scaffold_109	2	78070	77998	Thr	GGT	69.6
CBAJDB_285	scaffold_131	1	154048	153966	Leu	CAA	68.3
CBAJDB_285	scaffold_197	1	84642	84715	Arg	CCG	77.3
CBAJDB_285	scaffold_197	2	66197	66127	Gly	CCC	67.1
CBAJDB_285	scaffold_219	1	48387	48300	Ser	CGA	74.3
CBAJDB_285	scaffold_964	1	5113	5041	Thr	CGT	78.3
CBAJDB_285	scaffold_1166	1	2732	2659	Val	CAC	72.6
CBAJDB_285	scaffold_1166	2	2643	2571	Ala	CGC	75.1
CBAJDB_285	scaffold_1491	1	12443	12527	Leu	CAG	61
CBAJDB_285	scaffold_1491	2	12750	12833	Leu	AAG	66.5
CBAJDB_285	scaffold_1491	3	12877	12961	Leu	CAG	61.9
CBAJDB_175	scaffold_1233	1	18567	18654	Ser	GCT	61.1
CBAJDB_175	scaffold_1260	1	16708	16636	Lys	CTT	83.1
CBAJDB_175	scaffold_1362	1	15403	15485	Tyr	GTA	55.3
CBAJDB_175	scaffold_1362	2	15492	15576	Ser	GCT	59.6
CBAJDB_175	scaffold_1373	1	15152	15224	Val	TAC	75.4
CBAJDB_175	scaffold_1373	2	15240	15313	Met	CAT	62
CBAJDB_175	scaffold_1373	3	9563	9491	Thr	GGT	69.6
CBAJDB_175	scaffold_1505	1	3740	3811	Arg	CCG	75.8
CBAJDB_175	scaffold_1544	1	2840	2913	Val	CAC	72.6
CBAJDB_175	scaffold_1640	1	11074	11164	Ser	CGA	75.8
CBAJDB_175	scaffold_2330	1	7363	7291	Asn	GTT	73.2
CBAJDB_175	scaffold_2330	2	7253	7180	Met	CAT	76.2
CBAJDB_175	scaffold_2330	3	7122	7049	Asp	GTC	81.8
CBAJDB_175	scaffold_2330	4	7012	6940	Val	TAC	75.4
CBAJDB_175	scaffold_2330	5	6920	6837	Leu	TAA	64.2
CBAJDB_175	scaffold_2472	1	1051	955	Asn	GTT	37.8
CBAJDB_175	scaffold_2661	1	2552	2625	Pro	CGG	79.3
CBAJDB_175	scaffold_2661	2	2635	2706	Glu	CTC	64.4
CBAJDB_175	scaffold_2661	3	2748	2820	Thr	CGT	77.8
CBAJDB_175	scaffold_2862	1	7451	7380	Gln	CTG	57.1
CBAJDB_175	scaffold_2905	1	5350	5429	Leu	TAG	61.6
CBAJDB_175	scaffold_2975	1	2338	2408	Gly	CCC	61.1
CBAJDB_175	scaffold_2975	2	2212	2139	Pro	GGG	74.7
CBAJDB_175	scaffold_2982	1	4699	4772	Arg	TCT	74.8
CBAJDB_175	scaffold_2982	2	4813	4886	His	GTG	73.8
CBAJDB_175	scaffold_2982	3	4989	5060	Gln	TTG	59
CBAJDB_175	scaffold_2982	4	5069	5141	Lys	TTT	76
CBAJDB_175	scaffold_3162	1	2187	2268	Tyr	GTA	59.6
CBAJDB_175	scaffold_3162	2	2276	2361	Leu	TAA	67.3
CBAJDB_175	scaffold_3763	1	175	92	Leu	AAG	64.3
CBAJDB_175	scaffold_4137	1	5422	5349	Asp	GTC	81.8
CBAJDB_175	scaffold_4137	2	5298	5226	Val	TAC	75.4
CBAJDB_175	scaffold_4137	3	5208	5136	Thr	TGT	71.7
CBAJDB_175	scaffold_4137	4	5131	5050	Tyr	GTA	59.6
CBAJDB_175	scaffold_4137	5	4998	4925	Met	CAT	73
CBAJDB_175	scaffold_4137	6	4852	4780	Phe	GAA	78.6
CBAJDB_175	scaffold_4137	7	4760	4688	Lys	TTT	76
CBAJDB_175	scaffold_4367	1	1970	2042	Ala	GGC	73.2
CBAJDB_175	scaffold_4367	2	1735	1663	Ala	CGC	80.8
CBAJDB_175	scaffold_4736	1	3097	3026	Gln	CTG	57.1
CBAJDB_175	scaffold_5643	1	800	728	Phe	GAA	78.6
CBAJDB_175	scaffold_5643	2	706	636	Gly	TCC	77
CBAJDB_175	scaffold_6150	1	3639	3724	Ser	TGA	74.9
CBAJDB_175	scaffold_6150	2	3764	3852	Ser	GGA	63.6
CBAJDB_333	scaffold_495	1	945	870	Gly	GCC	74.2
CBAJDB_333	scaffold_896	1	3328	3255	Gly	CCC	66.7
CBAJDB_333	scaffold_1219	1	9798	9873	Thr	TGT	68.6
CBAJDB_333	scaffold_1219	2	9902	9986	Tyr	GTA	67.2
CBAJDB_333	scaffold_1532	1	2	74	Ala	GGC	56
CBAJDB_333	scaffold_1694	1	2103	2030	Val	TAC	81.2
CBAJDB_333	scaffold_1694	2	2007	1934	Asp	GTC	75.4
CBAJDB_333	scaffold_1694	3	1900	1828	Phe	GAA	78.7
CBAJDB_333	scaffold_1694	4	1820	1745	Gly	GCC	74.2
CBAJDB_333	scaffold_1694	5	1699	1625	Cys	GCA	67.4
CBAJDB_333	scaffold_2000	1	3559	3478	Leu	TAG	56.5
CBAJDB_333	scaffold_3571	1	129	57	Pro	CGG	75.8
CBAJDB_333	scaffold_3801	1	4929	5016	Ser	TGA	72.6
CBAJDB_333	scaffold_3801	2	5043	5134	Ser	GCT	65.1
CBAJDB_333	scaffold_5778	1	3391	3315	Ala	GGC	26.7	pseudo
CBAJDB_333	scaffold_6305	1	418	345	Arg	CCG	68.7
CBAJDB_333	scaffold_6955	1	86	162	Arg	CCT	73.1
CBAJDB_333	scaffold_8002	1	47	143	Sup	TCA	30.7
CBAJDB_387	scaffold_92	1	14997	14924	Met	CAT	61
CBAJDB_387	scaffold_92	2	14801	14730	Glu	TTC	62.6
CBAJDB_387	scaffold_92	3	14671	14598	Val	CAC	76.8
CBAJDB_387	scaffold_119	1	102196	102271	Pro	CGG	76.1
CBAJDB_387	scaffold_193	1	78071	78147	Arg	CCG	77.9
CBAJDB_387	scaffold_265	1	161	89	Pro	GGG	69
CBAJDB_387	scaffold_381	1	27424	27354	Gln	CTG	53.5
CBAJDB_387	scaffold_404	1	43101	43026	Thr	TGT	69.8
CBAJDB_387	scaffold_404	2	43007	42927	Tyr	GTA	65.4
CBAJDB_387	scaffold_442	1	67394	67314	Leu	TAG	55.6
CBAJDB_387	scaffold_498	1	32439	32356	Leu	TAA	67.3
CBAJDB_387	scaffold_498	2	32339	32267	Met	CAT	75.8
CBAJDB_387	scaffold_713	1	3336	3265	Pro	TGG	46
CBAJDB_387	scaffold_732	1	18416	18503	Ser	TGA	74.4
CBAJDB_387	scaffold_732	2	18528	18620	Ser	GCT	65.9
CBAJDB_387	scaffold_743	1	17584	17511	Pro	GGG	65.5
CBAJDB_387	scaffold_838	1	11604	11529	Thr	CGT	66.5
CBAJDB_387	scaffold_939	1	20261	20337	Arg	CCT	69.3
CBAJDB_387	scaffold_939	2	21692	21765	Gly	CCC	65.2
CBAJDB_387	scaffold_1060	1	19664	19740	Val	TAC	78
CBAJDB_387	scaffold_1060	2	19790	19866	Asp	GTC	75.6
CBAJDB_387	scaffold_1060	3	19870	19945	Phe	GAA	82.4
CBAJDB_387	scaffold_1060	4	19974	20049	Gly	GCC	70
CBAJDB_387	scaffold_1060	5	20293	20367	Cys	GCA	68.1
CBAJDB_387	scaffold_1094	1	21388	21321	Gln	TTG	46.5
CBAJDB_387	scaffold_1094	2	21043	20971	Lys	TTT	83.2
CBAJDB_387	scaffold_1098	1	14185	14275	Ser	CGA	73.3
CBAJDB_387	scaffold_1184	1	18881	18972	Ser	GGA	72.6
CBAJDB_387	scaffold_1311	1	882	799	Leu	CAA	63.4
CBAJDB_387	scaffold_1601	1	13962	14036	Gly	TCC	63.8
CBAJDB_387	scaffold_1601	2	14046	14122	Arg	TCT	76
CBAJDB_387	scaffold_1601	3	14171	14247	His	GTG	74.2
CBAJDB_387	scaffold_1601	4	14299	14373	Gln	TTG	65.8
CBAJDB_387	scaffold_3089	1	6259	6335	Val	GAC	75.6
CBAJDB_387	scaffold_3205	1	5774	5849	Gly	GCC	70
CBAJDB_387	scaffold_3276	1	2847	2765	Leu	GAG	64.7
CBAJDB_387	scaffold_3276	2	2732	2648	Leu	CAG	64.3
CBAJDB_387	scaffold_3276	3	2565	2481	Leu	CAG	64.3
CBAJDB_387	scaffold_3474	1	3176	3104	Ala	GGC	65.4
CBAJDB_387	scaffold_3474	2	2863	2790	Ala	CGC	69.9
CBAJDB_261	scaffold_56	1	7894	7977	Leu	CAA	69.6
CBAJDB_261	scaffold_56	2	31465	31535	Gly	CCC	60.5
CBAJDB_261	scaffold_58	1	33690	33760	Gly	TCC	77
CBAJDB_261	scaffold_58	2	38451	38379	Gly	GCC	81.2
CBAJDB_261	scaffold_78	1	62306	62234	Ala	CGC	72.2
CBAJDB_261	scaffold_123	1	96167	96080	Ser	CGA	65.9
CBAJDB_261	scaffold_238	1	58930	58856	Pro	TGG	80.4
CBAJDB_261	scaffold_238	2	58820	58750	Gly	TCC	77
CBAJDB_261	scaffold_238	3	58655	58582	Arg	TCT	75.2
CBAJDB_261	scaffold_238	4	58494	58420	His	GTG	67.3
CBAJDB_261	scaffold_238	5	58367	58296	Gln	TTG	62.5
CBAJDB_261	scaffold_238	6	58288	58216	Lys	TTT	78.4
CBAJDB_261	scaffold_242	1	27590	27661	Glu	CTC	62.1
CBAJDB_261	scaffold_242	2	50804	50878	Thr	CGT	79.2
CBAJDB_261	scaffold_251	1	27825	27897	Lys	CTT	78.7
CBAJDB_261	scaffold_251	2	35135	35208	Pro	CGG	83
CBAJDB_261	scaffold_251	3	419	332	Ser	GCT	57
CBAJDB_261	scaffold_326	1	50189	50118	Arg	CCG	58.4
CBAJDB_261	scaffold_336	1	9630	9550	Leu	TAG	53.9
CBAJDB_261	scaffold_376	1	49502	49574	Val	TAC	73.1
CBAJDB_261	scaffold_376	2	49607	49680	Met	CAT	62.4
CBAJDB_261	scaffold_376	3	30105	30035	Trp	CCA	63.2
CBAJDB_261	scaffold_473	1	12740	12668	Thr	GGT	65.8
CBAJDB_261	scaffold_478	1	11374	11302	Gly	GCC	81.2
CBAJDB_261	scaffold_514	1	43	114	Asn	GTT	70.2
CBAJDB_261	scaffold_514	2	153	224	Glu	TTC	66.2
CBAJDB_261	scaffold_514	3	286	357	Cys	GCA	62.6
CBAJDB_261	scaffold_904	1	14525	14454	Gln	CTG	56.6
CBAJDB_261	scaffold_946	1	17686	17769	Leu	CAG	61.4
CBAJDB_261	scaffold_1264	1	2092	2009	Leu	AAG	64.1
CBAJDB_261	scaffold_1289	1	547	462	Ser	TGA	74.7
CBAJDB_261	scaffold_1289	2	344	255	Ser	GGA	60.1
CBAJDB_261	scaffold_1493	1	15256	15183	Asp	GTC	83
CBAJDB_261	scaffold_1493	2	15149	15077	Val	TAC	73.1
CBAJDB_261	scaffold_1493	3	15069	14995	Thr	TGT	72.9
CBAJDB_261	scaffold_1493	4	14936	14855	Tyr	GTA	57.9
CBAJDB_261	scaffold_1493	5	14785	14712	Met	CAT	73.2
CBAJDB_261	scaffold_1493	6	14705	14633	Phe	GAA	78.6
CBAJDB_261	scaffold_1493	7	13237	13165	Lys	TTT	76.3
CBAJDB_261	scaffold_1739	1	874	803	Glu	TTC	66.2
CBAJDB_261	scaffold_1739	2	788	715	Met	CAT	76.2
CBAJDB_261	scaffold_1739	3	602	529	Asp	GTC	83
CBAJDB_261	scaffold_1739	4	483	411	Val	TAC	73.1
CBAJDB_261	scaffold_1739	5	399	316	Leu	TAA	63.9
CBAJDB_261	scaffold_2094	1	4552	4624	Pro	AGG	68.2
CBAJDB_261	scaffold_4572	1	4903	4976	Arg	ACG	73.6
CBAJDB_418	scaffold_60	1	6864	6781	Leu	CAA	64.7
CBAJDB_418	scaffold_77	1	42696	42624	Val	GAC	69.6
CBAJDB_418	scaffold_82	1	127299	127375	Pro	GGG	69.5
CBAJDB_418	scaffold_149	1	83825	83755	Gln	CTG	57.9
CBAJDB_418	scaffold_149	2	83748	83675	Pro	CGG	80.1
CBAJDB_418	scaffold_203	1	114755	114831	Asp	GTC	79.2
CBAJDB_418	scaffold_203	2	114837	114912	Phe	GAA	75.1
CBAJDB_418	scaffold_203	3	37149	37077	Val	TAC	74.9
CBAJDB_418	scaffold_203	4	37069	36996	Asp	GTC	79.6
CBAJDB_418	scaffold_203	5	36916	36841	Gly	GCC	67.5
CBAJDB_418	scaffold_211	1	22506	22581	Ala	CGC	69.1
CBAJDB_418	scaffold_260	1	71278	71353	Lys	TTT	75.7
CBAJDB_418	scaffold_260	2	71357	71432	Ala	GGC	61.4
CBAJDB_418	scaffold_260	3	124822	124898	Val	CAC	67
CBAJDB_418	scaffold_260	4	91001	90928	Gly	TCC	74.6
CBAJDB_418	scaffold_260	5	90898	90825	Arg	TCT	80
CBAJDB_418	scaffold_260	6	90777	90701	His	GTG	77.5
CBAJDB_418	scaffold_260	7	90631	90560	Gln	TTG	60.5
CBAJDB_418	scaffold_260	8	56318	56243	Thr	CGT	76.7
CBAJDB_418	scaffold_271	1	430	506	Arg	CCG	76.2
CBAJDB_418	scaffold_271	2	26452	26522	Arg	CCT	33.8	pseudo
CBAJDB_418	scaffold_271	3	26545	26621	Arg	CCT	58.2
CBAJDB_418	scaffold_306	1	321	397	Arg	ACG	76.5
CBAJDB_418	scaffold_413	1	4031	3958	Met	CAT	59.8
CBAJDB_418	scaffold_413	2	3918	3847	Glu	TTC	62.9
CBAJDB_418	scaffold_437	1	56097	56014	Leu	TAA	60.7
CBAJDB_418	scaffold_501	1	12989	12910	Leu	GAG	45.5
CBAJDB_418	scaffold_511	1	23	98	Asn	GTT	73
CBAJDB_418	scaffold_511	2	138	214	Met	CAT	80.6
CBAJDB_418	scaffold_511	3	257	332	Trp	CCA	69
CBAJDB_418	scaffold_511	4	362	437	Thr	GGT	71.6
CBAJDB_418	scaffold_673	1	21786	21711	Thr	TGT	69
CBAJDB_418	scaffold_673	2	21679	21598	Tyr	GTA	64.9
CBAJDB_418	scaffold_759	1	316	232	Ser	TGA	72
CBAJDB_418	scaffold_759	2	186	99	Ser	GCT	71.3
CBAJDB_418	scaffold_1405	1	2204	2292	Ser	CGA	69.6
CBAJDB_418	scaffold_1405	2	13453	13534	Leu	TAG	64.3
CBAJDB_418	scaffold_1428	1	16329	16404	Pro	TGG	75.9
CBAJDB_294	scaffold_67	1	126522	126440	Leu	CAA	69
CBAJDB_294	scaffold_81	1	75665	75738	Pro	CGG	80.3
CBAJDB_294	scaffold_81	2	75762	75833	Glu	CTC	68.1
CBAJDB_294	scaffold_81	3	75914	75986	Thr	CGT	76.3
CBAJDB_294	scaffold_83	1	109686	109614	Gln	TTG	59
CBAJDB_294	scaffold_86	1	71084	71155	Arg	CCG	74
CBAJDB_294	scaffold_113	1	182	254	Gly	GCC	75.2
CBAJDB_294	scaffold_113	2	30256	30330	Pro	TGG	77.5
CBAJDB_294	scaffold_113	3	30362	30432	Gly	TCC	77.8
CBAJDB_294	scaffold_113	4	34952	35025	Arg	TCT	74.3
CBAJDB_294	scaffold_113	5	35108	35181	His	GTG	73.1
CBAJDB_294	scaffold_113	6	35298	35376	Leu	TAG	67.4
CBAJDB_294	scaffold_113	7	20944	20872	Val	GAC	68.4
CBAJDB_294	scaffold_138	1	51969	52041	Asn	GTT	72.4
CBAJDB_294	scaffold_138	2	52071	52142	Glu	TTC	65.2
CBAJDB_294	scaffold_138	3	52159	52232	Met	CAT	76.2
CBAJDB_294	scaffold_138	4	52304	52377	Asp	GTC	83.6
CBAJDB_294	scaffold_138	5	52474	52557	Leu	TAA	61.7
CBAJDB_294	scaffold_190	1	74947	75019	Ala	GGC	67.1
CBAJDB_294	scaffold_190	2	12548	12478	Trp	CCA	64.9
CBAJDB_294	scaffold_241	1	3010	2938	Val	CAC	69.5
CBAJDB_294	scaffold_241	2	2880	2808	Ala	CGC	76.4
CBAJDB_294	scaffold_293	1	34464	34547	Leu	AAG	66.1
CBAJDB_294	scaffold_299	1	317	389	Phe	GAA	76.9
CBAJDB_294	scaffold_320	1	48692	48764	Lys	CTT	84.4
CBAJDB_294	scaffold_388	1	70136	70065	Gln	CTG	56.6
CBAJDB_294	scaffold_388	2	19779	19689	Ser	CGA	69.6
CBAJDB_294	scaffold_471	1	44383	44455	Asn	GTT	72.4
CBAJDB_294	scaffold_471	2	44460	44543	Leu	CAG	63.5
CBAJDB_294	scaffold_471	3	13017	12945	Thr	GGT	69.6
CBAJDB_294	scaffold_576	1	380	295	Ser	TGA	76.6
CBAJDB_294	scaffold_576	2	228	140	Ser	GGA	58.6
CBAJDB_294	scaffold_591	1	4302	4374	Lys	CTT	74.9
CBAJDB_294	scaffold_591	2	4379	4451	Lys	TTT	71.4
CBAJDB_294	scaffold_591	3	4502	4572	Gln	CTG	59.4
CBAJDB_294	scaffold_591	4	4678	4749	Gln	TTG	35.9
CBAJDB_294	scaffold_697	1	8207	8280	Pro	CGG	80.3
CBAJDB_294	scaffold_697	2	8311	8382	Glu	CTC	68.1
CBAJDB_294	scaffold_697	3	8529	8601	Thr	CGT	77
CBAJDB_294	scaffold_1177	1	295	222	Met	CAT	62
CBAJDB_294	scaffold_9032	1	1104	1177	Pro	GGG	72.5
CBAJDB_294	scaffold_11634	1	1467	1590	Lys	TTT	41.3
CBAJDB_294	scaffold_11634	2	1944	2049	Glu	TTC	25.8
CBAJDB_294	scaffold_11634	3	2068	2191	Glu	CTC	46.4
CBAJDB_294	scaffold_11634	4	2338	2420	Tyr	GTA	63.3
CBAJDB_494	scaffold_33	1	344837	344765	Lys	TTT	78.3
CBAJDB_494	scaffold_33	2	9495	9419	Arg	TCT	74.1
CBAJDB_494	scaffold_38	1	47122	47204	Leu	CAA	63
CBAJDB_494	scaffold_38	2	211547	211631	Leu	TAG	67.5
CBAJDB_494	scaffold_38	3	331871	331947	Pro	GGG	74
CBAJDB_494	scaffold_38	4	185667	185596	Arg	CCT	68.3
CBAJDB_494	scaffold_38	5	11562	11480	Leu	TAA	70.2
CBAJDB_494	scaffold_88	1	68416	68490	Asn	GTT	74.8
CBAJDB_494	scaffold_88	2	87581	87666	Tyr	GTA	64.3
CBAJDB_494	scaffold_158	1	97269	97343	Thr	GGT	76.5
CBAJDB_494	scaffold_158	2	98667	98742	Trp	CCA	66.5
CBAJDB_494	scaffold_165	1	73483	73394	Ser	CGA	72.3
CBAJDB_494	scaffold_183	1	100253	100170	Leu	CAG	70.7
CBAJDB_494	scaffold_342	1	40209	40136	Met	CAT	72.4
CBAJDB_494	scaffold_371	1	5489	5579	Ser	GGA	66.9
CBAJDB_494	scaffold_371	2	52391	52324	Asp	GTC	35.1	pseudo
CBAJDB_494	scaffold_1356	1	18684	18760	Arg	ACG	73.9
CBAJDB_494	scaffold_1356	2	15961	15872	Ser	GCT	71.5
CBAJDB_481	scaffold_13	1	40967	41048	Leu	GAG	63.4
CBAJDB_481	scaffold_13	2	264679	264750	Arg	CCT	54.7
CBAJDB_481	scaffold_13	3	385659	385586	Asn	GTT	69.8
CBAJDB_481	scaffold_13	4	385542	385454	Ser	GGA	63.4
CBAJDB_481	scaffold_13	5	385443	385372	Glu	TTC	69
CBAJDB_481	scaffold_13	6	385351	385279	Val	TAC	72.9
CBAJDB_481	scaffold_13	7	385274	385201	Asp	GTC	78.1
CBAJDB_481	scaffold_13	8	385166	385094	Phe	GAA	69.5
CBAJDB_481	scaffold_13	9	385089	385009	Tyr	GTA	66.6
CBAJDB_481	scaffold_13	10	385002	384932	Trp	CCA	57.9
CBAJDB_481	scaffold_13	11	384899	384827	His	GTG	64.2
CBAJDB_481	scaffold_13	12	384816	384745	Gln	TTG	61.7
CBAJDB_481	scaffold_13	13	384705	384633	Cys	GCA	68.3
CBAJDB_481	scaffold_13	14	384608	384525	Leu	CAA	67.9
CBAJDB_481	scaffold_13	15	384398	384315	Leu	CAA	70.9
CBAJDB_481	scaffold_111	1	41819	41902	Tyr	GTA	66.6
CBAJDB_481	scaffold_111	2	41904	41975	Gln	TTG	61.7
CBAJDB_481	scaffold_353	1	5040	4959	Leu	CAG	59.2
CBAJDB_481	scaffold_387	1	47874	47947	Arg	TCT	74.4
CBAJDB_481	scaffold_458	1	14267	14338	Arg	CCG	63.5
CBAJDB_470	scaffold_50	1	73284	73360	Arg	TCT	73.7
CBAJDB_470	scaffold_210	1	43729	43657	Glu	TTC	58.2
CBAJDB_470	scaffold_210	2	43648	43578	Trp	CCA	61.8
CBAJDB_470	scaffold_290	1	34480	34556	Ile	GAT	83.8
CBAJDB_470	scaffold_290	2	34572	34648	Ile	GAT	83.8
CBAJDB_470	scaffold_290	3	34667	34742	Ala	TGC	72.9
CBAJDB_470	scaffold_351	1	25413	25489	Arg	CCT	67.4
CBAJDB_470	scaffold_607	1	2741	2669	Lys	CTT	71
CBAJDB_470	scaffold_607	2	2203	2116	Ser	GCT	62.3
CBAJDB_470	scaffold_607	3	2096	2023	Asp	GTC	80.9
CBAJDB_470	scaffold_641	1	35539	35613	Cys	GCA	61.3
CBAJDB_470	scaffold_641	2	35619	35707	Leu	TAA	66.2
CBAJDB_470	scaffold_641	3	35785	35861	Arg	ACG	68.9
CBAJDB_470	scaffold_641	4	35885	35961	Pro	TGG	77.4
CBAJDB_470	scaffold_641	5	35969	36044	Ala	TGC	72.9
CBAJDB_470	scaffold_641	6	36055	36147	Ser	TGA	66
CBAJDB_470	scaffold_641	7	36169	36245	Met	CAT	65
CBAJDB_470	scaffold_862	1	26	99	Gly	TCC	72.7
CBAJDB_470	scaffold_921	1	15853	15939	Leu	CAA	63.7
CBAJDB_470	scaffold_1065	1	2246	2331	Leu	GAG	51.4
CBAJDB_470	scaffold_1065	2	2344	2428	Leu	CAG	55.8
CBAJDB_193	scaffold_19	1	218184	218112	Lys	CTT	80.6
CBAJDB_193	scaffold_19	2	971	900	Glu	CTC	61.3
CBAJDB_193	scaffold_181	1	81631	81716	Ser	TGA	73.7
CBAJDB_193	scaffold_181	2	83769	83857	Ser	GGA	62.4
CBAJDB_193	scaffold_417	1	17864	17935	Glu	TTC	64.9
CBAJDB_193	scaffold_417	2	17979	18050	Cys	GCA	62.5
CBAJDB_193	scaffold_417	3	39154	39224	Cys	GCA	62.9
CBAJDB_193	scaffold_449	1	46137	46067	Gln	CTG	56.8
CBAJDB_193	scaffold_449	2	46012	45939	Pro	CGG	74.7
CBAJDB_193	scaffold_465	1	21574	21654	Undet	NNN	30.1	pseudo
CBAJDB_193	scaffold_502	1	4833	4905	Gly	GCC	77
CBAJDB_193	scaffold_642	1	332	405	Asp	GTC	78.2
CBAJDB_193	scaffold_642	2	453	525	Val	TAC	74.3
CBAJDB_193	scaffold_642	3	537	618	Tyr	GTA	64
CBAJDB_193	scaffold_642	4	701	773	Thr	TGT	71.7
CBAJDB_193	scaffold_642	5	804	877	Met	CAT	73
CBAJDB_193	scaffold_642	6	921	993	Phe	GAA	80.5
CBAJDB_193	scaffold_642	7	1025	1097	Lys	TTT	80.2
CBAJDB_193	scaffold_657	1	21332	21262	Gly	CCC	57.8
CBAJDB_193	scaffold_794	1	3944	3873	Arg	CCG	67.5
CBAJDB_193	scaffold_878	1	21567	21471	Sup	TCA	33.6
CBAJDB_193	scaffold_894	1	13419	13499	Leu	TAG	69.5
CBAJDB_193	scaffold_894	2	19197	19123	Pro	TGG	80.4
CBAJDB_193	scaffold_894	3	19115	19045	Gly	TCC	77
CBAJDB_193	scaffold_894	4	18990	18917	Arg	TCT	72.8
CBAJDB_193	scaffold_894	5	18848	18775	His	GTG	64.5
CBAJDB_193	scaffold_894	6	18744	18673	Gln	TTG	59
CBAJDB_193	scaffold_894	7	18665	18593	Lys	TTT	80.2
CBAJDB_193	scaffold_936	1	23699	23786	Ser	CGA	70
CBAJDB_193	scaffold_936	2	16263	16190	Arg	ACG	73.5
CBAJDB_193	scaffold_1130	1	18192	18266	Pro	GGG	76.4
CBAJDB_193	scaffold_1176	1	8161	8231	Trp	CCA	60.9
CBAJDB_193	scaffold_1333	1	2536	2453	Leu	AAG	60.9
CBAJDB_193	scaffold_1654	1	64	135	Glu	TTC	64.9
CBAJDB_193	scaffold_1654	2	253	327	Thr	TGT	72.9
CBAJDB_193	scaffold_1654	3	354	427	Met	CAT	75.4
CBAJDB_193	scaffold_1654	4	434	507	Asp	GTC	78.2
CBAJDB_193	scaffold_1654	5	615	687	Val	TAC	73.1
CBAJDB_193	scaffold_1654	6	712	798	Leu	TAA	64.4
CBAJDB_193	scaffold_2061	1	8625	8553	Val	TAC	74.3
CBAJDB_193	scaffold_2061	2	8531	8458	Met	CAT	68.9
CBAJDB_193	scaffold_2594	1	5410	5492	Leu	CAA	65.8
CBAJDB_193	scaffold_4730	1	151	77	Thr	CGT	78.4
CBAJDB_193	scaffold_5015	1	4662	4590	Asn	GTT	72.1
CBAJDB_332	scaffold_321	1	10844	10771	Gly	CCC	66.7
CBAJDB_332	scaffold_518	1	41565	41641	Arg	ACG	77.9
CBAJDB_332	scaffold_611	1	39564	39476	Ser	GGA	71
CBAJDB_332	scaffold_727	1	10181	10256	Thr	TGT	68.6
CBAJDB_332	scaffold_727	2	10293	10377	Tyr	GTA	65.6
CBAJDB_332	scaffold_727	3	28901	28977	Arg	CCG	75.8
CBAJDB_332	scaffold_727	4	31822	31897	Ala	CGC	74.6
CBAJDB_332	scaffold_1072	1	10602	10678	Val	TAC	81.2
CBAJDB_332	scaffold_1072	2	10711	10787	Asp	GTC	75.4
CBAJDB_332	scaffold_1072	3	10811	10886	Phe	GAA	78.7
CBAJDB_332	scaffold_1072	4	10958	11033	Gly	GCC	74.2
CBAJDB_332	scaffold_1072	5	11078	11152	Cys	GCA	69.7
CBAJDB_332	scaffold_1088	1	256	331	Ala	GGC	65.4
CBAJDB_332	scaffold_1088	2	80	7	Val	GAC	72.1
CBAJDB_332	scaffold_1329	1	6926	6845	Leu	GAG	50.3
CBAJDB_332	scaffold_1329	2	6807	6723	Leu	CAG	62.1
CBAJDB_332	scaffold_1751	1	12657	12570	Ser	CGA	63.9
CBAJDB_332	scaffold_1848	1	1722	1641	Leu	TAG	55
CBAJDB_332	scaffold_2021	1	10992	11067	Pro	TGG	75
CBAJDB_332	scaffold_2140	1	1164	1239	Gly	GCC	74.2
CBAJDB_332	scaffold_2327	1	6344	6440	Sup	TCA	30.2
CBAJDB_5	scaffold_341	1	24934	25010	Asp	GTC	75.6
CBAJDB_5	scaffold_341	2	42972	42891	Leu	CAA	59.2
CBAJDB_5	scaffold_350	1	32568	32495	Met	CAT	74.1
CBAJDB_5	scaffold_547	1	30003	29932	Arg	CCT	57.4
CBAJDB_5	scaffold_547	2	1281	1208	Pro	GGG	63.9
CBAJDB_5	scaffold_690	1	7757	7683	Val	TAC	87.2
CBAJDB_5	scaffold_693	1	19659	19733	Gly	CCC	81.9
CBAJDB_5	scaffold_693	2	31599	31525	Thr	CGT	71
CBAJDB_5	scaffold_747	1	25714	25627	Ser	GGA	68
CBAJDB_5	scaffold_747	2	14550	14477	Arg	ACG	58.7
CBAJDB_5	scaffold_747	3	14451	14378	Arg	ACG	58.7
CBAJDB_5	scaffold_775	1	14271	14198	Ala	GGC	59.5
CBAJDB_5	scaffold_778	1	1962	1891	Arg	CCG	56.7
CBAJDB_5	scaffold_857	1	19658	19587	Glu	TTC	45
CBAJDB_5	scaffold_857	2	19258	19187	Glu	TTC	45
CBAJDB_5	scaffold_937	1	12925	12853	Lys	CTT	77.1
CBAJDB_5	scaffold_1023	1	12641	12567	Val	TAC	86.7
CBAJDB_5	scaffold_1039	1	14150	14225	Thr	TGT	69.6
CBAJDB_5	scaffold_1039	2	14266	14347	Tyr	GTA	59.9
CBAJDB_5	scaffold_1039	3	14356	14428	Gly	TCC	68.6
CBAJDB_5	scaffold_1039	4	14442	14515	Thr	GGT	78.2
CBAJDB_5	scaffold_1039	5	15867	15939	Trp	CCA	70.6
CBAJDB_5	scaffold_1113	1	1515	1443	Cys	GCA	61.2
CBAJDB_5	scaffold_1195	1	5182	5254	Glu	CTC	63.8
CBAJDB_5	scaffold_1255	1	12489	12671	Ala	CGC	21.9	pseudo
CBAJDB_5	scaffold_1255	2	16512	16439	Pro	TGG	74.5
CBAJDB_5	scaffold_1259	1	8894	8966	Phe	GAA	71.2
CBAJDB_5	scaffold_1259	2	5448	5375	Pro	CGG	68.4
CBAJDB_5	scaffold_1446	1	10219	10300	Leu	TAG	65.5
CBAJDB_5	scaffold_1559	1	14280	14353	Asn	GTT	73.2
CBAJDB_5	scaffold_1559	2	14373	14446	Asn	GTT	73.2
CBAJDB_5	scaffold_2132	1	6761	6844	Leu	TAA	63
CBAJDB_5	scaffold_2781	1	7686	7606	Leu	CAG	56.3
CBAJDB_5	scaffold_2904	1	2108	2034	Gly	GCC	80
CBAJDB_5	scaffold_2904	2	2010	1927	Leu	GAG	57
CBAJDB_5	scaffold_3546	1	866	789	His	GTG	69.1
CBAJDB_5	scaffold_3601	1	1017	946	Met	CAT	73.2
CBAJDB_5	scaffold_3614	1	717	624	Undet	NNN	32.1
CBAJDB_5	scaffold_4131	1	168	98	Gln	TTG	50
CBAJDB_5	scaffold_4216	1	4784	4856	Lys	TTT	73
CBAJDB_5	scaffold_4439	1	266	196	Gln	CTG	53.5
CBAJDB_5	scaffold_6165	1	1550	1464	Ser	CGA	66.7
CBAJDB_5	scaffold_10071	1	2583	2656	Met	CAT	78
CBAJDB_13	scaffold_54	1	325179	325263	Leu	GAG	52.6
CBAJDB_13	scaffold_54	2	398312	398395	Leu	CAA	60.2
CBAJDB_13	scaffold_54	3	441746	441819	Thr	TGT	78.8
CBAJDB_13	scaffold_54	4	441994	442076	Tyr	GTA	68.7
CBAJDB_13	scaffold_54	5	442206	442278	Gly	TCC	68.6
CBAJDB_13	scaffold_54	6	443630	443700	Trp	CCA	60.1
CBAJDB_13	scaffold_54	7	475992	476076	Ser	TGA	66.8
CBAJDB_13	scaffold_54	8	623612	623685	Gln	CTG	51
CBAJDB_13	scaffold_54	9	660299	660371	Phe	GAA	69.6
CBAJDB_13	scaffold_54	10	693268	693196	Lys	CTT	69.2
CBAJDB_13	scaffold_54	11	574742	574671	Arg	CCG	56
CBAJDB_13	scaffold_54	12	484402	484330	Thr	GGT	74.9
CBAJDB_13	scaffold_54	13	476319	476232	Ser	GGA	56.1
CBAJDB_13	scaffold_54	14	457093	457022	Arg	CCT	48.2
CBAJDB_13	scaffold_54	15	438846	438773	Met	CAT	65.9
CBAJDB_13	scaffold_54	16	290210	290137	Asn	GTT	73.8
CBAJDB_13	scaffold_54	17	289969	289895	Val	TAC	84.7
CBAJDB_13	scaffold_54	18	242043	241967	His	GTG	74
CBAJDB_13	scaffold_54	19	118089	118018	Glu	CTC	45.8
CBAJDB_13	scaffold_54	20	85234	85162	Cys	GCA	61.6
CBAJDB_13	scaffold_54	21	142	68	Gly	GCC	78.8
CBAJDB_13	scaffold_139	1	42338	42427	Ser	CGA	75.7
CBAJDB_13	scaffold_139	2	236205	236279	Pro	GGG	60.5
CBAJDB_13	scaffold_139	3	60293	60212	Leu	TAG	62.1
CBAJDB_13	scaffold_139	4	16113	16041	Met	CAT	71.6
CBAJDB_58	scaffold_75	1	150	78	Thr	GGT	77.1
CBAJDB_58	scaffold_124	1	34695	34611	Leu	CAG	64.8
CBAJDB_58	scaffold_133	1	25109	25037	Thr	CGT	79.4
CBAJDB_58	scaffold_256	1	59868	59798	Gly	CCC	65.6
CBAJDB_58	scaffold_284	1	60431	60503	Arg	CCG	76.9
CBAJDB_58	scaffold_545	1	14373	14444	Gly	GCC	81.2
CBAJDB_58	scaffold_555	1	24875	24946	Cys	GCA	64.9
CBAJDB_58	scaffold_677	1	9361	9278	Leu	CAA	72.7
CBAJDB_58	scaffold_721	1	27185	27275	Ser	CGA	72.3
CBAJDB_58	scaffold_752	1	7623	7550	Arg	ACG	70.1
CBAJDB_58	scaffold_821	1	29157	29086	Glu	TTC	67.3
CBAJDB_58	scaffold_821	2	28952	28880	Thr	TGT	73.3
CBAJDB_58	scaffold_821	3	28844	28771	Met	CAT	74.8
CBAJDB_58	scaffold_821	4	28732	28660	Val	TAC	75.4
CBAJDB_58	scaffold_821	5	28631	28558	Met	CAT	69.7
CBAJDB_58	scaffold_821	6	28532	28461	Gln	CTG	57.8
CBAJDB_58	scaffold_821	7	23428	23355	Arg	TCT	74.9
CBAJDB_58	scaffold_821	8	23348	23278	Gly	TCC	73.4
CBAJDB_58	scaffold_821	9	23267	23194	Arg	TCT	74.9
CBAJDB_58	scaffold_821	10	23076	22995	Leu	TAG	66.6
CBAJDB_58	scaffold_859	1	116	189	Pro	TGG	78.5
CBAJDB_58	scaffold_859	2	209	282	His	GTG	75.7
CBAJDB_58	scaffold_859	3	293	365	Lys	TTT	77.9
CBAJDB_58	scaffold_859	4	378	461	Leu	AAG	66.2
CBAJDB_58	scaffold_859	5	467	538	Gly	GCC	80
CBAJDB_58	scaffold_859	6	570	641	Gln	TTG	62.5
CBAJDB_58	scaffold_859	7	668	739	Gln	CTG	57.8
CBAJDB_58	scaffold_1501	1	2801	2728	Pro	AGG	78.5
CBAJDB_58	scaffold_2145	1	10359	10444	Ser	TGA	71.7
CBAJDB_58	scaffold_2145	2	10483	10571	Ser	GGA	65.8
CBAJDB_58	scaffold_2444	1	8996	8916	Tyr	GTA	60.8
CBAJDB_58	scaffold_2444	2	8740	8657	Leu	TAA	68.5
CBAJDB_58	scaffold_2444	3	8634	8562	Phe	GAA	80.1
CBAJDB_58	scaffold_2444	4	8554	8483	Gly	GCC	81.2
CBAJDB_58	scaffold_5207	1	3848	3920	Val	GAC	71
CBAJDB_462	scaffold_454	1	34701	34776	Val	TAC	76.1
CBAJDB_462	scaffold_454	2	34782	34858	Asp	GTC	74.8
CBAJDB_462	scaffold_454	3	34881	34956	Phe	GAA	77.2
CBAJDB_462	scaffold_454	4	34960	35035	Gly	GCC	69.1
CBAJDB_462	scaffold_454	5	28663	28580	Leu	TAA	60.5
CBAJDB_462	scaffold_736	1	30839	30915	Val	CAC	70.6
CBAJDB_462	scaffold_999	1	4402	4315	Ser	GCT	64
CBAJDB_462	scaffold_1000	1	22724	22651	Arg	ACG	79.5
CBAJDB_462	scaffold_1000	2	22462	22386	Arg	TCT	79.1
CBAJDB_462	scaffold_1000	3	22360	22284	His	GTG	79.9
CBAJDB_462	scaffold_1000	4	22276	22203	Gln	TTG	56.4
CBAJDB_462	scaffold_1079	1	13945	14033	Ser	TGA	79
CBAJDB_462	scaffold_1338	1	15510	15438	Met	CAT	76.9
CBAJDB_462	scaffold_1394	1	8694	8769	Gln	CTG	56.5
CBAJDB_462	scaffold_1400	1	3641	3568	Val	GAC	69.7
CBAJDB_462	scaffold_1424	1	15658	15734	Arg	CCT	77.8
CBAJDB_462	scaffold_1429	1	12069	12144	Thr	CGT	68.3
CBAJDB_462	scaffold_1467	1	15426	15501	Pro	GGG	71.2
CBAJDB_462	scaffold_1470	1	9289	9365	Pro	CGG	79.5
CBAJDB_462	scaffold_1470	2	12374	12450	Met	CAT	78.7
CBAJDB_462	scaffold_1470	3	12458	12533	Trp	CCA	72
CBAJDB_462	scaffold_1581	1	6866	6939	Gly	CCC	57
CBAJDB_462	scaffold_1934	1	10029	10104	Lys	TTT	76.6
CBAJDB_462	scaffold_2204	1	730	658	Ala	GGC	68.3
CBAJDB_462	scaffold_2282	1	2940	2855	Ser	CGA	70.3
CBAJDB_462	scaffold_2597	1	8696	8621	Gly	GCC	69.1
CBAJDB_462	scaffold_2597	2	8615	8542	Cys	GCA	66.9
CBAJDB_462	scaffold_2743	1	1558	1634	Met	CAT	59
CBAJDB_462	scaffold_2743	2	1663	1737	Glu	TTC	65.5
CBAJDB_462	scaffold_2743	3	1933	2007	Glu	CTC	66.9
CBAJDB_462	scaffold_2765	1	7709	7801	Ser	GGA	73.4
CBAJDB_462	scaffold_2832	1	7818	7879	Gly	TCC	48.3
CBAJDB_462	scaffold_2840	1	6427	6502	Thr	TGT	70.4
CBAJDB_462	scaffold_2840	2	6542	6627	Tyr	GTA	59.4
CBAJDB_462	scaffold_3386	1	2046	1963	Leu	CAG	66.3
CBAJDB_462	scaffold_3449	1	995	1071	Asp	GTC	74.8
CBAJDB_462	scaffold_3449	2	1077	1152	Thr	GGT	69.5
CBAJDB_462	scaffold_3659	1	3283	3358	Lys	CTT	75.7
CBAJDB_462	scaffold_3659	2	3359	3434	Asn	GTT	73.6
CBAJDB_462	scaffold_4239	1	226	301	Pro	TGG	62.3
CBAJDB_462	scaffold_6398	1	2124	2051	Arg	CCG	77.2
CBAJDB_39	scaffold_789	1	11101	11176	Arg	CCG	51.4
CBAJDB_39	scaffold_1347	1	4116	4190	Gly	CCC	62
CBAJDB_39	scaffold_1918	1	2131	2058	Met	CAT	66.7
CBAJDB_39	scaffold_1918	2	2053	1980	Met	CAT	59.6
CBAJDB_39	scaffold_1918	3	1945	1874	Glu	TTC	57.6
CBAJDB_39	scaffold_1931	1	10965	11040	Ala	GGC	74.4
CBAJDB_39	scaffold_3132	1	6548	6624	Arg	ACG	71.3
CBAJDB_39	scaffold_3230	1	6571	6646	Thr	CGT	78.5
CBAJDB_39	scaffold_4165	1	78	1	Ser	TGA	45.5
CBAJDB_39	scaffold_4796	1	1799	1716	Leu	CAA	60.8
CBAJDB_39	scaffold_5125	1	178	106	Val	TAC	75.6
CBAJDB_39	scaffold_5125	2	79	5	Gly	GCC	74
CBAJDB_39	scaffold_5323	1	1376	1289	Ser	GCT	65.3
CBAJDB_39	scaffold_5956	1	1961	1882	Leu	CAG	57.5
CBAJDB_39	scaffold_9237	1	143	72	Glu	CTC	65.5
CBAJDB_39	scaffold_10094	1	2594	2668	Arg	CCT	58.5
CBAJDB_357	scaffold_359	1	19121	19046	Thr	CGT	66.5
CBAJDB_357	scaffold_407	1	19931	19856	Gly	GCC	69
CBAJDB_357	scaffold_469	1	11827	11902	Ala	GGC	65.4
CBAJDB_357	scaffold_808	1	890	802	Ser	GGA	71.1
CBAJDB_357	scaffold_887	1	1402	1492	Ser	CGA	70.7
CBAJDB_357	scaffold_960	1	478	408	Gln	CTG	53.4
CBAJDB_357	scaffold_980	1	23444	23520	Arg	CCG	63.7
CBAJDB_357	scaffold_1134	1	4726	4653	Gly	CCC	70.4
CBAJDB_357	scaffold_1165	1	19790	19863	Gly	TCC	73.7
CBAJDB_357	scaffold_1165	2	19867	19943	Arg	TCT	73.4
CBAJDB_357	scaffold_1345	1	6595	6671	Arg	CCT	76.1
CBAJDB_357	scaffold_1431	1	27494	27579	Leu	GAG	60.1
CBAJDB_357	scaffold_1431	2	2412	2339	Pro	GGG	65.5
CBAJDB_357	scaffold_1546	1	14525	14612	Leu	CAG	62.3
CBAJDB_357	scaffold_1674	1	183	100	Leu	CAA	58.7
CBAJDB_357	scaffold_1870	1	2172	2100	Val	GAC	77.2
CBAJDB_357	scaffold_1889	1	186	261	His	GTG	70.9
CBAJDB_357	scaffold_1889	2	326	400	Gln	TTG	64.4
CBAJDB_357	scaffold_1889	3	405	480	Lys	TTT	80.2
CBAJDB_357	scaffold_2256	1	2050	1977	Arg	ACG	76.7
CBAJDB_357	scaffold_2300	1	8114	8041	Met	CAT	61
CBAJDB_357	scaffold_2300	2	7962	7891	Glu	TTC	69
CBAJDB_357	scaffold_2300	3	7884	7812	Val	CAC	74.1
CBAJDB_357	scaffold_2464	1	7018	6946	Val	TAC	73.8
CBAJDB_357	scaffold_2464	2	6908	6832	Asp	GTC	78.6
CBAJDB_357	scaffold_2464	3	6828	6756	Phe	GAA	78.9
CBAJDB_357	scaffold_2464	4	6656	6581	Gly	GCC	69
CBAJDB_357	scaffold_2464	5	6539	6466	Cys	GCA	62.8
CBAJDB_357	scaffold_2752	1	971	899	Pro	TGG	66.2
CBAJDB_357	scaffold_3644	1	5769	5845	Pro	CGG	67.8
CBAJDB_357	scaffold_3898	1	5740	5814	Leu	TAA	35.8
CBAJDB_357	scaffold_4245	1	4899	4974	Thr	TGT	69.9
CBAJDB_357	scaffold_4245	2	4999	5082	Tyr	GTA	62.8
CBAJDB_357	scaffold_5955	1	176	94	Leu	TAG	53.1
CBAJDB_318	scaffold_107	1	601	528	Gly	CCC	77.2
CBAJDB_318	scaffold_348	1	18865	18792	Arg	ACG	76.8
CBAJDB_318	scaffold_401	1	26803	26731	Val	CAC	24.1
CBAJDB_318	scaffold_488	1	43896	43972	Arg	CCT	71.8
CBAJDB_318	scaffold_515	1	36631	36547	Ser	CGA	68.7
CBAJDB_318	scaffold_787	1	29535	29610	Ala	CGC	73.4
CBAJDB_318	scaffold_858	1	9818	9909	Ser	GGA	70.2
CBAJDB_318	scaffold_1137	1	15664	15737	Gly	TCC	71.3
CBAJDB_318	scaffold_1137	2	15771	15847	Arg	TCT	63.5
CBAJDB_318	scaffold_1137	3	15854	15930	His	GTG	68
CBAJDB_318	scaffold_1137	4	15987	16062	Gln	TTG	56.3
CBAJDB_318	scaffold_1137	5	16119	16194	Lys	TTT	74
CBAJDB_318	scaffold_1238	1	18099	18026	Pro	GGG	67.2
CBAJDB_318	scaffold_1250	1	10254	10179	Thr	TGT	69
CBAJDB_318	scaffold_1250	2	10143	10061	Tyr	GTA	58.3
CBAJDB_318	scaffold_1662	1	856	931	Ala	GGC	65.4
CBAJDB_318	scaffold_1745	1	13154	13079	Gly	GCC	69.1
CBAJDB_318	scaffold_1745	2	13035	12961	Cys	GCA	62.5
CBAJDB_318	scaffold_1802	1	3678	3606	Val	GAC	71.3
CBAJDB_318	scaffold_2032	1	4598	4674	Arg	CCG	66.1
CBAJDB_318	scaffold_2134	1	4802	4727	Thr	CGT	68.4
CBAJDB_318	scaffold_2569	1	1752	1828	Val	GAC	70.5
CBAJDB_318	scaffold_2577	1	4977	5063	Leu	CAA	59.7
CBAJDB_318	scaffold_2655	1	5162	5089	Met	CAT	81.1
CBAJDB_318	scaffold_2655	2	308	236	Trp	CCA	67.1
CBAJDB_318	scaffold_2655	3	228	155	Asp	GTC	75.2
CBAJDB_318	scaffold_2655	4	148	73	Thr	GGT	69.3
CBAJDB_318	scaffold_2885	1	95	19	Ala	GGC	29.2
CBAJDB_318	scaffold_3339	1	5266	5341	Pro	TGG	76.2
CBAJDB_318	scaffold_3577	1	6203	6131	Asn	GTT	69.6
CBAJDB_318	scaffold_3744	1	181	109	Val	TAC	77.4
CBAJDB_318	scaffold_3744	2	98	25	Asp	GTC	75.2
CBAJDB_318	scaffold_4633	1	1685	1760	Ala	GGC	62.7
CBAJDB_318	scaffold_4633	2	2089	2174	Leu	CAA	68.9
CBAJDB_318	scaffold_5051	1	4075	4148	Gln	CTG	56.9
CBAJDB_318	scaffold_5051	2	4183	4259	Pro	CGG	75.7
CBAJDB_318	scaffold_6348	1	3694	3769	Val	TAC	77.4
CBAJDB_318	scaffold_6348	2	3777	3853	Asp	GTC	75.2
CBAJDB_318	scaffold_6418	1	1188	1106	Leu	GAG	55.6
CBAJDB_318	scaffold_6883	1	24	99	Gly	GCC	69.1
CBAJDB_318	scaffold_7487	1	573	490	Leu	CAG	58.7
CBAJDB_318	scaffold_7893	1	2417	2505	Ser	TGA	69.8
CBAJDB_318	scaffold_7893	2	2549	2638	Ser	GCT	68.9
CBAJDB_331	scaffold_672	1	4145	4231	Leu	CAA	64.7
CBAJDB_331	scaffold_704	1	33272	33347	Thr	CGT	68
CBAJDB_331	scaffold_917	1	8830	8746	Ser	TGA	68.9
CBAJDB_331	scaffold_917	2	8663	8575	Ser	GCT	65.6
CBAJDB_331	scaffold_1093	1	48	131	Tyr	GTA	63.2
CBAJDB_331	scaffold_1109	1	1055	1131	Arg	CCG	62.6
CBAJDB_331	scaffold_1480	1	10548	10623	Val	GAC	77.2
CBAJDB_331	scaffold_1707	1	2497	2409	Ser	GGA	69.4
CBAJDB_331	scaffold_1929	1	148	232	Leu	TAG	57.3
CBAJDB_331	scaffold_1982	1	10876	10949	Gln	CTG	52.6
CBAJDB_331	scaffold_2020	1	9826	9902	Pro	GGG	66
CBAJDB_331	scaffold_2277	1	9232	9305	Gly	TCC	73.7
CBAJDB_331	scaffold_2277	2	9309	9385	Arg	TCT	71.5
CBAJDB_331	scaffold_2277	3	9408	9484	His	GTG	74
CBAJDB_331	scaffold_2277	4	9540	9614	Gln	TTG	64.2
CBAJDB_331	scaffold_2277	5	9645	9720	Lys	TTT	78.7
CBAJDB_331	scaffold_2497	1	6878	6954	Arg	CCG	59.2
CBAJDB_331	scaffold_2873	1	6014	6101	Ser	TGA	71.5
CBAJDB_331	scaffold_2873	2	6145	6236	Ser	GCT	66.3
CBAJDB_331	scaffold_3008	1	126	41	Ser	CGA	70.3
CBAJDB_331	scaffold_3369	1	4413	4340	Val	GAC	72.1
CBAJDB_331	scaffold_3997	1	5682	5610	Trp	CCA	69.8
CBAJDB_331	scaffold_3997	2	5556	5483	Asp	GTC	75.4
CBAJDB_331	scaffold_3997	3	5428	5353	Thr	GGT	77.6
CBAJDB_331	scaffold_4176	1	5467	5394	Arg	ACG	76.7
CBAJDB_331	scaffold_4290	1	2878	2954	Glu	TTC	50.5
CBAJDB_331	scaffold_4290	2	2958	3033	Gln	TTG	55.3
CBAJDB_331	scaffold_4290	3	3041	3117	Cys	GCA	41.8
CBAJDB_331	scaffold_4290	4	3213	3298	Tyr	GTA	55.6
CBAJDB_331	scaffold_4467	1	2767	2843	Pro	CGG	67.2
CBAJDB_331	scaffold_4529	1	138	63	Gly	GCC	67.6
CBAJDB_331	scaffold_4555	1	4504	4421	Leu	TAA	63.5
CBAJDB_331	scaffold_4555	2	4388	4316	Met	CAT	75.8
CBAJDB_331	scaffold_4960	1	2385	2460	Ala	GGC	65.4
CBAJDB_331	scaffold_5307	1	1	75	Pro	GGG	60.1
CBAJDB_331	scaffold_6478	1	2626	2702	Ala	CGC	69.9
CBAJDB_331	scaffold_6497	1	6386	6305	Leu	GAG	50.3
CBAJDB_331	scaffold_6497	2	6270	6186	Leu	CAG	62.1
CBAJDB_331	scaffold_6497	3	6100	6016	Leu	CAG	62.1
CBAJDB_331	scaffold_8355	1	774	850	Pro	CGG	67.8
CBAJDB_331	scaffold_10036	1	938	865	Gly	TCC	73.7
CBAJDB_331	scaffold_10036	2	742	666	Arg	TCT	73.4
CBAJDB_331	scaffold_10036	3	630	554	His	GTG	71.9
CBAJDB_331	scaffold_10036	4	499	428	Gln	TTG	61.1
CBAJDB_331	scaffold_10036	5	309	237	Lys	TTT	73.9
CBAJDB_331	scaffold_10588	1	801	717	Ser	CGA	69.6
CBAJDB_286	scaffold_1735	1	195	123	Gly	TCC	78.9
CBAJDB_286	scaffold_1735	2	98	25	Gly	GCC	78.9
CBAJDB_286	scaffold_489	1	57126	57356	Undet	NNN	29.3	pseudo
CBAJDB_286	scaffold_643	1	42014	41942	Thr	CGT	78.3
CBAJDB_286	scaffold_545	1	55846	55919	Gly	GCC	78.9
CBAJDB_286	scaffold_587	1	43721	43645	Glu	CTC	56.7
CBAJDB_286	scaffold_5761	1	3395	3323	Trp	CCA	68.9
CBAJDB_286	scaffold_1542	1	2913	2996	Leu	AAG	64.5
CBAJDB_286	scaffold_1542	2	3038	3122	Leu	CAG	61
CBAJDB_286	scaffold_2844	1	3557	3644	Ser	CGA	76.7
CBAJDB_286	scaffold_698	1	18033	17959	Pro	GGG	74.1
CBAJDB_286	scaffold_698	2	15318	15236	Leu	CAA	68.3
CBAJDB_286	scaffold_973	1	3422	3350	Val	GAC	64
CBAJDB_286	scaffold_1177	1	25727	25797	Gly	CCC	62.7
CBAJDB_286	scaffold_1177	2	2170	2097	Arg	CCG	77.3
CBAJDB_59	scaffold_3399	1	13765	13693	Val	TAC	75.4
CBAJDB_59	scaffold_3399	2	13664	13591	Met	CAT	69.7
CBAJDB_59	scaffold_3399	3	13565	13494	Gln	CTG	57.8
CBAJDB_59	scaffold_3399	4	8461	8388	Arg	TCT	74.9
CBAJDB_59	scaffold_3399	5	8381	8311	Gly	TCC	73.4
CBAJDB_59	scaffold_3399	6	8300	8227	Arg	TCT	74.9
CBAJDB_59	scaffold_3399	7	8109	8028	Leu	TAG	66.6
CBAJDB_59	scaffold_800	1	24875	24946	Cys	GCA	64.9
CBAJDB_59	scaffold_10294	1	3848	3920	Val	GAC	71
CBAJDB_59	scaffold_791	1	155	226	Asn	GTT	67.5
CBAJDB_59	scaffold_791	2	278	349	Glu	TTC	67.3
CBAJDB_59	scaffold_791	3	363	433	Cys	GCA	64.9
CBAJDB_59	scaffold_791	4	39990	40063	Pro	CGG	79.6
CBAJDB_59	scaffold_89	1	130024	130096	Thr	GGT	77.1
CBAJDB_59	scaffold_5327	1	7265	7335	Gly	CCC	65.6
CBAJDB_59	scaffold_1149	1	24150	24077	Arg	CCT	72.6
CBAJDB_59	scaffold_5126	1	216	296	Tyr	GTA	60.8
CBAJDB_59	scaffold_5126	2	472	555	Leu	TAA	68.5
CBAJDB_59	scaffold_5126	3	578	653	Phe	GAA	80.1
CBAJDB_59	scaffold_5126	4	658	729	Gly	GCC	81.2
CBAJDB_59	scaffold_696	1	37300	37228	Thr	TGT	73.3
CBAJDB_59	scaffold_696	2	37219	37139	Tyr	GTA	60.8
CBAJDB_59	scaffold_696	3	37125	37052	Met	CAT	75.9
CBAJDB_59	scaffold_2498	1	18221	18137	Leu	CAG	65.3
CBAJDB_59	scaffold_2165	1	18886	18824	Undet	NNN	24.1	pseudo
CBAJDB_59	scaffold_2165	2	18808	18736	Ala	CGC	72.3
CBAJDB_59	scaffold_1042	1	29298	29211	Ser	GCT	54.7
CBAJDB_59	scaffold_1042	2	20520	20447	Met	CAT	69.7
CBAJDB_59	scaffold_1042	3	20442	20371	Glu	CTC	62.3
CBAJDB_59	scaffold_1042	4	20342	20270	Val	TAC	75.4
CBAJDB_59	scaffold_449	1	49415	49488	Val	CAC	73.8
CBAJDB_59	scaffold_449	2	49504	49576	Ala	CGC	72.3
CBAJDB_59	scaffold_4422	1	10360	10445	Ser	TGA	71.7
CBAJDB_59	scaffold_4422	2	10484	10572	Ser	GGA	65.8
CBAJDB_59	scaffold_513	1	34695	34611	Leu	CAG	64.8
CBAJDB_59	scaffold_1263	1	27185	27275	Ser	CGA	72.3
CBAJDB_59	scaffold_2427	1	5392	5309	Leu	CAA	72.7
CBAJDB_59	scaffold_141	1	91007	90935	Lys	CTT	86.7
CBAJDB_59	scaffold_141	2	8527	8455	Phe	GAA	80.1
CBAJDB_59	scaffold_510	1	57655	57583	Val	TAC	75.4
CBAJDB_59	scaffold_1553	1	27064	26990	Pro	TGG	78.1
CBAJDB_59	scaffold_1553	2	26956	26882	His	GTG	75.7
CBAJDB_59	scaffold_1553	3	26868	26796	Lys	TTT	71.6
CBAJDB_59	scaffold_1553	4	26785	26702	Leu	AAG	62.2
CBAJDB_59	scaffold_1553	5	26696	26625	Gly	GCC	80
CBAJDB_59	scaffold_1553	6	26593	26522	Gln	TTG	62.5
CBAJDB_59	scaffold_1553	7	26495	26424	Gln	CTG	57.8
CBAJDB_59	scaffold_893	1	26633	26562	Gly	GCC	81.2
CBAJDB_59	scaffold_1338	1	7623	7550	Arg	ACG	70.1
CBAJDB_59	scaffold_1371	1	4861	4933	Thr	CGT	79.4
CBAJDB_59	scaffold_446	1	60304	60376	Arg	CCG	76.9
CBAJDB_59	scaffold_320	1	58757	58684	Met	CAT	75.9
CBAJDB_59	scaffold_3023	1	2801	2728	Pro	AGG	78.5
CBAJDB_70	scaffold_2489	1	15372	15445	Arg	ACG	72.3
CBAJDB_70	scaffold_264	1	18840	18912	Pro	AGG	70.4
CBAJDB_70	scaffold_293	1	201	280	Leu	TAG	61
CBAJDB_70	scaffold_1314	1	29240	29323	Leu	AAG	64.1
CBAJDB_70	scaffold_1314	2	26177	26094	Leu	CAG	61.4
CBAJDB_70	scaffold_5332	1	25	97	Phe	GAA	78.6
CBAJDB_70	scaffold_5332	2	122	194	Lys	TTT	74.3
CBAJDB_70	scaffold_2254	1	20141	20213	Gly	GCC	79.2
CBAJDB_70	scaffold_694	1	39591	39509	Leu	CAA	70
CBAJDB_70	scaffold_396	1	57644	57574	Trp	CCA	63.2
CBAJDB_70	scaffold_1930	1	2452	2523	Glu	CTC	62.1
CBAJDB_70	scaffold_1930	2	2345	2273	Ala	CGC	75.1
CBAJDB_70	scaffold_11503	1	3841	3913	Thr	CGT	78.8
CBAJDB_70	scaffold_502	1	19975	20046	Glu	TTC	66.2
CBAJDB_70	scaffold_502	2	20056	20128	Thr	TGT	69.5
CBAJDB_70	scaffold_502	3	20166	20239	Met	CAT	76.2
CBAJDB_70	scaffold_502	4	20273	20346	Asp	GTC	81.4
CBAJDB_70	scaffold_502	5	20467	20539	Val	TAC	73.1
CBAJDB_70	scaffold_502	6	20546	20631	Leu	TAA	65.7
CBAJDB_70	scaffold_502	7	44393	44323	Gly	CCC	66.7
CBAJDB_70	scaffold_356	1	39503	39431	Lys	CTT	82.6
CBAJDB_70	scaffold_288	1	64233	64304	Gln	CTG	56.6
CBAJDB_70	scaffold_288	2	65315	65386	Gln	CTG	56.6
CBAJDB_70	scaffold_1060	1	27199	27127	Phe	GAA	78.6
CBAJDB_70	scaffold_1060	2	27097	27027	Gly	TCC	77.4
CBAJDB_70	scaffold_3520	1	1022	948	Pro	TGG	80.4
CBAJDB_70	scaffold_3520	2	930	860	Gly	TCC	77.4
CBAJDB_70	scaffold_3520	3	833	760	Arg	TCT	75.2
CBAJDB_70	scaffold_3520	4	719	646	His	GTG	71.4
CBAJDB_70	scaffold_3520	5	450	379	Gln	TTG	62.5
CBAJDB_70	scaffold_3520	6	372	300	Lys	TTT	74.3
CBAJDB_70	scaffold_334	1	70644	70573	Asn	GTT	70.2
CBAJDB_70	scaffold_334	2	69295	69224	Glu	TTC	66.2
CBAJDB_70	scaffold_334	3	69171	69100	Cys	GCA	61.8
CBAJDB_70	scaffold_678	1	34324	34395	Arg	CCG	60.1
CBAJDB_70	scaffold_678	2	34522	34593	Arg	CCG	59.1
CBAJDB_70	scaffold_9827	1	3114	3187	Val	GAC	67.3
CBAJDB_70	scaffold_223	1	23126	23041	Ser	CGA	65.5
CBAJDB_70	scaffold_1969	1	17660	17732	Thr	GGT	66.8
CBAJDB_70	scaffold_108	1	56254	56327	Arg	CCT	71
CBAJDB_70	scaffold_108	2	79471	79552	Tyr	GTA	57.9
CBAJDB_70	scaffold_108	3	63131	63058	Pro	CGG	77.1
CBAJDB_326	scaffold_6186	1	3453	3370	Leu	TAA	67.1
CBAJDB_326	scaffold_6551	1	3773	3701	Lys	TTT	75.2
CBAJDB_326	scaffold_514	1	27240	27157	Ser	GGA	62.2
CBAJDB_326	scaffold_1502	1	25032	25108	Asp	GTC	75.6
CBAJDB_326	scaffold_1502	2	25152	25227	Thr	GGT	73
CBAJDB_326	scaffold_7747	1	612	686	Thr	CGT	73.7
CBAJDB_326	scaffold_607	1	23877	23952	Gly	GCC	68.5
CBAJDB_326	scaffold_607	2	25851	25776	Gly	GCC	68.5
CBAJDB_326	scaffold_4200	1	9245	9172	Arg	CCG	75.3
CBAJDB_326	scaffold_6057	1	6765	6680	Ser	TGA	71.6
CBAJDB_326	scaffold_6057	2	6636	6550	Ser	GCT	73
CBAJDB_326	scaffold_4843	1	140	215	Lys	CTT	75.9
CBAJDB_326	scaffold_4843	2	245	319	Glu	CTC	67.3
CBAJDB_326	scaffold_4843	3	326	401	Asn	GTT	73.4
CBAJDB_326	scaffold_18440	1	1748	1665	Leu	CAG	58.9
CBAJDB_326	scaffold_1550	1	136	212	Met	CAT	65.8
CBAJDB_326	scaffold_1550	2	216	290	Glu	TTC	68.5
CBAJDB_326	scaffold_901	1	25091	25167	Val	CAC	75.3
CBAJDB_326	scaffold_3701	1	8865	8789	Arg	ACG	75.9
CBAJDB_326	scaffold_12893	1	1243	1326	Leu	GAG	52.5
CBAJDB_326	scaffold_4243	1	7140	7215	Pro	GGG	70.5
CBAJDB_326	scaffold_1003	1	14130	14206	Val	TAC	84.2
CBAJDB_326	scaffold_1003	2	14232	14308	Asp	GTC	75.6
CBAJDB_326	scaffold_1003	3	14314	14389	Phe	GAA	75.7
CBAJDB_326	scaffold_1003	4	14393	14468	Gly	GCC	68.5
CBAJDB_326	scaffold_1003	5	14518	14592	Cys	GCA	66.7
CBAJDB_326	scaffold_1389	1	217	145	Trp	CCA	69.8
CBAJDB_326	scaffold_7525	1	2945	3021	Met	CAT	73.2
CBAJDB_295	scaffold_6873	1	179	261	Leu	CAA	67.6
CBAJDB_295	scaffold_2300	1	5048	5120	Ala	GGC	67.1
CBAJDB_295	scaffold_2892	1	72	1	Arg	CCG	71.3
CBAJDB_295	scaffold_10784	1	3439	3530	Ser	CGA	71.4
CBAJDB_295	scaffold_7621	1	5992	5920	Asn	GTT	72.4
CBAJDB_295	scaffold_7621	2	5895	5822	Met	CAT	76.2
CBAJDB_295	scaffold_7621	3	5797	5724	Asp	GTC	77.4
CBAJDB_295	scaffold_7621	4	5623	5551	Val	TAC	75.4
CBAJDB_295	scaffold_7621	5	5527	5442	Leu	TAA	67.7
CBAJDB_295	scaffold_4633	1	253	326	Met	CAT	62
CBAJDB_295	scaffold_3193	1	6125	6198	Pro	GGG	72.5
CBAJDB_295	scaffold_3193	2	3114	3042	Val	CAC	69.5
CBAJDB_295	scaffold_3193	3	2998	2926	Ala	CGC	73.5
CBAJDB_295	scaffold_7266	1	6195	6123	Val	GAC	72.2
CBAJDB_295	scaffold_2554	1	17996	17924	Gln	CTG	53.6
CBAJDB_295	scaffold_3685	1	16	87	Gln	CTG	57.1
CBAJDB_295	scaffold_3685	2	135	206	Gln	CTG	57.1
CBAJDB_295	scaffold_5257	1	2966	3039	Pro	CGG	80.3
CBAJDB_295	scaffold_5257	2	3057	3128	Glu	CTC	66.9
CBAJDB_295	scaffold_5257	3	3204	3276	Thr	CGT	76.3
CBAJDB_295	scaffold_2063	1	19585	19659	Pro	TGG	77.5
CBAJDB_295	scaffold_2063	2	19688	19758	Gly	TCC	77.4
CBAJDB_295	scaffold_2063	3	19763	19836	Arg	TCT	74.3
CBAJDB_295	scaffold_2063	4	19873	19947	His	GTG	73.1
CBAJDB_295	scaffold_2063	5	20003	20081	Leu	TAG	70.3
CBAJDB_295	scaffold_2063	6	20090	20162	Gln	TTG	58.1
CBAJDB_295	scaffold_2063	7	21902	21829	Pro	CGG	80.3
CBAJDB_295	scaffold_2063	8	21824	21753	Glu	CTC	66.9
CBAJDB_295	scaffold_4520	1	10444	10372	Lys	TTT	84.7
CBAJDB_295	scaffold_1219	1	2204	2274	Gly	CCC	69
CBAJDB_295	scaffold_5371	1	2520	2593	Met	CAT	62.8
CBAJDB_295	scaffold_12962	1	120	192	Gly	GCC	76.8
CBAJDB_295	scaffold_12962	2	212	284	Thr	GGT	70.9
CBAJDB_295	scaffold_4362	1	2798	2870	Thr	GGT	70.9
CBAJDB_295	scaffold_2329	1	10571	10644	Arg	ACG	65.6
CBAJDB_295	scaffold_10259	1	4367	4297	Trp	CCA	64.3
CBAJDB_295	scaffold_1956	1	8036	7963	Arg	CCT	75.2
CBAJDB_295	scaffold_1473	1	27992	28065	Arg	CCT	52.8
CBAJDB_295	scaffold_6416	1	4456	4383	Pro	CGG	80.3
CBAJDB_295	scaffold_6416	2	4366	4295	Glu	CTC	66.9
CBAJDB_295	scaffold_6416	3	4221	4148	Thr	CGT	76.3
CBAJDB_71	scaffold_1361	1	999	1069	Trp	CCA	52.7
CBAJDB_71	scaffold_1361	2	13154	13081	Gly	GCC	71.9
CBAJDB_71	scaffold_6455	1	465	537	Asn	GTT	72.4
CBAJDB_71	scaffold_6455	2	610	681	Glu	TTC	65.2
CBAJDB_71	scaffold_6455	3	693	763	Cys	GCA	59.5
CBAJDB_71	scaffold_951	1	3813	3885	Ala	CGC	79.7
CBAJDB_71	scaffold_951	2	3902	3975	Val	CAC	72.6
CBAJDB_71	scaffold_877	1	37141	37213	Thr	GGT	69.6
CBAJDB_71	scaffold_1829	1	11384	11311	Pro	CGG	80.7
CBAJDB_71	scaffold_3367	1	6006	6079	Pro	GGG	71.9
CBAJDB_71	scaffold_6412	1	6458	6386	Ala	GGC	75.7
CBAJDB_71	scaffold_208	1	54638	54567	Gln	CTG	55.5
CBAJDB_71	scaffold_1323	1	24788	24716	Val	TAC	73.1
CBAJDB_71	scaffold_1323	2	24711	24638	Met	CAT	67.3
CBAJDB_71	scaffold_4924	1	467	538	Asn	GTT	67.8
CBAJDB_71	scaffold_380	1	5	77	Val	TAC	73.1
CBAJDB_71	scaffold_380	2	83	155	Thr	TGT	71.7
CBAJDB_71	scaffold_380	3	171	252	Tyr	GTA	62.1
CBAJDB_71	scaffold_380	4	291	364	Met	CAT	72.8
CBAJDB_71	scaffold_380	5	417	489	Phe	GAA	78.6
CBAJDB_71	scaffold_380	6	2049	2121	Lys	CTT	80.6
CBAJDB_71	scaffold_380	7	48851	48923	Phe	GAA	78.6
CBAJDB_71	scaffold_380	8	48946	49016	Gly	TCC	77
CBAJDB_71	scaffold_380	9	57825	57737	Arg	TCG	55.3
CBAJDB_71	scaffold_116	1	83549	83620	Arg	CCT	52.2
CBAJDB_71	scaffold_116	2	487	399	Ser	GCT	57.6
CBAJDB_71	scaffold_3378	1	11703	11632	Glu	CTC	59.3
CBAJDB_71	scaffold_2010	1	12436	12518	Leu	CAA	70.8
CBAJDB_71	scaffold_466	1	18580	18509	Gly	CCC	69
CBAJDB_71	scaffold_765	1	44374	44459	Ser	TGA	74.4
CBAJDB_71	scaffold_765	2	44509	44598	Ser	GGA	65.9
CBAJDB_425	scaffold_314	1	40445	40536	Ser	CGA	62.8
CBAJDB_425	scaffold_314	2	72451	72536	Leu	CAA	64.3
CBAJDB_425	scaffold_314	3	13508	13436	Lys	TTT	74
CBAJDB_425	scaffold_314	4	13263	13191	Ala	GGC	65.8
CBAJDB_425	scaffold_7338	1	24	100	His	GTG	73.8
CBAJDB_425	scaffold_7338	2	171	246	Gln	TTG	55
CBAJDB_425	scaffold_3948	1	7629	7556	Asp	GTC	79.6
CBAJDB_425	scaffold_3948	2	7549	7474	Gly	GCC	67.5
CBAJDB_425	scaffold_3948	3	7467	7394	Cys	GCA	70.7
CBAJDB_425	scaffold_6111	1	6064	6138	Arg	CCT	53.4
CBAJDB_425	scaffold_569	1	50768	50854	Leu	TAA	62.5
CBAJDB_425	scaffold_12933	1	3260	3336	Arg	ACG	79.3
CBAJDB_425	scaffold_12933	2	3386	3461	Ala	CGC	77.3
CBAJDB_425	scaffold_2888	1	11794	11880	Leu	CAG	54.5
CBAJDB_425	scaffold_929	1	4113	4038	Thr	CGT	77.6
CBAJDB_425	scaffold_11040	1	388	316	Val	TAC	76.1
CBAJDB_425	scaffold_11040	2	306	233	Asp	GTC	79.6
CBAJDB_425	scaffold_11040	3	224	152	Phe	GAA	77.6
CBAJDB_425	scaffold_6794	1	5361	5436	Pro	GGG	64.5
CBAJDB_425	scaffold_6794	2	5220	5147	Gly	CCC	69.5
CBAJDB_425	scaffold_8741	1	1594	1669	Ala	GGC	65.8
CBAJDB_425	scaffold_2136	1	2960	3035	Pro	CGG	72
CBAJDB_425	scaffold_6804	1	4439	4515	Arg	CCG	77
CBAJDB_425	scaffold_10910	1	4278	4203	Gly	GCC	67.5
CBAJDB_425	scaffold_4333	1	8214	8142	Trp	CCA	63.9
CBAJDB_425	scaffold_4333	2	8115	8040	Thr	GGT	74.3
CBAJDB_425	scaffold_9580	1	4267	4343	Met	CAT	59.8
CBAJDB_425	scaffold_9580	2	4390	4464	Glu	TTC	65.5
CBAJDB_425	scaffold_1764	1	7793	7868	Pro	CGG	65.3
CBAJDB_425	scaffold_2753	1	106	31	Thr	TGT	69.4
CBAJDB_425	scaffold_16982	1	2502	2584	Leu	GAG	56.9
CBAJDB_425	scaffold_9596	1	1363	1454	Ser	GGA	69.2
CBAJDB_425	scaffold_3600	1	6340	6262	Leu	TAG	65.8
CBAJDB_425	scaffold_2478	1	4258	4188	Gln	CTG	57.7
CBAJDB_425	scaffold_1962	1	4822	4908	Ser	TGA	67.4
CBAJDB_425	scaffold_1962	2	4989	5078	Ser	GCT	67.6
CBAJDB_425	scaffold_7756	1	24	99	Asn	GTT	65.7
CBAJDB_297	scaffold_9500	1	1599	1527	Ala	CGC	74.9
CBAJDB_297	scaffold_4491	1	101	173	Asn	GTT	73.2
CBAJDB_297	scaffold_4491	2	226	297	Glu	TTC	59.6
CBAJDB_297	scaffold_4491	3	302	374	Thr	TGT	71.7
CBAJDB_297	scaffold_4491	4	380	453	Met	CAT	75.4
CBAJDB_297	scaffold_4491	5	520	593	Asp	GTC	77.4
CBAJDB_297	scaffold_4491	6	636	708	Val	TAC	76.4
CBAJDB_297	scaffold_4491	7	729	814	Leu	TAA	66.2
CBAJDB_297	scaffold_8574	1	4415	4342	Arg	ACG	68.6
CBAJDB_297	scaffold_3648	1	5056	5128	Lys	CTT	83.1
CBAJDB_297	scaffold_2354	1	14099	14036	Ser	CGA	22.7	pseudo
CBAJDB_297	scaffold_9876	1	3183	3112	Gly	GCC	77.1
CBAJDB_297	scaffold_6526	1	5205	5133	Val	TAC	76.4
CBAJDB_297	scaffold_6526	2	5125	5052	Met	CAT	65.4
CBAJDB_297	scaffold_2040	1	4444	4371	Pro	CGG	79.3
CBAJDB_297	scaffold_2040	2	4357	4286	Glu	CTC	64.2
CBAJDB_297	scaffold_2040	3	4247	4175	Thr	CGT	78
CBAJDB_297	scaffold_4602	1	384	467	Leu	AAG	65.4
CBAJDB_297	scaffold_4602	2	218	135	Leu	CAG	63.5
CBAJDB_297	scaffold_4602	3	92	9	Leu	CAG	63.5
CBAJDB_297	scaffold_2930	1	14574	14502	Gly	CCC	71.4
CBAJDB_297	scaffold_8732	1	153	227	Pro	TGG	80.4
CBAJDB_297	scaffold_8732	2	272	343	Gly	GCC	77.1
CBAJDB_297	scaffold_945	1	31813	31734	Leu	TAG	63.1
CBAJDB_297	scaffold_3951	1	10982	11055	Arg	TCT	74.3
CBAJDB_297	scaffold_3951	2	11096	11170	His	GTG	73.6
CBAJDB_297	scaffold_3951	3	11272	11344	Gln	TTG	60.4
CBAJDB_297	scaffold_3951	4	11607	11536	Glu	CTC	64.4
CBAJDB_297	scaffold_1974	1	13476	13404	Gln	CTG	55.2
CBAJDB_297	scaffold_1585	1	2060	1988	Val	GAC	68.7
CBAJDB_297	scaffold_1063	1	1371	1289	Leu	CAA	68.1
CBAJDB_297	scaffold_1513	1	375	304	Arg	CCG	70.5
CBAJDB_297	scaffold_7045	1	3	86	Leu	CAG	63.5
CBAJDB_297	scaffold_2655	1	16843	16913	Trp	CCA	61.9
CBAJDB_297	scaffold_2419	1	2367	2294	Pro	GGG	71.9
CBAJDB_297	scaffold_2442	1	18694	18621	Asp	GTC	77.4
CBAJDB_297	scaffold_2442	2	18599	18518	Tyr	GTA	57.9
CBAJDB_297	scaffold_2442	3	18461	18387	Met	CAT	71.9
CBAJDB_297	scaffold_2442	4	18352	18280	Lys	TTT	80.2
CBAJDB_297	scaffold_1757	1	14394	14466	Ala	GGC	76.2
CBAJDB_149	scaffold_16414	1	443	525	Leu	CAA	70.8
CBAJDB_149	scaffold_3075	1	1880	1950	Trp	CCA	57.8
CBAJDB_149	scaffold_10463	1	442	370	Gly	GCC	76.9
CBAJDB_149	scaffold_2773	1	5241	5315	Pro	AGG	71.9
CBAJDB_149	scaffold_1777	1	10994	11067	Met	CAT	64.6
CBAJDB_149	scaffold_1781	1	22724	22805	Tyr	GTA	59.1
CBAJDB_149	scaffold_1781	2	23018	23101	Leu	TAA	61.4
CBAJDB_149	scaffold_1839	1	15894	15966	Ala	CGC	75.1
CBAJDB_149	scaffold_5178	1	503	418	Ser	CGA	69.8
CBAJDB_149	scaffold_7294	1	5843	5771	Thr	GGT	65.8
CBAJDB_149	scaffold_6501	1	1526	1596	Gly	TCC	76.5
CBAJDB_149	scaffold_4291	1	4183	4254	Arg	CCG	59.5
CBAJDB_149	scaffold_7854	1	5728	5813	Ser	TGA	75.3
CBAJDB_149	scaffold_7854	2	5881	5957	Ser	GGA	33.2	pseudo
CBAJDB_149	scaffold_17965	1	2022	2095	Arg	TCT	77.3
CBAJDB_149	scaffold_17965	2	2150	2223	His	GTG	73.1
CBAJDB_149	scaffold_17965	3	2308	2379	Gln	TTG	62.5
CBAJDB_149	scaffold_17965	4	2412	2484	Lys	TTT	73.5
CBAJDB_149	scaffold_17965	5	155	74	Leu	TAG	61.9
CBAJDB_149	scaffold_17182	1	1322	1250	Ala	GGC	76.7
CBAJDB_149	scaffold_7951	1	5821	5748	Met	CAT	66.9
CBAJDB_149	scaffold_7951	2	5664	5591	Asp	GTC	79.1
CBAJDB_149	scaffold_7951	3	5524	5452	Val	TAC	75.4
CBAJDB_149	scaffold_13119	1	5	88	Leu	CAG	60.4
CBAJDB_149	scaffold_6786	1	6806	6733	Met	CAT	73.2
CBAJDB_149	scaffold_6786	2	6695	6623	Phe	GAA	78.6
CBAJDB_149	scaffold_4252	1	4416	4488	Lys	CTT	81.6
CBAJDB_149	scaffold_4252	2	1171	1098	Pro	CGG	79.7
CBAJDB_149	scaffold_8771	1	2874	2802	Gly	GCC	76.9
CBAJDB_149	scaffold_6990	1	5719	5790	Glu	TTC	64.9
CBAJDB_149	scaffold_6990	2	6158	6231	Met	CAT	76.2
CBAJDB_149	scaffold_6990	3	6386	6459	Asp	GTC	77.8
CBAJDB_149	scaffold_1629	1	3935	4006	Glu	CTC	60.8
CBAJDB_149	scaffold_7392	1	123	51	Thr	CGT	77.7
CBAJDB_149	scaffold_5123	1	6397	6314	Leu	AAG	61.8
CBAJDB_149	scaffold_3860	1	233	153	Ser	CGA	21.3	pseudo
CBAJDB_149	scaffold_4331	1	5696	5622	Pro	TGG	80.4
CBAJDB_149	scaffold_6042	1	595	666	Asn	GTT	69.4
CBAJDB_149	scaffold_6042	2	863	793	Gly	CCC	61.7
CBAJDB_275	scaffold_9984	1	1044	971	Pro	GGG	72.5
CBAJDB_275	scaffold_2284	1	20001	19928	Asp	GTC	77.8
CBAJDB_275	scaffold_2284	2	19911	19839	Val	TAC	73.1
CBAJDB_275	scaffold_2284	3	19828	19743	Leu	TAA	67.3
CBAJDB_275	scaffold_976	1	25580	25508	Val	TAC	73.1
CBAJDB_275	scaffold_976	2	25484	25411	Met	CAT	64.6
CBAJDB_275	scaffold_3230	1	3553	3626	Arg	TCT	75.2
CBAJDB_275	scaffold_3230	2	3667	3740	His	GTG	73.1
CBAJDB_275	scaffold_3230	3	3766	3837	Gln	TTG	61.3
CBAJDB_275	scaffold_3230	4	3849	3921	Lys	TTT	74.8
CBAJDB_275	scaffold_7076	1	6516	6443	Val	GAC	67.3
CBAJDB_275	scaffold_6004	1	5682	5754	Thr	CGT	81.2
CBAJDB_275	scaffold_1458	1	24660	24732	Thr	GGT	71.4
CBAJDB_275	scaffold_2792	1	10218	10290	Val	TAC	76.4
CBAJDB_275	scaffold_2792	2	10315	10388	Met	CAT	62
CBAJDB_275	scaffold_2792	3	4552	4480	Thr	GGT	68.7
CBAJDB_275	scaffold_2023	1	19035	19107	Lys	CTT	82.6
CBAJDB_275	scaffold_4730	1	1838	1911	Val	GAC	67.3
CBAJDB_275	scaffold_1582	1	8231	8160	Glu	CTC	59.8
CBAJDB_275	scaffold_5909	1	4921	4991	Trp	CCA	64.4
CBAJDB_275	scaffold_1181	1	17522	17604	Leu	CAA	68.3
CBAJDB_275	scaffold_560	1	7307	7236	Gly	CCC	67.7
CBAJDB_275	scaffold_2490	1	7102	7185	Leu	AAG	70.2
CBAJDB_275	scaffold_2490	2	7192	7276	Leu	CAG	58.5
CBAJDB_275	scaffold_1687	1	1420	1350	Gly	TCC	77.8
CBAJDB_275	scaffold_1687	2	1275	1204	Gly	GCC	77.8
CBAJDB_275	scaffold_1489	1	1103	1174	Gly	GCC	77.8
CBAJDB_223	scaffold_13357	1	2494	2565	Arg	CCG	59.5
CBAJDB_223	scaffold_17783	1	2205	2288	Leu	CAG	63.5
CBAJDB_223	scaffold_1708	1	17207	17289	Leu	CAA	67.7
CBAJDB_223	scaffold_5950	1	2618	2690	Val	GAC	69.4
CBAJDB_223	scaffold_8895	1	970	1042	Ala	CGC	75.1
CBAJDB_223	scaffold_8895	2	1058	1131	Val	CAC	72.9
CBAJDB_223	scaffold_10521	1	190	116	Pro	TGG	77.5
CBAJDB_223	scaffold_10521	2	98	26	Gly	TCC	78.9
CBAJDB_223	scaffold_2145	1	4420	4348	Ala	GGC	72.6
CBAJDB_223	scaffold_12389	1	86	1	Ser	TGA	76.2
CBAJDB_223	scaffold_10022	1	95	167	Asn	GTT	69
CBAJDB_223	scaffold_10022	2	219	290	Glu	TTC	65.2
CBAJDB_223	scaffold_10022	3	311	382	Cys	GCA	62.6
CBAJDB_223	scaffold_4234	1	8906	8976	Ser	CGA	22.8
CBAJDB_223	scaffold_9353	1	3473	3403	Gly	CCC	69.8
CBAJDB_223	scaffold_992	1	7514	7587	Gly	GCC	79.8
CBAJDB_223	scaffold_992	2	16620	16690	Gly	TCC	77.8
CBAJDB_223	scaffold_992	3	17147	17066	Tyr	GTA	59.2
CBAJDB_223	scaffold_992	4	17009	16924	Leu	TAA	64.6
CBAJDB_223	scaffold_16055	1	24	97	Arg	TCT	74.3
CBAJDB_223	scaffold_16055	2	114	187	His	GTG	73.1
CBAJDB_223	scaffold_16055	3	283	355	Gln	TTG	62.2
CBAJDB_223	scaffold_612	1	23000	23072	Lys	CTT	83.1
CBAJDB_223	scaffold_612	2	23303	23375	Lys	CTT	83.1
CBAJDB_223	scaffold_4972	1	6445	6375	Trp	CCA	64.3
CBAJDB_223	scaffold_2279	1	410	483	Gly	GCC	79.8
CBAJDB_223	scaffold_2279	2	3693	3764	Gln	CTG	57.1
CBAJDB_223	scaffold_3094	1	14924	14851	Asp	GTC	77.4
CBAJDB_223	scaffold_3094	2	14807	14735	Val	TAC	73.1
CBAJDB_223	scaffold_3094	3	14687	14606	Tyr	GTA	57.9
CBAJDB_223	scaffold_3094	4	14540	14467	Met	CAT	73
CBAJDB_223	scaffold_3094	5	14427	14355	Phe	GAA	78.6
CBAJDB_223	scaffold_3094	6	14318	14246	Lys	TTT	85.7
CBAJDB_223	scaffold_3514	1	10831	10903	Thr	GGT	59.9
CBAJDB_223	scaffold_3514	2	302	230	Val	TAC	75.4
CBAJDB_223	scaffold_3514	3	213	140	Met	CAT	60.7
CBAJDB_223	scaffold_1270	1	16267	16178	Ser	CGA	71.3
CBAJDB_223	scaffold_5014	1	276	196	Leu	TAG	62.3
CBAJDB_223	scaffold_13064	1	22	95	Pro	CGG	81.2
CBAJDB_223	scaffold_13064	2	117	188	Glu	CTC	66.8
CBAJDB_223	scaffold_13064	3	234	306	Thr	CGT	79
CBAJDB_72	scaffold_7673	1	5636	5707	Gln	TTG	67
CBAJDB_72	scaffold_7673	2	6023	5948	His	GTG	73
CBAJDB_72	scaffold_15020	1	2960	2890	Trp	CCA	64.3
CBAJDB_72	scaffold_7017	1	5305	5233	Gln	CTG	53.6
CBAJDB_72	scaffold_7017	2	3440	3368	Gln	CTG	53.6
CBAJDB_72	scaffold_2387	1	13177	13099	Leu	TAG	65.1
CBAJDB_72	scaffold_11391	1	3704	3789	Ser	TGA	75.3
CBAJDB_72	scaffold_11391	2	3895	3983	Ser	GGA	59.3
CBAJDB_72	scaffold_8439	1	4470	4398	Thr	GGT	74.4
CBAJDB_72	scaffold_6633	1	3274	3356	Leu	CAA	68
CBAJDB_72	scaffold_8406	1	1040	1115	Lys	TTT	73.2
CBAJDB_72	scaffold_13492	1	2122	2205	Leu	AAG	60
CBAJDB_72	scaffold_13492	2	606	523	Leu	CAG	61.1
CBAJDB_72	scaffold_18803	1	2332	2400	Asn	GTT	33.6
CBAJDB_72	scaffold_12233	1	2306	2379	Arg	ACG	73.3
CBAJDB_72	scaffold_6991	1	2605	2532	Pro	CGG	80.3
CBAJDB_72	scaffold_6991	2	2521	2450	Glu	CTC	66.8
CBAJDB_72	scaffold_6991	3	2413	2341	Thr	CGT	79.1
CBAJDB_72	scaffold_1151	1	34410	34479	Arg	CCT	53.1
CBAJDB_72	scaffold_1151	2	411	324	Ser	GCT	61.1
CBAJDB_72	scaffold_4022	1	7714	7785	Arg	CCG	70.4
CBAJDB_72	scaffold_3016	1	82	1	Tyr	GTA	57.1
CBAJDB_72	scaffold_12654	1	3199	3127	Asn	GTT	73.2
CBAJDB_72	scaffold_12654	2	3045	2975	Cys	GCA	58.9
CBAJDB_72	scaffold_11019	1	102	29	Arg	ACG	64.9
CBAJDB_49	scaffold_589	1	51263	51346	Leu	GAG	49.9
CBAJDB_49	scaffold_272	1	49001	48928	Gly	TCC	66.1
CBAJDB_49	scaffold_272	2	48892	48819	Arg	TCT	70.3
CBAJDB_49	scaffold_272	3	48810	48734	His	GTG	75
CBAJDB_49	scaffold_272	4	48627	48556	Gln	TTG	54.5
CBAJDB_49	scaffold_272	5	48550	48478	Lys	TTT	72.3
CBAJDB_49	scaffold_237	1	40654	40728	Gly	GCC	70.7
CBAJDB_49	scaffold_237	2	40733	40807	Cys	GCA	58.9
CBAJDB_49	scaffold_237	3	40855	40941	Leu	TAA	50.5	pseudo
CBAJDB_49	scaffold_237	4	78350	78437	Leu	CAA	55.3
CBAJDB_49	scaffold_144	1	6182	6109	Val	GAC	69.8
CBAJDB_49	scaffold_53	1	170531	170606	Ala	TGC	75.4
CBAJDB_49	scaffold_53	2	170772	170848	Ile	GAT	70
CBAJDB_49	scaffold_53	3	116374	116302	Asn	GTT	74.9
CBAJDB_49	scaffold_112	1	118247	118320	Trp	CCA	58.7
CBAJDB_49	scaffold_112	2	123695	123771	Pro	TGG	76
CBAJDB_49	scaffold_112	3	123814	123890	Met	CAT	78.7
CBAJDB_49	scaffold_112	4	123912	123988	Asp	GTC	71.3
CBAJDB_49	scaffold_112	5	124062	124137	Phe	GAA	76.2
CBAJDB_49	scaffold_112	6	124143	124218	Thr	TGT	67.1
CBAJDB_49	scaffold_112	7	124234	124318	Tyr	GTA	62.3
CBAJDB_49	scaffold_62	1	140011	140085	Arg	CCT	55.2
CBAJDB_49	scaffold_62	2	107137	107065	Met	CAT	66.2
CBAJDB_49	scaffold_62	3	106854	106781	Met	CAT	73.6
CBAJDB_49	scaffold_62	4	106772	106700	Glu	TTC	63
CBAJDB_49	scaffold_62	5	106666	106593	Val	TAC	83.9
CBAJDB_49	scaffold_62	6	21105	21020	Ser	CGA	73.1
CBAJDB_49	scaffold_62	7	541	469	Arg	CCG	56.8
CBAJDB_49	scaffold_3223	1	2185	2259	Gln	CTG	44.9
CBAJDB_49	scaffold_3223	2	1958	1885	Pro	CGG	74.8
CBAJDB_49	scaffold_3115	1	11190	11117	Pro	GGG	63.7
CBAJDB_49	scaffold_3115	2	10735	10651	Leu	CAG	54.8
CBAJDB_49	scaffold_1893	1	20152	20228	Val	CAC	77.5
CBAJDB_49	scaffold_655	1	49184	49276	Ser	GGA	68.5
CBAJDB_49	scaffold_655	2	13157	13084	Gly	CCC	68
CBAJDB_49	scaffold_978	1	5993	6068	Glu	CTC	58.4
CBAJDB_49	scaffold_978	2	36507	36435	Ala	CGC	78.1
CBAJDB_53	scaffold_131	1	10610	10696	Leu	CAA	70.5
CBAJDB_53	scaffold_131	2	84250	84339	Ser	GGA	70.6
CBAJDB_53	scaffold_25	1	188912	188839	Pro	TGG	71.2
CBAJDB_53	scaffold_25	2	188815	188742	Met	CAT	80.6
CBAJDB_53	scaffold_25	3	188711	188638	Asp	GTC	78.9
CBAJDB_53	scaffold_25	4	188581	188509	Phe	GAA	79.8
CBAJDB_53	scaffold_25	5	188490	188415	Thr	TGT	67.7
CBAJDB_53	scaffold_25	6	188403	188322	Tyr	GTA	58.8
CBAJDB_53	scaffold_25	7	144632	144561	Trp	CCA	64.7
CBAJDB_53	scaffold_12627	1	3551	3625	Arg	CCG	51.2
CBAJDB_53	scaffold_12627	2	438	366	Val	TAC	76.2
CBAJDB_53	scaffold_9338	1	4647	4729	Leu	GAG	48.4
CBAJDB_53	scaffold_5048	1	550	465	Ser	TGA	65.8
CBAJDB_53	scaffold_971	1	21974	21887	Ser	CGA	70.5
CBAJDB_53	scaffold_3003	1	1626	1701	Asn	GTT	73.1
CBAJDB_53	scaffold_3003	2	10118	10047	Met	CAT	64.8
CBAJDB_53	scaffold_3003	3	10039	9965	Met	CAT	69.7
CBAJDB_53	scaffold_132	1	53948	54034	Leu	CAG	62.3
CBAJDB_53	scaffold_132	2	114319	114246	Pro	GGG	68.2
CBAJDB_53	scaffold_564	1	3016	2943	Ala	TGC	77.6
CBAJDB_53	scaffold_564	2	2934	2861	Ile	GAT	82.7
CBAJDB_53	scaffold_76	1	115458	115371	Ser	GCT	66
CBAJDB_53	scaffold_947	1	17227	17302	Val	TAC	76.2
CBAJDB_53	scaffold_947	2	17306	17380	Gly	GCC	79.4
CBAJDB_53	scaffold_947	3	17429	17502	Cys	GCA	63.3
CBAJDB_53	scaffold_947	4	17544	17630	Leu	TAA	54
CBAJDB_53	scaffold_947	5	18052	18128	Pro	CGG	78.2
CBAJDB_53	scaffold_759	1	9915	9840	Thr	CGT	72.1
CBAJDB_251	scaffold_4421	1	10698	10627	Asn	GTT	70.2
CBAJDB_251	scaffold_4421	2	10612	10541	Glu	TTC	66.2
CBAJDB_251	scaffold_4421	3	10407	10335	Cys	GCA	62.6
CBAJDB_251	scaffold_1628	1	28182	28254	Val	TAC	73.1
CBAJDB_251	scaffold_1628	2	28287	28360	Met	CAT	62.4
CBAJDB_251	scaffold_1628	3	7950	7880	Trp	CCA	63.2
CBAJDB_251	scaffold_6863	1	6024	6096	Pro	AGG	68.2
CBAJDB_251	scaffold_550	1	39991	39920	Arg	CCG	59.7
CBAJDB_251	scaffold_960	1	28276	28348	Lys	CTT	78.7
CBAJDB_251	scaffold_960	2	37972	38045	Pro	CGG	83
CBAJDB_251	scaffold_937	1	60162	60234	Gly	GCC	81.2
CBAJDB_251	scaffold_937	2	60341	60414	Val	CAC	72.6
CBAJDB_251	scaffold_523	1	40890	40969	Leu	TAG	54.4
CBAJDB_251	scaffold_500	1	8467	8554	Ser	CGA	65.9
CBAJDB_251	scaffold_6719	1	8059	8144	Ser	TGA	74.7
CBAJDB_251	scaffold_6719	2	8215	8304	Ser	GGA	60.1
CBAJDB_251	scaffold_339	1	58993	59063	Gly	TCC	77
CBAJDB_251	scaffold_2129	1	13554	13483	Gln	CTG	56.6
CBAJDB_251	scaffold_1118	1	19121	19049	Ala	GGC	75.7
CBAJDB_251	scaffold_8004	1	5133	5205	Gly	GCC	81.2
CBAJDB_251	scaffold_2233	1	2134	2217	Leu	CAG	60.4
CBAJDB_251	scaffold_2233	2	1973	1890	Leu	AAG	64.1
CBAJDB_251	scaffold_2561	1	674	602	Thr	GGT	65.8
CBAJDB_251	scaffold_2077	1	186	259	Asp	GTC	83
CBAJDB_251	scaffold_2077	2	278	350	Val	TAC	73.1
CBAJDB_251	scaffold_2077	3	358	430	Thr	TGT	71.7
CBAJDB_251	scaffold_2077	4	454	535	Tyr	GTA	57.9
CBAJDB_251	scaffold_2077	5	590	663	Met	CAT	72.2
CBAJDB_251	scaffold_2077	6	670	742	Phe	GAA	78.6
CBAJDB_251	scaffold_2077	7	861	933	Lys	TTT	76.3
CBAJDB_251	scaffold_1768	1	13134	13063	Glu	TTC	66.2
CBAJDB_251	scaffold_1768	2	13045	12972	Met	CAT	76.2
CBAJDB_251	scaffold_1768	3	12733	12660	Asp	GTC	83
CBAJDB_251	scaffold_1768	4	12635	12563	Val	TAC	73.1
CBAJDB_251	scaffold_1768	5	12551	12468	Leu	TAA	63.9
CBAJDB_251	scaffold_1768	6	4696	4623	Arg	ACG	73.6
CBAJDB_251	scaffold_109	1	118231	118149	Leu	CAA	71.5
CBAJDB_251	scaffold_109	2	91763	91691	Gly	CCC	61.7
CBAJDB_251	scaffold_571	1	13128	13202	Pro	TGG	80.4
CBAJDB_251	scaffold_571	2	13236	13306	Gly	TCC	77
CBAJDB_251	scaffold_571	3	13320	13393	Arg	TCT	75.2
CBAJDB_251	scaffold_571	4	13422	13495	His	GTG	67.2
CBAJDB_251	scaffold_571	5	13556	13627	Gln	TTG	62.5
CBAJDB_251	scaffold_571	6	13636	13708	Lys	TTT	78.4
CBAJDB_251	scaffold_18641	1	618	531	Ser	GCT	56.8
CBAJDB_362	scaffold_3615	1	9735	9662	Pro	GGG	65.5
CBAJDB_362	scaffold_7655	1	5751	5824	Gly	TCC	73.7
CBAJDB_362	scaffold_7655	2	5975	6051	Arg	TCT	73.5
CBAJDB_362	scaffold_7655	3	6088	6164	His	GTG	71.9
CBAJDB_362	scaffold_7655	4	6227	6300	Gln	TTG	59
CBAJDB_362	scaffold_7655	5	6330	6405	Lys	TTT	74.8
CBAJDB_362	scaffold_14151	1	3231	3317	Leu	TAA	64.7
CBAJDB_362	scaffold_1581	1	24726	24802	Val	TAC	81.2
CBAJDB_362	scaffold_1581	2	24822	24898	Asp	GTC	75.4
CBAJDB_362	scaffold_1581	3	24929	25004	Phe	GAA	78.7
CBAJDB_362	scaffold_1581	4	25009	25084	Gly	GCC	74.2
CBAJDB_362	scaffold_1581	5	25130	25204	Cys	GCA	67.4
CBAJDB_362	scaffold_4466	1	9325	9242	Ser	TGA	73.8
CBAJDB_362	scaffold_4466	2	9191	9103	Ser	GCT	63.9
CBAJDB_362	scaffold_7112	1	4142	4215	Gln	CTG	56
CBAJDB_362	scaffold_4132	1	11335	11263	Met	CAT	72.3
CBAJDB_362	scaffold_596	1	45425	45500	Thr	TGT	70.1
CBAJDB_362	scaffold_596	2	45532	45616	Tyr	GTA	64.7
CBAJDB_362	scaffold_596	3	49144	49230	Leu	CAG	67.5
CBAJDB_362	scaffold_2736	1	16707	16783	Arg	CCG	58.8
CBAJDB_362	scaffold_2151	1	406	333	Arg	CCG	68.7
CBAJDB_362	scaffold_1115	1	765	851	Leu	CAA	58.7
CBAJDB_424	scaffold_7417	1	5982	5899	Ser	TGA	70
CBAJDB_424	scaffold_7417	2	5826	5740	Ser	GCT	67.6
CBAJDB_424	scaffold_7417	3	4673	4601	Val	GAC	76.7
CBAJDB_424	scaffold_1287	1	6023	5950	Met	CAT	73
CBAJDB_424	scaffold_379	1	5700	5627	Met	CAT	59.8
CBAJDB_424	scaffold_379	2	5573	5502	Glu	TTC	65.5
CBAJDB_424	scaffold_2153	1	1164	1250	Ser	TGA	68.5
CBAJDB_424	scaffold_2153	2	1310	1399	Ser	GCT	70.8
CBAJDB_424	scaffold_4210	1	401	328	Arg	ACG	79.3
CBAJDB_424	scaffold_4210	2	277	205	Ala	CGC	74.8
CBAJDB_424	scaffold_1494	1	21957	22032	Val	GAC	76.7
CBAJDB_424	scaffold_1484	1	427	500	Gln	CTG	57.7
CBAJDB_424	scaffold_2126	1	21303	21377	Arg	CCT	56.5
CBAJDB_424	scaffold_3957	1	507	424	Leu	TAA	62.9
CBAJDB_424	scaffold_174	1	20	95	Asn	GTT	65.7
CBAJDB_424	scaffold_1317	1	41341	41417	Asp	GTC	77.5
CBAJDB_424	scaffold_1317	2	41421	41496	Gly	GCC	67.5
CBAJDB_424	scaffold_2230	1	2336	2409	Gly	CCC	63.7
CBAJDB_424	scaffold_1163	1	17125	17211	Leu	CAA	59.4
CBAJDB_424	scaffold_969	1	2695	2620	Thr	TGT	70.4
CBAJDB_424	scaffold_969	2	2593	2513	Tyr	GTA	64.9
CBAJDB_424	scaffold_709	1	20	95	Asn	GTT	65.7
CBAJDB_424	scaffold_709	2	140	216	Met	CAT	77.4
CBAJDB_424	scaffold_709	3	6345	6266	Leu	GAG	52.5
CBAJDB_424	scaffold_1879	1	20443	20531	Ser	CGA	72.2
CBAJDB_424	scaffold_1495	1	24646	24573	Val	CAC	74.8
CBAJDB_296	scaffold_872	1	279	351	Asn	GTT	72.4
CBAJDB_296	scaffold_872	2	382	453	Glu	TTC	65.2
CBAJDB_296	scaffold_872	3	493	563	Cys	GCA	59.5
CBAJDB_296	scaffold_872	4	11385	11313	Lys	CTT	84.4
CBAJDB_296	scaffold_746	1	40020	40094	Pro	TGG	77.5
CBAJDB_296	scaffold_746	2	40128	40198	Gly	TCC	76.9
CBAJDB_296	scaffold_746	3	29945	29873	Val	GAC	68.4
CBAJDB_296	scaffold_2375	1	25226	25299	Arg	CCT	69.1
CBAJDB_296	scaffold_1771	1	6568	6658	Ser	CGA	74.7
CBAJDB_296	scaffold_680	1	29793	29721	Val	CAC	69.5
CBAJDB_296	scaffold_680	2	29680	29608	Ala	CGC	76.4
CBAJDB_296	scaffold_292	1	46173	46245	Gly	GCC	75.2
CBAJDB_296	scaffold_292	2	47817	47745	Phe	GAA	76.9
CBAJDB_296	scaffold_292	3	47690	47618	Gly	CCC	70.1
CBAJDB_296	scaffold_13286	1	380	309	Arg	CCG	74
CBAJDB_296	scaffold_934	1	16630	16702	Thr	GGT	69.6
CBAJDB_296	scaffold_934	2	29481	29408	Arg	ACG	65.6
CBAJDB_296	scaffold_934	3	2254	2181	Met	CAT	62
CBAJDB_296	scaffold_285	1	71818	71745	Pro	GGG	72.5
CBAJDB_296	scaffold_1352	1	16727	16654	Pro	CGG	80.3
CBAJDB_296	scaffold_1352	2	16622	16551	Glu	CTC	68.1
CBAJDB_296	scaffold_1352	3	16462	16389	Thr	CGT	76.3
CBAJDB_296	scaffold_1957	1	11581	11508	Pro	CGG	80.3
CBAJDB_296	scaffold_1957	2	11484	11413	Glu	CTC	68.1
CBAJDB_296	scaffold_1957	3	11340	11268	Thr	CGT	76.3
CBAJDB_296	scaffold_1957	4	378	308	Trp	CCA	64.9
CBAJDB_46	scaffold_218	1	33953	34035	Leu	CAG	48.4
CBAJDB_46	scaffold_38	1	162404	162329	Thr	GGT	72.4
CBAJDB_46	scaffold_38	2	137333	137262	Trp	CCA	59.5
CBAJDB_46	scaffold_38	3	76185	76112	Arg	CCT	62.6
CBAJDB_46	scaffold_38	4	694	621	Met	CAT	80.9
CBAJDB_46	scaffold_38	5	597	523	Asp	GTC	73.4
CBAJDB_46	scaffold_38	6	488	416	Phe	GAA	71.5
CBAJDB_46	scaffold_38	7	395	320	Thr	TGT	64
CBAJDB_46	scaffold_38	8	284	203	Tyr	GTA	56.9
CBAJDB_46	scaffold_6922	1	2515	2443	Val	TAC	71.3
CBAJDB_46	scaffold_6922	2	2416	2342	Gly	GCC	74.8
CBAJDB_46	scaffold_6922	3	2302	2228	Cys	GCA	61.5
CBAJDB_46	scaffold_6922	4	996	913	Leu	TAA	57.8
CBAJDB_46	scaffold_846	1	30519	30609	Ser	GGA	65.7
CBAJDB_46	scaffold_846	2	35255	35339	Leu	AAG	60.1
CBAJDB_46	scaffold_846	3	31960	31877	Leu	CAA	66.4
CBAJDB_46	scaffold_846	4	18200	18121	Leu	CAG	55.6
CBAJDB_46	scaffold_414	1	22206	22132	Gly	CCC	59.2
CBAJDB_46	scaffold_414	2	22000	21927	Pro	AGG	78.3
CBAJDB_46	scaffold_90	1	34208	34282	Gln	CTG	57
CBAJDB_46	scaffold_90	2	25329	25245	Ser	TGA	70.7
CBAJDB_46	scaffold_3397	1	12940	13013	Gly	TCC	68.2
CBAJDB_46	scaffold_3397	2	13047	13123	Arg	TCT	70.9
CBAJDB_46	scaffold_3397	3	13131	13206	His	GTG	67.7
CBAJDB_46	scaffold_3397	4	13222	13296	Gln	TTG	59.4
CBAJDB_46	scaffold_3397	5	13479	13554	Lys	TTT	78.9
CBAJDB_46	scaffold_3397	6	13607	13682	Lys	CTT	84.8
CBAJDB_46	scaffold_111	1	30719	30645	Met	CAT	74.1
CBAJDB_46	scaffold_111	2	30616	30542	Met	CAT	66.2
CBAJDB_46	scaffold_111	3	30475	30404	Glu	TTC	60.2
CBAJDB_46	scaffold_952	1	14620	14533	Ser	GCT	71.9
CBAJDB_46	scaffold_325	1	32234	32316	Leu	TAG	64.4
CBAJDB_46	scaffold_325	2	70534	70610	Arg	ACG	66.7
CBAJDB_46	scaffold_1073	1	277	204	Val	GAC	72.7
CBAJDB_46	scaffold_1073	2	166	94	Ala	CGC	72.8
CBAJDB_46	scaffold_110	1	30795	30724	Glu	CTC	70.5
CBAJDB_46	scaffold_1288	1	30283	30359	Arg	CCG	58.3
CBAJDB_46	scaffold_41	1	47727	47802	Pro	CGG	77.8
CBAJDB_46	scaffold_41	2	196669	196597	Ala	GGC	74.1
CBAJDB_46	scaffold_41	3	59400	59325	Thr	CGT	79.1
CBAJDB_361	scaffold_3284	1	281	356	Lys	CTT	78.1
CBAJDB_361	scaffold_3284	2	360	434	Glu	CTC	65.5
CBAJDB_361	scaffold_1215	1	32053	32128	Pro	TGG	74.2
CBAJDB_361	scaffold_810	1	20458	20534	Ala	CGC	69.9
CBAJDB_361	scaffold_810	2	43492	43567	Ala	GGC	65.4
CBAJDB_361	scaffold_810	3	43590	43665	Ala	GGC	65.4
CBAJDB_361	scaffold_440	1	3	78	Ala	GGC	65.4
CBAJDB_361	scaffold_440	2	55589	55675	Leu	CAG	67.5
CBAJDB_361	scaffold_211	1	74852	74766	Ser	GGA	67.4
CBAJDB_361	scaffold_211	2	71184	71111	Gly	CCC	68.9
CBAJDB_361	scaffold_418	1	7642	7728	Ser	TGA	73.8
CBAJDB_361	scaffold_418	2	7759	7850	Ser	GCT	63.9
CBAJDB_361	scaffold_9027	1	2575	2502	Pro	CGG	67.8
CBAJDB_361	scaffold_2430	1	17829	17744	Ser	CGA	73.5
CBAJDB_361	scaffold_107	1	79573	79497	Arg	CCG	58.8
CBAJDB_361	scaffold_5345	1	681	598	Leu	CAA	61.7
CBAJDB_361	scaffold_912	1	15037	14962	Thr	CGT	66.3
CBAJDB_361	scaffold_453	1	1971	1898	Gly	TCC	73.7
CBAJDB_361	scaffold_453	2	1824	1751	Arg	TCT	72.5
CBAJDB_361	scaffold_453	3	1708	1632	His	GTG	71.9
CBAJDB_361	scaffold_453	4	1567	1497	Gln	TTG	59
CBAJDB_361	scaffold_453	5	1436	1364	Lys	TTT	78.7
CBAJDB_361	scaffold_1552	1	6768	6843	Val	TAC	79.1
CBAJDB_361	scaffold_1552	2	6858	6934	Asp	GTC	82.5
CBAJDB_361	scaffold_1552	3	7055	7130	Phe	GAA	77.2
CBAJDB_361	scaffold_1552	4	7163	7238	Gly	GCC	67.6
CBAJDB_361	scaffold_1552	5	7323	7396	Cys	GCA	63.4
CBAJDB_361	scaffold_2716	1	7823	7748	Thr	TGT	70.4
CBAJDB_361	scaffold_2716	2	7726	7646	Tyr	GTA	63.2
CBAJDB_361	scaffold_2716	3	5039	4967	Val	GAC	77.2
CBAJDB_361	scaffold_50	1	71819	71894	Gly	GCC	67.6
CBAJDB_361	scaffold_50	2	32166	32085	Leu	TAG	58.5
CBAJDB_361	scaffold_1622	1	26062	26147	Leu	TAA	68
CBAJDB_361	scaffold_2548	1	2123	2047	Arg	CCT	73.1
CBAJDB_361	scaffold_3374	1	5986	6062	Arg	ACG	76.1
CBAJDB_361	scaffold_6872	1	181	98	Leu	GAG	62.1
CBAJDB_361	scaffold_1496	1	11879	11952	Gln	CTG	52.3
CBAJDB_280	scaffold_1111	1	569	484	Ser	TGA	76.6
CBAJDB_280	scaffold_1111	2	412	323	Ser	GGA	59.8
CBAJDB_280	scaffold_234	1	30089	30019	Trp	CCA	63.2
CBAJDB_280	scaffold_892	1	8857	8929	Ala	CGC	67.8
CBAJDB_280	scaffold_892	2	8934	9007	Val	CAC	72.9
CBAJDB_280	scaffold_2468	1	28	99	Asn	GTT	70.2
CBAJDB_280	scaffold_2468	2	1660	1739	Asn	GTT	23.4	pseudo
CBAJDB_280	scaffold_1209	1	27775	27847	Gly	GCC	81.2
CBAJDB_280	scaffold_212	1	4037	4108	Glu	TTC	64.9
CBAJDB_280	scaffold_212	2	4133	4206	Met	CAT	76.2
CBAJDB_280	scaffold_212	3	4328	4401	Asp	GTC	83
CBAJDB_280	scaffold_212	4	4482	4567	Leu	TAA	69.9
CBAJDB_280	scaffold_195	1	22667	22596	Gln	CTG	56.6
CBAJDB_280	scaffold_699	1	42878	42806	Thr	GGT	69.6
CBAJDB_280	scaffold_247	1	77847	77920	Pro	CGG	80.1
CBAJDB_280	scaffold_2132	1	19748	19819	Arg	CCG	59.8
CBAJDB_280	scaffold_750	1	5267	5195	Thr	CGT	78.8
CBAJDB_280	scaffold_46	1	43461	43533	Lys	CTT	81.7
CBAJDB_280	scaffold_46	2	185864	185933	Arg	CCT	53.1
CBAJDB_280	scaffold_46	3	833	746	Ser	GCT	59.5
CBAJDB_280	scaffold_2802	1	16550	16478	Phe	GAA	78.6
CBAJDB_280	scaffold_3	1	374558	374487	Glu	TTC	64.9
CBAJDB_280	scaffold_3	2	374403	374332	Cys	GCA	62.5
CBAJDB_280	scaffold_943	1	21690	21616	Pro	TGG	80.4
CBAJDB_280	scaffold_943	2	21596	21526	Gly	TCC	77.8
CBAJDB_280	scaffold_943	3	21489	21416	Arg	TCT	75.2
CBAJDB_280	scaffold_943	4	21408	21334	His	GTG	71.1
CBAJDB_280	scaffold_943	5	21293	21222	Gln	TTG	58.2
CBAJDB_280	scaffold_943	6	21217	21145	Lys	TTT	81.4
CBAJDB_280	scaffold_943	7	11896	11817	Leu	TAG	61.5
CBAJDB_280	scaffold_254	1	21758	21829	Glu	CTC	62.1
CBAJDB_280	scaffold_129	1	2877	2804	Arg	ACG	73.6
CBAJDB_280	scaffold_1666	1	23829	23901	Pro	AGG	68.2
CBAJDB_280	scaffold_1551	1	18278	18193	Ser	CGA	68
CBAJDB_280	scaffold_4307	1	3273	3201	Val	TAC	75.4
CBAJDB_280	scaffold_4307	2	3151	3078	Met	CAT	62.4
CBAJDB_280	scaffold_385	1	26447	26517	Gly	CCC	65.4
CBAJDB_280	scaffold_175	1	7627	7709	Leu	CAA	70.8
CBAJDB_4	scaffold_2901	1	9457	9527	Gln	TTG	49.7
CBAJDB_4	scaffold_185	1	16740	16827	Ser	GGA	69.4
CBAJDB_4	scaffold_185	2	74086	74160	Gly	CCC	75.2
CBAJDB_4	scaffold_432	1	47642	47570	Lys	TTT	73
CBAJDB_4	scaffold_432	2	47560	47487	Asn	GTT	73
CBAJDB_4	scaffold_432	3	47422	47349	Asn	GTT	73
CBAJDB_4	scaffold_1416	1	17970	18054	Leu	TAA	64.9
CBAJDB_4	scaffold_1416	2	20892	20973	Leu	CAA	58.9
CBAJDB_4	scaffold_998	1	35714	35795	Leu	TAG	65.6
CBAJDB_4	scaffold_4490	1	8918	9002	Ser	TGA	64.4
CBAJDB_4	scaffold_1030	1	9394	9467	Thr	TGT	68.4
CBAJDB_4	scaffold_3008	1	12148	12074	Val	TAC	79.1
CBAJDB_4	scaffold_3008	2	12038	11964	Val	TAC	79.1
CBAJDB_4	scaffold_1301	1	39442	39527	Ser	CGA	68.2
CBAJDB_4	scaffold_852	1	20820	20734	Ser	GCT	64.6
CBAJDB_4	scaffold_658	1	36396	36322	Thr	CGT	71
CBAJDB_4	scaffold_493	1	28128	28202	Pro	GGG	61.9
CBAJDB_4	scaffold_493	2	29465	29538	Asp	GTC	79.1
CBAJDB_4	scaffold_1532	1	25214	25139	Thr	TGT	69.6
CBAJDB_4	scaffold_1532	2	25127	25045	Tyr	GTA	63.7
CBAJDB_4	scaffold_1532	3	25030	24955	Gly	TCC	82.1
CBAJDB_4	scaffold_1532	4	24949	24876	Thr	GGT	72.2
CBAJDB_4	scaffold_1532	5	23575	23503	Trp	CCA	70.6
CBAJDB_4	scaffold_2413	1	5820	5748	Phe	GAA	74.6
CBAJDB_4	scaffold_2535	1	16291	16220	Met	CAT	72.8
CBAJDB_4	scaffold_985	1	37818	37746	Lys	CTT	78.1
CBAJDB_4	scaffold_606	1	351	278	Arg	CCG	54
CBAJDB_4	scaffold_225	1	20173	20255	Tyr	GTA	63.7
CBAJDB_4	scaffold_225	2	91501	91575	Pro	TGG	71.8
CBAJDB_4	scaffold_225	3	91591	91671	Leu	CAG	55.9
CBAJDB_4	scaffold_5388	1	2742	2813	Arg	CCT	57.1
CBAJDB_4	scaffold_179	1	26070	26142	Pro	CGG	70.7
CBAJDB_4	scaffold_179	2	54755	54682	Arg	TCT	75.8
CBAJDB_176	scaffold_884	1	36967	36894	Val	CAC	72.6
CBAJDB_176	scaffold_3642	1	10546	10474	Asn	GTT	73.2
CBAJDB_176	scaffold_3642	2	10436	10363	Met	CAT	76.2
CBAJDB_176	scaffold_3642	3	10305	10232	Asp	GTC	81.8
CBAJDB_176	scaffold_3642	4	10195	10123	Val	TAC	75.4
CBAJDB_176	scaffold_3642	5	10103	10020	Leu	TAA	64.2
CBAJDB_176	scaffold_1671	1	18495	18578	Leu	CAG	62.3
CBAJDB_176	scaffold_444	1	179	97	Leu	CAA	70.9
CBAJDB_176	scaffold_259	1	61885	61958	Pro	CGG	79.3
CBAJDB_176	scaffold_259	2	61968	62039	Glu	CTC	64.4
CBAJDB_176	scaffold_259	3	62081	62153	Thr	CGT	77.8
CBAJDB_176	scaffold_259	4	68273	68202	Glu	CTC	64.4
CBAJDB_176	scaffold_202	1	36185	36256	Gln	CTG	57.1
CBAJDB_176	scaffold_202	2	68696	68768	Thr	GGT	69.6
CBAJDB_176	scaffold_202	3	63107	63035	Val	TAC	75.4
CBAJDB_176	scaffold_202	4	63019	62946	Met	CAT	62
CBAJDB_176	scaffold_340	1	22778	22699	Leu	TAG	61.6
CBAJDB_176	scaffold_11780	1	3639	3724	Ser	TGA	74.9
CBAJDB_176	scaffold_11780	2	3764	3852	Ser	GGA	63.6
CBAJDB_176	scaffold_137	1	1525	1443	Tyr	GTA	55.3
CBAJDB_176	scaffold_137	2	1436	1352	Ser	GCT	59.6
CBAJDB_176	scaffold_986	1	13165	13255	Ser	CGA	75.8
CBAJDB_176	scaffold_3291	1	7519	7592	Arg	TCT	74.8
CBAJDB_176	scaffold_3291	2	7633	7706	His	GTG	73.8
CBAJDB_176	scaffold_3291	3	7809	7880	Gln	TTG	59
CBAJDB_176	scaffold_3291	4	7889	7961	Lys	TTT	76
CBAJDB_176	scaffold_1480	1	20216	20145	Gln	CTG	57.1
CBAJDB_176	scaffold_864	1	4937	4856	Tyr	GTA	59.6
CBAJDB_176	scaffold_864	2	4848	4763	Leu	TAA	67.3
CBAJDB_176	scaffold_39	1	142173	142101	Phe	GAA	78.6
CBAJDB_176	scaffold_39	2	142079	142009	Gly	TCC	77
CBAJDB_176	scaffold_39	3	72116	72044	Lys	CTT	83.1
CBAJDB_176	scaffold_1397	1	1970	2042	Ala	GGC	73.2
CBAJDB_176	scaffold_1397	2	1735	1663	Ala	CGC	80.8
CBAJDB_176	scaffold_169	1	24625	24696	Arg	CCG	75.8
CBAJDB_265	scaffold_784	1	12780	12851	Glu	CTC	62.5
CBAJDB_265	scaffold_257	1	10722	10610	Undet	NNN	45.6
CBAJDB_265	scaffold_257	2	10607	10477	Tyr	GTA	31.6
CBAJDB_265	scaffold_48	1	156720	156648	Lys	CTT	81.6
CBAJDB_265	scaffold_538	1	55908	55835	Asp	GTC	77.4
CBAJDB_265	scaffold_538	2	55752	55680	Val	TAC	75.3
CBAJDB_265	scaffold_538	3	55674	55603	Thr	TGT	70
CBAJDB_265	scaffold_538	4	55570	55489	Tyr	GTA	66.9
CBAJDB_265	scaffold_538	5	55478	55405	Met	CAT	71.7
CBAJDB_265	scaffold_538	6	55400	55328	Phe	GAA	78.5
CBAJDB_265	scaffold_485	1	58779	58707	Asn	GTT	75.4
CBAJDB_265	scaffold_485	2	48394	48320	Pro	TGG	80.5
CBAJDB_265	scaffold_485	3	48304	48234	Gly	TCC	77
CBAJDB_265	scaffold_485	4	48228	48155	Arg	TCT	71.5
CBAJDB_265	scaffold_485	5	48106	48033	His	GTG	73.3
CBAJDB_265	scaffold_485	6	48022	47950	Gln	TTG	57.6
CBAJDB_265	scaffold_485	7	47879	47807	Lys	TTT	79.4
CBAJDB_265	scaffold_18	1	271819	271744	Trp	CCA	42.8
CBAJDB_265	scaffold_2828	1	13381	13309	Thr	CGT	75.4
CBAJDB_265	scaffold_11037	1	3958	3885	Arg	CCT	78.3
CBAJDB_265	scaffold_993	1	37948	37991	Undet	NNN	12.5	pseudo
CBAJDB_265	scaffold_993	2	1048	961	Ser	GCT	64.7
CBAJDB_265	scaffold_1315	1	30565	30635	Gly	CCC	59.5
CBAJDB_265	scaffold_56	1	14056	13974	Leu	CAG	63.2
CBAJDB_265	scaffold_56	2	12318	12234	Leu	AAG	64.4
CBAJDB_265	scaffold_143	1	34501	34573	Val	TAC	74.3
CBAJDB_265	scaffold_143	2	34630	34703	Met	CAT	65.7
CBAJDB_265	scaffold_143	3	46114	46186	Thr	GGT	67.7
CBAJDB_265	scaffold_29	1	85248	85169	Leu	TAG	65.4
CBAJDB_265	scaffold_438	1	60864	60949	Ser	TGA	69.5
CBAJDB_265	scaffold_178	1	83478	83406	Gln	CTG	52.7
CBAJDB_265	scaffold_178	2	69146	69075	Gly	GCC	77.4
CBAJDB_265	scaffold_19	1	75223	75305	Leu	CAA	66.6
CBAJDB_265	scaffold_78	1	62065	62138	Pro	CGG	73.1
CBAJDB_73	scaffold_70	1	142600	142527	Pro	GGG	72.5
CBAJDB_73	scaffold_70	2	74602	74532	Gly	CCC	67.4
CBAJDB_73	scaffold_361	1	6269	6358	Ser	CGA	69.5
CBAJDB_73	scaffold_1559	1	6572	6646	Pro	TGG	80.4
CBAJDB_73	scaffold_1559	2	6790	6863	Arg	TCT	74.3
CBAJDB_73	scaffold_1559	3	6899	6974	His	GTG	74.6
CBAJDB_73	scaffold_1559	4	7038	7110	Gln	TTG	58.1
CBAJDB_73	scaffold_163	1	45318	45236	Leu	CAA	67.8
CBAJDB_73	scaffold_324	1	66799	66872	Pro	CGG	79.3
CBAJDB_73	scaffold_324	2	66954	67025	Glu	CTC	64.2
CBAJDB_73	scaffold_324	3	67071	67143	Thr	CGT	75.2
CBAJDB_73	scaffold_3205	1	11767	11696	Glu	TTC	64.9
CBAJDB_73	scaffold_3205	2	11691	11620	Cys	GCA	62.3
CBAJDB_73	scaffold_1089	1	96	23	Arg	ACG	68.6
CBAJDB_73	scaffold_482	1	253	327	Pro	TGG	80.4
CBAJDB_73	scaffold_853	1	27419	27490	Gln	CTG	57.1
CBAJDB_73	scaffold_853	2	42309	42237	Asn	GTT	73.2
CBAJDB_73	scaffold_853	3	42144	42073	Glu	TTC	59.6
CBAJDB_73	scaffold_853	4	42067	41995	Thr	TGT	70.5
CBAJDB_73	scaffold_853	5	41990	41917	Met	CAT	75.4
CBAJDB_73	scaffold_853	6	41875	41802	Asp	GTC	77.4
CBAJDB_73	scaffold_853	7	41754	41682	Val	TAC	75.4
CBAJDB_73	scaffold_853	8	41659	41574	Leu	TAA	66.1
CBAJDB_73	scaffold_853	9	27772	27701	Gln	CTG	57.1
CBAJDB_73	scaffold_429	1	1	63	Gly	GCC	50.5
CBAJDB_73	scaffold_172	1	61179	61262	Leu	AAG	69.3
CBAJDB_73	scaffold_172	2	61346	61429	Leu	CAG	63.5
CBAJDB_73	scaffold_3321	1	348	263	Ser	TGA	71.8
CBAJDB_73	scaffold_3321	2	219	131	Ser	GGA	66
CBAJDB_73	scaffold_2155	1	20772	20859	Ser	GCT	61.1
CBAJDB_73	scaffold_1290	1	28457	28529	Phe	GAA	78.6
CBAJDB_73	scaffold_1290	2	28579	28649	Gly	TCC	76.1
CBAJDB_73	scaffold_1290	3	31496	31568	Gly	GCC	76.8
CBAJDB_73	scaffold_1290	4	19519	19447	Ala	CGC	74.9
CBAJDB_73	scaffold_553	1	5144	5214	Trp	CCA	64.3
CBAJDB_495	scaffold_7	1	18307	18382	Lys	TTT	78.3
CBAJDB_495	scaffold_7	2	353833	353909	Arg	TCT	74.1
CBAJDB_495	scaffold_10	1	152179	152253	Arg	CCT	68.3
CBAJDB_495	scaffold_10	2	326363	326445	Leu	TAA	70.2
CBAJDB_495	scaffold_10	3	290803	290724	Leu	CAA	63
CBAJDB_495	scaffold_10	4	126299	126218	Leu	TAG	67.5
CBAJDB_495	scaffold_10	5	5659	5586	Pro	GGG	74
CBAJDB_495	scaffold_52	1	92105	92178	Gly	TCC	65.7
CBAJDB_495	scaffold_52	2	121608	121683	Phe	GAA	75.8
CBAJDB_495	scaffold_52	3	121719	121795	Pro	TGG	77.8
CBAJDB_495	scaffold_52	4	141403	141328	Pro	GGG	30.8
CBAJDB_495	scaffold_52	5	91961	91891	Gly	CCC	67.8
CBAJDB_495	scaffold_52	6	47485	47414	Arg	CCG	52.6
CBAJDB_495	scaffold_74	1	34073	34158	Leu	AAG	63.1
CBAJDB_495	scaffold_74	2	49250	49324	Cys	GCA	69.7
CBAJDB_495	scaffold_74	3	49348	49423	Glu	TTC	58.2
CBAJDB_495	scaffold_74	4	98320	98394	Thr	TGT	74.8
CBAJDB_495	scaffold_74	5	143118	143193	Ala	CGC	75.5
CBAJDB_495	scaffold_79	1	73384	73458	Gly	GCC	76.1
CBAJDB_495	scaffold_79	2	268639	268713	Gln	TTG	49.8
CBAJDB_495	scaffold_79	3	328857	328931	Gln	CTG	54.3
CBAJDB_495	scaffold_79	4	381800	381874	Val	GAC	67.8
CBAJDB_495	scaffold_79	5	407776	407705	Val	TAC	76.6
CBAJDB_495	scaffold_79	6	339954	339863	Asp	GTC	35.6	pseudo
CBAJDB_495	scaffold_79	7	255137	255065	Ala	GGC	67.1
CBAJDB_495	scaffold_79	8	138683	138612	Val	CAC	67.1
CBAJDB_495	scaffold_100	1	6407	6483	Asp	GTC	34.5
CBAJDB_495	scaffold_100	2	53236	53149	Ser	GGA	66.9
CBAJDB_495	scaffold_115	1	54731	54660	Asn	GTT	74.8
CBAJDB_495	scaffold_115	2	35566	35484	Tyr	GTA	64.3
CBAJDB_495	scaffold_139	1	97365	97439	Thr	GGT	76.5
CBAJDB_495	scaffold_139	2	98763	98838	Trp	CCA	66.5
CBAJDB_495	scaffold_149	1	8701	8787	Leu	CAG	70.7
CBAJDB_495	scaffold_154	1	29493	29580	Ser	TGA	76.4
CBAJDB_495	scaffold_154	2	83890	83964	Gly	GCC	76.1
CBAJDB_495	scaffold_154	3	97662	97737	Glu	TTC	58.2
CBAJDB_495	scaffold_154	4	104538	104612	His	GTG	62.8
CBAJDB_495	scaffold_154	5	106971	107046	Met	CAT	79.6
CBAJDB_495	scaffold_154	6	40743	40672	Met	CAT	68.5
CBAJDB_495	scaffold_190	1	29190	29264	Thr	CGT	73.2
CBAJDB_495	scaffold_190	2	29308	29383	Lys	CTT	70.3
CBAJDB_495	scaffold_190	3	29420	29495	Lys	CTT	70.3
CBAJDB_495	scaffold_190	4	9228	9155	Pro	CGG	75.8
CBAJDB_495	scaffold_230	1	73483	73394	Ser	CGA	72.3
CBAJDB_495	scaffold_554	1	40208	40135	Met	CAT	72.4
CBAJDB_495	scaffold_2016	1	18938	19014	Arg	ACG	73.9
CBAJDB_495	scaffold_2016	2	16215	16126	Ser	GCT	71.5
CBAJDB_495	scaffold_10283	1	4299	4244	Undet	NNN	21.4	pseudo
CBAJDB_14	scaffold_2	1	167317	167391	Pro	CGG	74.7
CBAJDB_14	scaffold_2	2	167439	167513	Pro	TGG	76.9
CBAJDB_14	scaffold_2	3	247749	247822	Met	CAT	78.9
CBAJDB_14	scaffold_2	4	464299	464373	Gly	CCC	82
CBAJDB_14	scaffold_2	5	282352	282279	Asp	GTC	74.6
CBAJDB_14	scaffold_2	6	260810	260738	Lys	TTT	73.3
CBAJDB_14	scaffold_2	7	15203	15130	Ala	GGC	70.8
CBAJDB_14	scaffold_5	1	73802	73873	Arg	CCG	56
CBAJDB_14	scaffold_5	2	164311	164383	Thr	GGT	74.9
CBAJDB_14	scaffold_5	3	172394	172481	Ser	GGA	56.1
CBAJDB_14	scaffold_5	4	191664	191735	Arg	CCT	48.2
CBAJDB_14	scaffold_5	5	209911	209984	Met	CAT	65.9
CBAJDB_14	scaffold_5	6	358723	358796	Asn	GTT	73.8
CBAJDB_14	scaffold_5	7	358964	359038	Val	TAC	84.7
CBAJDB_14	scaffold_5	8	406890	406966	His	GTG	74
CBAJDB_14	scaffold_5	9	531080	531154	Glu	CTC	45.8
CBAJDB_14	scaffold_5	10	563935	564007	Cys	GCA	61.6
CBAJDB_14	scaffold_5	11	649115	649189	Gly	GCC	78.8
CBAJDB_14	scaffold_5	12	323676	323592	Leu	GAG	52.6
CBAJDB_14	scaffold_5	13	250543	250460	Leu	CAA	60.2
CBAJDB_14	scaffold_5	14	207011	206938	Thr	TGT	78.8
CBAJDB_14	scaffold_5	15	206763	206681	Tyr	GTA	68.7
CBAJDB_14	scaffold_5	16	206551	206479	Gly	TCC	68.6
CBAJDB_14	scaffold_5	17	205127	205057	Trp	CCA	60.1
CBAJDB_14	scaffold_5	18	172721	172637	Ser	TGA	66.8
CBAJDB_14	scaffold_5	19	24932	24862	Gln	CTG	51
CBAJDB_14	scaffold_14	1	42399	42488	Ser	CGA	75.7
CBAJDB_14	scaffold_14	2	236431	236505	Pro	GGG	60.5
CBAJDB_14	scaffold_14	3	365971	366044	Arg	TCT	78.2
CBAJDB_14	scaffold_14	4	506437	506507	Gln	TTG	62.2
CBAJDB_14	scaffold_14	5	639322	639396	Gly	GCC	78.8
CBAJDB_14	scaffold_14	6	636373	636288	Leu	TAA	59.9
CBAJDB_14	scaffold_14	7	427721	427633	Ser	GCT	69.2
CBAJDB_14	scaffold_14	8	309957	309884	Arg	ACG	61.5
CBAJDB_14	scaffold_14	9	60354	60273	Leu	TAG	62.1
CBAJDB_14	scaffold_14	10	16174	16102	Met	CAT	71.6
CBAJDB_14	scaffold_155	1	103970	103889	Leu	CAG	60
CBAJDB_14	scaffold_155	2	30589	30518	Thr	CGT	79.7
CBAJDB_14	scaffold_155	3	23165	23101	Thr	CGT	55.1
CBAJDB_14	scaffold_399	1	10130	10202	Phe	GAA	69.6
CBAJDB_14	scaffold_399	2	43099	43027	Lys	CTT	69.2
CBAJDB_385	scaffold_206	1	89218	89302	Leu	TAG	60.4
CBAJDB_385	scaffold_206	2	67452	67369	Leu	CAG	69.2
CBAJDB_385	scaffold_1671	1	23438	23257	Ser	TGA	20.3	pseudo
CBAJDB_385	scaffold_2447	1	10105	10181	Met	CAT	61.6
CBAJDB_385	scaffold_2447	2	10250	10324	Glu	TTC	66.1
CBAJDB_385	scaffold_2447	3	10328	10404	Val	CAC	78.3
CBAJDB_385	scaffold_3346	1	5699	5623	Arg	CCT	67.9
CBAJDB_385	scaffold_2868	1	571	498	Gly	TCC	73.7
CBAJDB_385	scaffold_2868	2	397	321	Arg	TCT	71.1
CBAJDB_385	scaffold_2868	3	290	215	His	GTG	71.1
CBAJDB_385	scaffold_2868	4	165	94	Gln	TTG	63.4
CBAJDB_385	scaffold_108	1	105566	105494	Ala	GGC	64.2
CBAJDB_385	scaffold_108	2	65379	65307	Ala	CGC	71
CBAJDB_385	scaffold_822	1	16795	16722	Val	GAC	72.1
CBAJDB_385	scaffold_822	2	16686	16611	Gly	GCC	71.3
CBAJDB_385	scaffold_412	1	4936	4861	Thr	CGT	77.9
CBAJDB_385	scaffold_29	1	39300	39375	Thr	TGT	66.6
CBAJDB_385	scaffold_29	2	39379	39463	Tyr	GTA	63.4
CBAJDB_385	scaffold_29	3	91647	91563	Leu	TAA	67.2
CBAJDB_385	scaffold_29	4	91535	91463	Met	CAT	72.3
CBAJDB_476	scaffold_191	1	61390	61473	Leu	TAG	61.9
CBAJDB_476	scaffold_97	1	84580	84667	Ser	GGA	58.3
CBAJDB_476	scaffold_317	1	46861	46937	Ile	GAT	74.1
CBAJDB_476	scaffold_317	2	46957	47032	Ala	TGC	67.2
CBAJDB_476	scaffold_317	3	14718	14646	Gln	CTG	62.8
CBAJDB_476	scaffold_555	1	33538	33613	Asn	GTT	68.9
CBAJDB_476	scaffold_555	2	37249	37177	Glu	TTC	60.7
CBAJDB_476	scaffold_555	3	17873	17801	Val	TAC	74.2
CBAJDB_476	scaffold_555	4	17788	17715	Gly	TCC	69
CBAJDB_476	scaffold_555	5	17707	17635	Thr	TGT	77
CBAJDB_476	scaffold_555	6	17613	17532	Tyr	GTA	61.9
CBAJDB_476	scaffold_555	7	17520	17448	Gln	TTG	61.1
CBAJDB_476	scaffold_555	8	17430	17358	Lys	TTT	76.2
CBAJDB_476	scaffold_381	1	62664	62739	His	GTG	57.8
CBAJDB_476	scaffold_1033	1	12581	12654	Cys	GCA	59.7
CBAJDB_476	scaffold_1033	2	12657	12744	Leu	TAA	61.4
CBAJDB_476	scaffold_482	1	22128	22218	Ser	GCT	59.5
CBAJDB_476	scaffold_482	2	22235	22310	Asp	GTC	71.7
CBAJDB_476	scaffold_482	3	22330	22405	Asp	GTC	71.7
CBAJDB_476	scaffold_482	4	22416	22489	Gly	GCC	70.4
CBAJDB_476	scaffold_482	5	49321	49396	Thr	CGT	67.3
CBAJDB_476	scaffold_482	6	54898	54828	Trp	CCA	56.3
CBAJDB_476	scaffold_482	7	3756	3683	Arg	ACG	67.5
CBAJDB_476	scaffold_482	8	3651	3578	Pro	TGG	77.3
CBAJDB_476	scaffold_482	9	3563	3490	Met	CAT	78.3
CBAJDB_476	scaffold_482	10	3474	3401	Met	CAT	80.6
CBAJDB_476	scaffold_482	11	3385	3298	Ser	TGA	71.9
CBAJDB_476	scaffold_482	12	3240	3167	Met	CAT	64.9
[truncated: 14,467 more rows]

## Sheet: Sampling_Depth
id	Gbps
I3	56.6697
I2	46.8648
I1	33.3044
U1	36.2202
U2	40.3117
U3	40.7762

## Sheet: Mapping (95%)
MAG_id	U1	U2	U3	I1	I2	I3
CBAJDB_467	9202	36286	28938	155	13504	48587
CBAJDB_120	168809	240446	234517	6	139	103658
CBAJDB_206	654576	221675	334834	3	79	26041
CBAJDB_159	187913	481964	141091	99	131	63919
CBAJDB_412	86847	381538	146679	1	26	13162
CBAJDB_211	195997	179375	168424	5	23	550
CBAJDB_246	339226	199093	137294	0	53	8601
CBAJDB_382	323711	140872	172951	1	36	25310
CBAJDB_264	16591	14979	18407	15	552	661856
CBAJDB_315	236799	125720	82858	9	719	1271
CBAJDB_125	163304	105857	10025	876	1503	20884
CBAJDB_126	6456	7554	1132640	5	242	689
CBAJDB_249	199871	102880	300642	14	1060	13067
CBAJDB_174	95156	199502	168876	0	894	41592
CBAJDB_279	68354	529204	121347	5	65	1631
CBAJDB_141	144702	283658	691403	17	156	7934
CBAJDB_43	3933	1628	2452	4	198	338902
CBAJDB_129	238225	181367	1479910	34	132	8878
CBAJDB_130	293734	352963	133169	7	52	19976
CBAJDB_413	159328	135141	101568	3	46	20354
CBAJDB_166	204901	204885	358460	2	99	101110
CBAJDB_108	401079	43302	28882	10	61	20967
CBAJDB_221	254527	30764	456709	20	45	30037
CBAJDB_484	74	43	60	12	795	1157503
CBAJDB_163	24509	84118	81317	1	21	15339
CBAJDB_114	398406	94704	96143	4	40	2267
CBAJDB_115	317402	426488	814883	3	102	74713
CBAJDB_243	349910	71008	389242	1	186	42726
CBAJDB_474	9048	6034	46878	7	648	629205
CBAJDB_472	4731	8847	7938	3	396	439534
CBAJDB_449	9616	29688	25072	2	97	66993
CBAJDB_442	60737	141620	200204	2	111	10597
CBAJDB_350	42919	172161	82986	1	92	16954
CBAJDB_404	96355	86061	43600	1	139	5085
CBAJDB_459	152833	153656	73198	1	124	17641
CBAJDB_406	97245	201381	106646	0	16	6092
CBAJDB_1	85813	75038	56152	3	908	92595
CBAJDB_352	256775	57049	27474	4	115	12534
CBAJDB_376	314556	78285	223427	0	42	49790
CBAJDB_213	9812	273012	146782	122550	144253	10011851
CBAJDB_491	158	155	166	3988403	6705754	16443123
CBAJDB_482	4656	556	815	137628	269466	512082
CBAJDB_423	12362	6194	39356	5	438	637357
CBAJDB_414	47532	20346	44302	6	280	84217
CBAJDB_285	126161	124682	142174	15	660	897407
CBAJDB_387	1322675	4082443	4267390	6	272	444805
CBAJDB_294	179991	323187	457889	15	1562	2273731
CBAJDB_193	1211010	1222177	1700656	77557	1244718	808006
CBAJDB_332	88730	95630	80917	1	315	389248
CBAJDB_462	8909	9450	10500	2	291	472920
CBAJDB_39	40609	660303	898965	16	60	67008
CBAJDB_357	46533	45860	54966	0	222	240594
CBAJDB_331	243535	180226	204155	148	427	210948
CBAJDB_54	1785060	1630248	1077424	17	304	395340
CBAJDB_47	103198	57849	72335	0	1081	1637882
CBAJDB_364	330450	382682	270305	0	425	676925
CBAJDB_319	37181	129624	71705	4	118	164228
CBAJDB_419	175818	124628	213608	4	924	1152215
CBAJDB_327	267521	208466	77977	12	168	264702
CBAJDB_346	1578498	3111189	271714	11	70	51934
CBAJDB_235	5123723	3808353	4417701	5	96	24473
CBAJDB_347	320381	192964	128840	1	66	13362
CBAJDB_11	16948542	35690133	36911791	26	2199	3211110
CBAJDB_190	26045181	27518630	31967477	104	1586	6502
CBAJDB_237	57967	82375	98576	55	2615	15835
CBAJDB_69	169294	1099418	130059	29	2034	665238
CBAJDB_70	559194	396014	229246	9	45	4567
CBAJDB_46	632201	22786	1769485	11	562	739847
CBAJDB_4	8894715	16122802	8728941	20	4505	6416071
CBAJDB_361	786030	185455	397437	1	95	92311
CBAJDB_280	1003793	42520	2574820	40	478	26103
CBAJDB_265	585655	272671	189118	8	305	140043
CBAJDB_14	145259609	101589696	67088625	50443	235133	24248641
CBAJDB_365	1631355	1325410	566884	14	224	234384
CBAJDB_254	3080110	1548594	1225988	14	136	92525
CBAJDB_178	623402	2162978	952006	14	184	184415
CBAJDB_31	410829	561045	172609	3	34	27623
CBAJDB_427	240089	1514102	430207	0	42	54980
CBAJDB_303	1615957	1233313	501222	4	59	19424
CBAJDB_366	318042	86677	278908	1	26	46470
CBAJDB_368	1071180	158944	170993	1	65	19356
CBAJDB_371	179576	227342	123913	0	203	16761
CBAJDB_34	139247	156246	145613	3	6	281
CBAJDB_197	23239	129165	188210	358	440	4267
CBAJDB_183	5047030	6080115	8540250	20	147	8857
CBAJDB_476	32359	240203	76449	1	20	15790
CBAJDB_269	238144	461987	465908	7	23	11405
CBAJDB_50	2351402	2096988	104063	8	24	5124
CBAJDB_89	785684	2510688	1446073	2	67	9825
CBAJDB_415	1276857	1057401	2483599	12	82	35377
CBAJDB_133	161045	1482093	126937	160	964	18962
CBAJDB_144	6564243	3901260	7834577	25	108	8994
CBAJDB_291	551731	514357	466411	13	2186	2922998
CBAJDB_431	1001794	454452	1805793	9	49	17426
CBAJDB_453	9075	720818	236473	7	64	4432
CBAJDB_386	31036	208386	40709	2	48	62003
CBAJDB_154	510563	1487414	4225453	22	223	110208
CBAJDB_340	1256918	1045787	693207	3	244	181080
CBAJDB_169	3611427	2394075	1704043	12	138	137728
CBAJDB_399	840712	1422536	1880721	9	33	26177
CBAJDB_102	6505808	8035856	247531	13	543	19458
CBAJDB_437	1163293	151207	286968	7	73	20455
CBAJDB_6	3967979	4707352	3850056	5	109	167255
CBAJDB_469	2205698	2758800	388921	782	2280	25780
CBAJDB_487	1205077	24605	379162	198662	621914	7615
CBAJDB_497	16237208	11960768	10180047	6997	18118	10147347
CBAJDB_306	449616	257733	904871	11	94	77550
CBAJDB_370	521461	601456	1162495	3	70	23942
CBAJDB_64	373225	198503	298395	102	636	473646
CBAJDB_392	2167394	299919	619445	1	35	34461
CBAJDB_97	20013	110298	551907	3	36	3355
CBAJDB_257	144448	107795	2305800	15	131	24670
CBAJDB_100	105225	169948	341463	16	126	951

## Sheet: Mapping (strict)
MAG_id	I1	I2	I3	U1	U2	U3
CBAJDB_467	0	0	3.9284	0	2.12543	1.58437
CBAJDB_120	0	0	4.54497	4.68382	6.5479	6.41996
CBAJDB_206	0	0	0	17.7314	5.41114	8.57634
CBAJDB_159	0	0	2.47215	4.68195	12.2599	3.19931
CBAJDB_412	0	0	0	2.54795	13.3818	4.99437
CBAJDB_211	0	0	0	7.53451	6.75655	6.31097
CBAJDB_246	0	0	0	7.80817	4.4799	2.95174
CBAJDB_382	0	0	0	14.0001	5.23173	7.088
CBAJDB_264	0	0	31.6104	0	0	0
CBAJDB_315	0	0	0	5.67996	2.85082	1.75297
CBAJDB_125	0	0	0	5.48967	3.37904	0
CBAJDB_126	0	0	0	0	0	51.681
CBAJDB_249	0	0	0	5.13021	2.47414	7.7205
CBAJDB_174	0	0	0	2.14278	4.67352	3.95446
CBAJDB_279	0	0	0	1.68207	15.056	3.25128
CBAJDB_141	0	0	0	3.29299	6.81987	17.5719
CBAJDB_43	0	0	39.8079	0	0	0
CBAJDB_129	0	0	0	5.8829	4.2394	38.3605
CBAJDB_130	0	0	0	9.4993	10.8572	3.77396
CBAJDB_413	0	0	0	5.65931	4.64078	3.45538
CBAJDB_166	0	0	4.74191	6.34458	6.21853	11.1189
CBAJDB_108	0	0	0	10.3037	0	0
CBAJDB_221	0	0	0	5.20182	0	9.63914
CBAJDB_484	0	0	242.053	0	0	0
CBAJDB_163	0	0	0	0	3.09246	3.03588
CBAJDB_114	0	0	0	8.30164	1.69728	1.74903
CBAJDB_115	0	0	2.82516	9.0477	12.155	24.4514
CBAJDB_243	0	0	0	7.52923	0	8.15152
CBAJDB_474	0	0	31.8053	0	0	0
CBAJDB_472	0	0	29.0991	0	0	0
CBAJDB_449	0	0	5.17856	0	0	0
CBAJDB_442	0	0	0	1.99364	5.26438	7.37018
CBAJDB_350	0	0	0	0	5.89261	2.7714
CBAJDB_404	0	0	0	4.05003	3.51935	1.68738
CBAJDB_459	0	0	0	5.03117	4.88891	2.16569
CBAJDB_406	0	0	0	2.41011	8.90343	4.11344
CBAJDB_1	0	0	5.56122	3.11575	2.56905	1.90117
CBAJDB_352	0	0	0	10.014	1.87169	0
CBAJDB_376	0	0	3.26219	14.6388	3.02874	10.2767
CBAJDB_213	3.07725	5.50634	396.192	0	6.53757	3.42715
CBAJDB_491	76.1593	198.64	488.461	0	0	0
CBAJDB_482	3.91644	11.7965	22.5727	0	0	0
CBAJDB_414	0	0	7.36911	0	0	0
CBAJDB_285	0	0	57.9569	0	0	0
CBAJDB_387	0	0	23.2856	34.105	138.241	144.71
CBAJDB_294	0	0	88.8254	1.9253	5.46799	8.72116
CBAJDB_193	0	0	11.8045	0	0	0
CBAJDB_332	0	0	24.0808	1.50939	0	0
CBAJDB_462	0	0	25.6475	0	0	0
CBAJDB_39	0	0	9.32491	3.23156	58.86	80.2229
CBAJDB_357	0	0	14.2619	0	0	0
CBAJDB_331	0	0	9.66185	0	0	0
CBAJDB_423	0	0	81.4453	0	0	2.57
CBAJDB_54	0	0	32.3153	94.5973	85.845	56.3422
CBAJDB_47	0	0	246.864	0	0	0
CBAJDB_364	0	0	51.7573	7.70464	10.7284	9.9048
CBAJDB_319	0	0	10.9686	0	5.20321	2.47613
CBAJDB_419	0	0	56.1774	1.80944	0	2.36656
CBAJDB_327	0	0	15.7298	8.64235	6.13813	0
CBAJDB_70	0	0	0	11.1819	6.63775	2.73408
CBAJDB_46	0	0	65.0102	34.4664	0	100.273
CBAJDB_4	0	0	479.275	427.582	749.76	414.228
CBAJDB_361	0	0	5.40867	31.069	6.41973	14.5785
CBAJDB_280	0	0	0	26.1454	0	67.2371
CBAJDB_265	0	0	3.07784	17.7175	6.08141	4.43324
CBAJDB_346	0	0	0	38.6488	75.8708	4.53769
CBAJDB_235	0	0	0	131.116	94.4493	110.919
CBAJDB_347	0	0	0	12.3531	6.93832	4.58003
CBAJDB_11	0	0	258.803	881.609	1794.26	1895.86
CBAJDB_190	0	0	0	672.486	687.749	809.856
CBAJDB_237	0	0	0	2.38116	3.45523	4.18429
CBAJDB_69	0	0	33.032	5.38311	34.8338	3.91934
CBAJDB_14	2.21793	16.644	1735.16	6653.51	4581.56	3037.36
CBAJDB_365	0	0	10.9391	68.3509	52.0167	20.1484
CBAJDB_254	0	0	2.48807	67.9098	31.1363	24.0293
CBAJDB_178	0	0	7.81546	17.0062	59.4615	25.5765
CBAJDB_31	0	0	2.32305	24.2971	33.2977	9.9534
CBAJDB_427	0	0	3.34464	9.73329	61.2551	17.4417
CBAJDB_303	0	0	0	40.7394	29.8835	11.6655
CBAJDB_366	0	0	2.8731	14.0412	2.89899	11.8586
CBAJDB_368	0	0	0	41.3998	5.18487	5.54044
CBAJDB_476	0	0	0	1.61529	12.2367	3.91889
CBAJDB_269	0	0	0	5.03093	10.6655	10.81
CBAJDB_50	0	0	0	148.744	131.695	5.3802
CBAJDB_371	0	0	0	7.26779	9.92247	4.79373
CBAJDB_34	0	0	0	6.57078	8.27186	7.38183
CBAJDB_197	0	0	0	0	3.76419	5.63672
CBAJDB_183	0	0	0	140.988	164.214	234.609
CBAJDB_89	0	0	0	18.7631	61.8867	35.2276
CBAJDB_415	0	0	0	71.0793	56.1788	136.982
CBAJDB_133	0	0	0	3.57991	44.226	0
CBAJDB_144	0	0	0	201.003	115.135	235.208
CBAJDB_291	0	0	144.842	17.0046	15.5014	13.9789
CBAJDB_431	0	0	0	39.3248	17.3219	70.4349
CBAJDB_453	0	0	0	0	23.2581	7.49154
CBAJDB_386	0	0	6.19167	1.54307	13.109	2.29844
CBAJDB_154	0	0	2.58836	7.94386	24.7483	72.6004
CBAJDB_340	0	0	8.90726	40.5731	32.55	21.4496
CBAJDB_169	0	0	4.75706	87.0118	54.4493	37.979
CBAJDB_6	0	0	9.2012	143.777	165.072	137.814
CBAJDB_469	0	0	0	135.326	168.44	23.4903
CBAJDB_487	9.73245	46.7211	0	58.3008	0	17.7001
CBAJDB_399	0	0	0	26.0706	45.9053	62.4193
CBAJDB_102	0	0	0	155.068	183.943	4.37635
CBAJDB_437	0	0	0	41.9148	4.59953	9.86308
CBAJDB_497	0	0	541.695	552.281	394.079	343.364
CBAJDB_306	0	0	2.27823	8.81794	4.6372	18.4376
CBAJDB_370	0	0	0	17.9851	20.6007	42.0519
CBAJDB_64	0	0	27.8695	13.3384	6.44591	10.3054
CBAJDB_392	0	0	0	114.987	13.7552	31.8126
CBAJDB_97	0	0	0	0	2.70388	15.7055
CBAJDB_257	0	0	0	2.35393	0	66.2942
CBAJDB_100	0	0	0	3.56769	5.87176	12.3678
