# Supplementary material for: Exposing new taxonomic variation with inflammation — a murine model-specific genome database for gut microbiome researchers
Source: Microbiome. 2023 May 20;11:114. doi: 10.1186/s40168-023-01529-7 (PMC10199544; doi:10.1186/s40168-023-01529-7)
Supplement: Supplementary file 5 — Additional file 4. All data pertaining to the recovered vMAGs in the CBAJ-DB including the dereplicated vMAG set (sheet: UViG_info_final_609), read mapping abundances (sheet: read_mapping_abunces_609_vMAGs), host linkages (sheet: virus_host_linkages) and AMG information (sheet: 36_host_linked_AMGs). [file 40168_2023_1529_MOESM4_ESM.xlsx]

## Sheet: UViG_info_final_609
Genome_id	treatment	dsDNAphage	ssDNA	max_score	max_score_group	length	hallmark	viral	cellular	contig_length	viral_length	host_length	total_genes	viral_genes	host_genes	region_types	region_lengths	region_coords	region_genes
IDBACoAss_scaffold_10000_scaffold_8777__full	CoAss	0.907	0.053	0.907	dsDNAphage	9613	0	44.4	5.6	10236	10236	0	18	1	0	viral	10236	1-10236	44214
All_megahit_scaffold_10000_k141_484334__full	CoAss	0.953	0.64	0.953	dsDNAphage	9774	0	30	0	10060	0	0	20	0	0	unclassified	10060	1-10060	44216
LP_megahit_final.contigs.10000_k119_166212__full	control	0.993	0.14	0.993	dsDNAphage	9737	2	30.8	0	10189	10189	0	13	2	0	viral	10189	1-10189	44209
LM_megahit_final.contigs.10000_k119_72168__full	control	0.953	0.013	0.953	dsDNAphage	8841	2	50	20	10481	0	0	10	0	0	unclassified	10481	1-10481	44206
All_megahit_scaffold_10000_k141_29933__full	CoAss	0.573	0.54	0.573	dsDNAphage	9754	0	53.8	0	10051	0	10051	13	0	1	host	10051	1-10051	44209
IDBACoAss_scaffold_10000_scaffold_8655__full	CoAss	0.9	0	0.9	dsDNAphage	9801	1	28.6	14.3	10397	10397	0	14	1	1	viral	10397	1-10397	44210
KS_megahit_final.contigs.10000_k141_51942__full	infected	0.933	0.007	0.933	dsDNAphage	9817	1	30.8	15.4	10685	10685	0	13	2	0	viral	10685	1-10685	44209
KS_megahit_final.contigs.10000_k141_155578__full	infected	0.613	0.027	0.613	dsDNAphage	9871	0	38.5	0	10201	0	10201	13	1	2	host	10201	1-10201	44209
IDBACoAss_scaffold_10000_scaffold_8612__full	CoAss	0.727	0.5	0.727	dsDNAphage	9905	0	46.2	0	10466	0	10466	13	0	1	host	10466	1-10466	44209
All_megahit_scaffold_10000_k141_135416__full	CoAss	0.98	0.027	0.98	dsDNAphage	9879	2	55.6	11.1	10421	0	10421	9	0	2	host	10421	1-10421	44205
LM_idba_scaffold_10000_scaffold_4700__full	control	0.953	0.027	0.953	dsDNAphage	9996	0	47.1	5.9	10068	10068	0	17	2	0	viral	10068	1-10068	44213
LM_megahit_final.contigs.10000_k119_320786__full	control	0.533	0.02	0.533	dsDNAphage	10004	0	54.5	9.1	10006	0	10006	11	1	2	host	10006	1-10006	44207
LO_idba_scaffold_10000_scaffold_4406__full	control	0.82	0.493	0.82	dsDNAphage	10004	0	15.4	0	10031	10031	0	26	1	0	viral	10031	1-10031	44222
LP_megahit_final.contigs.10000_k119_104872__full	control	0.587	0.04	0.587	dsDNAphage	10052	0	22.2	5.6	10236	10236	0	18	1	1	viral	10236	1-10236	44214
LO_idba_scaffold_10000_scaffold_3636__full	control	0.86	0.007	0.86	dsDNAphage	10024	1	16.7	0	10213	10213	0	12	2	1	viral	10213	1-10213	44208
LM_megahit_final.contigs.10000_k119_116336__full	control	0.867	0.04	0.867	dsDNAphage	10056	1	33.3	0	10416	0	10416	12	2	4	host	10416	1-10416	44208
All_megahit_scaffold_10000_k141_733443__full	CoAss	0.987	0.087	0.987	dsDNAphage	10071	5	81.8	0	10072	10072	0	11	5	0	viral	10072	1-10072	44207
LM_megahit_final.contigs.10000_k119_163852__full	control	0.527	0	0.527	dsDNAphage	10082	0	23.1	7.7	10238	10238	0	13	2	1	viral	10238	1-10238	44209
All_megahit_scaffold_10000_k141_1134399__full	CoAss	0.553	0.007	0.553	dsDNAphage	10091	0	53.8	23.1	10093	10093	0	13	1	1	viral	10093	1-10093	44209
LO_megahit_final.contigs.10000_k119_254958__full	control	0.507	0.007	0.507	dsDNAphage	10093	0	36.4	9.1	10096	10096	0	11	1	1	viral	10096	1-10096	44207
LO_megahit_final.contigs.10000_k119_39614__full	control	0.973	0.047	0.973	dsDNAphage	10113	2	50	14.3	10116	10116	0	14	2	1	viral	10116	1-10116	44210
All_megahit_scaffold_10000_k141_176526__full	CoAss	0.793	0.133	0.793	dsDNAphage	10114	0	88.9	0	10348	0	10348	9	0	1	host	10348	1-10348	44205
KS_megahit_final.contigs.10000_k141_184959__full	infected	0.987	0.553	0.987	dsDNAphage	10124	1	33.3	0	10127	10127	0	18	1	0	viral	10127	1-10127	44214
LO_megahit_final.contigs.10000_k119_199877__full	control	0.767	0.213	0.767	dsDNAphage	10142	0	72.7	0	10479	10479	0	11	3	1	viral	10479	1-10479	44207
LM_megahit_final.contigs.10000_k119_202429__full	control	1	0.42	1	dsDNAphage	10150	2	84.6	0	10150	10150	0	13	8	0	viral	10150	1-10150	44209
LP_idba_scaffold_10000_scaffold_4403__full	control	1	0.307	1	dsDNAphage	10158	7	87.5	0	10161	10161	0	16	13	0	viral	10161	1-10161	44212
All_megahit_scaffold_10000_k141_1241951__full	CoAss	0.987	0.747	0.987	dsDNAphage	10176	7	68.8	0	10324	10324	0	16	7	0	viral	10324	1-10324	44212
Sub_Control_idba_scaffold_10000_scaffold_4940__full	control	1	0.653	1	dsDNAphage	10170	1	85.7	0	10171	10171	0	14	6	2	viral	10171	1-10171	44210
All_megahit_scaffold_10000_k141_1418181__full	CoAss	0.893	0.74	0.893	dsDNAphage	10176	0	70	0	10178	10178	0	20	5	1	viral	10178	1-10178	44216
All_megahit_scaffold_10000_k141_1044426__full	CoAss	0.993	0.607	0.993	dsDNAphage	10188	1	40	0	10188	0	0	15	0	0	unclassified	10188	1-10188	44211
LO_megahit_final.contigs.10000_k119_242074__full	control	0.6	0.02	0.6	dsDNAphage	10197	0	41.2	23.5	10200	0	10200	17	0	1	host	10200	1-10200	44213
LP_megahit_final.contigs.10000_k119_93820__full	control	0.993	0.293	0.993	dsDNAphage	10210	1	72.7	0	10212	10212	0	11	1	0	viral	10212	1-10212	44207
LO_megahit_final.contigs.10000_k119_5329__full	control	0.673	0.12	0.673	dsDNAphage	10222	0	25	0	10345	0	10345	8	0	1	host	10345	1-10345	44204
LP_idba_scaffold_10000_scaffold_4377__full	control	0.687	0.427	0.687	dsDNAphage	10224	0	71.4	0	10226	10226	0	7	3	0	viral	10226	1-10226	44203
Sub_Salmonella_idba_scaffold_10000_scaffold_1079__full	control	0.98	0.073	0.98	dsDNAphage	10283	2	77.8	11.1	10285	10285	0	9	2	0	viral	10285	1-10285	44205
Sub_Control_idba_scaffold_10000_scaffold_8312__full	control	0.973	0.06	0.973	dsDNAphage	10309	3	35.3	0	10461	10461	0	17	4	0	viral	10461	1-10461	44213
LO_megahit_final.contigs.10000_k119_285594__full	control	0.713	0.427	0.713	dsDNAphage	10320	0	57.1	0	10320	0	10320	7	0	1	host	10320	1-10320	44203
LP_megahit_final.contigs.10000_k119_62038__full	control	1	0.013	1	dsDNAphage	10329	1	62.5	12.5	10601	10601	0	8	1	0	viral	10601	1-10601	44204
LO_idba_scaffold_10000_scaffold_3571__full	control	1	0.147	1	dsDNAphage	10333	2	72.7	9.1	10431	10431	0	11	4	0	viral	10431	1-10431	44207
LP_megahit_final.contigs.10000_k119_348193__full	control	0.86	0.6	0.86	dsDNAphage	10348	0	42.9	0	10350	10350	0	21	1	1	viral	10350	1-10350	44217
LO_idba_scaffold_10000_scaffold_3568__full	control	0.96	0.487	0.96	dsDNAphage	10437	4	60	0	10440	10440	0	20	5	0	viral	10440	1-10440	44216
All_megahit_scaffold_10000_k141_836534__full	CoAss	0.987	0.093	0.987	dsDNAphage	10464	1	37.5	6.2	10464	10464	0	16	1	0	viral	10464	1-10464	44212
LM_idba_scaffold_10000_scaffold_4530__full	control	0.94	0.4	0.94	dsDNAphage	10442	3	81.2	0	10444	10444	0	16	7	0	viral	10444	1-10444	44212
All_megahit_scaffold_10000_k141_770093__full	CoAss	0.767	0.027	0.767	dsDNAphage	10470	0	40	6.7	10783	0	10783	15	0	1	host	10783	1-10783	44211
All_megahit_scaffold_10000_k141_29602__full	CoAss	1	0.38	1	dsDNAphage	10482	7	87.5	0	10483	10483	0	16	9	0	viral	10483	1-10483	44212
Sub_Control_idba_scaffold_10000_scaffold_4566__full	control	1	0.18	1	dsDNAphage	10482	3	42.9	0	10888	10888	0	14	4	0	viral	10888	1-10888	44210
KS_idba_scaffold_10000_scaffold_2177__full	infected	0.793	0.447	0.793	dsDNAphage	10493	0	61.5	0	10496	0	0	13	0	0	unclassified	10496	1-10496	44209
IDBACoAss_scaffold_10000_scaffold_8525__full	CoAss	0.613	0	0.613	dsDNAphage	10521	0	36.4	9.1	10606	10606	0	11	1	1	viral	10606	1-10606	44207
Sub_Control_idba_scaffold_10000_scaffold_6725__full	control	0.733	0.02	0.733	dsDNAphage	10531	0	41.2	5.9	10548	10548	0	17	1	1	viral	10548	1-10548	44213
Sub_Salmonella_idba_scaffold_10000_scaffold_1226__full	control	0.747	0.227	0.747	dsDNAphage	10521	0	25	0	10523	10523	0	16	2	0	viral	10523	1-10523	44212
LO_idba_scaffold_10000_scaffold_3536__full	control	0.9	0.147	0.9	dsDNAphage	10537	0	69.2	0	10539	10539	0	13	7	0	viral	10539	1-10539	44209
Sub_Control_idba_scaffold_10000_scaffold_7109__full	control	0.48	0.607	0.607	ssDNA	10569	0	66.7	0	10646	0	0	3	0	0	unclassified	10646	1-10646	44199
LO_megahit_final.contigs.10000_k119_244634__full	control	0.827	0.48	0.827	dsDNAphage	10574	0	60	0	10816	0	0	10	0	0	unclassified	10816	1-10816	44206
LO_idba_scaffold_10000_scaffold_3507__full	control	0.94	0.02	0.94	dsDNAphage	10585	0	33.3	5.6	10649	10649	0	18	2	0	viral	10649	1-10649	44214
LP_idba_scaffold_10000_scaffold_4234__full	control	0.667	0.553	0.667	dsDNAphage	10593	0	75	0	10595	10595	0	4	1	0	viral	10595	1-10595	44200
LM_megahit_final.contigs.10000_k119_108949__full	control	0.74	0.567	0.74	dsDNAphage	10616	0	100	0	10620	0	0	5	0	0	unclassified	10620	1-10620	44201
LM_idba_scaffold_10000_scaffold_4441__full	control	0.993	0.06	0.993	dsDNAphage	10655	2	21.1	0	10657	10657	0	19	4	0	viral	10657	1-10657	44215
LM_megahit_final.contigs.10000_k119_255292__full	control	0.987	0.007	0.987	dsDNAphage	10623	1	36.8	10.5	10623	10623	0	19	2	1	viral	10623	1-10623	44215
LO_idba_scaffold_10000_scaffold_3233__full	control	0.52	0.08	0.52	dsDNAphage	10682	0	71.4	0	11673	0	11673	8	1	2	host	11673	1-11673	44204
Sub_Salmonella_idba_scaffold_10000_scaffold_1046__full	control	0.773	0.427	0.773	dsDNAphage	10686	0	60	0	10688	0	0	5	0	0	unclassified	10688	1-10688	44201
KS_idba_scaffold_10000_scaffold_2329__full	infected	0.54	0.64	0.64	ssDNA	10701	0	36.4	0	10704	10704	0	11	1	0	viral	10704	1-10704	44207
All_megahit_scaffold_10000_k141_253761__full	CoAss	0.913	0.313	0.913	dsDNAphage	10728	0	46.7	0	11064	11064	0	15	6	0	viral	11064	1-11064	44211
LO_megahit_final.contigs.10000_k119_146438__full	control	0.56	0	0.56	dsDNAphage	10726	0	46.7	13.3	10729	10729	0	15	1	0	viral	10729	1-10729	44211
All_megahit_scaffold_10000_k141_803171__full	CoAss	0.927	0.76	0.927	dsDNAphage	10737	0	38.1	0	11054	11054	0	21	2	0	viral	11054	1-11054	44217
LP_megahit_final.contigs.10000_k119_136389__full	control	0.913	0.187	0.913	dsDNAphage	10741	0	52.4	0	10819	10819	0	21	5	0	viral	10819	1-10819	44217
All_megahit_scaffold_10000_k141_1184395__full	CoAss	0.627	0.14	0.627	dsDNAphage	10753	0	31.2	0	11274	11274	0	16	1	1	viral	11274	1-11274	44212
All_megahit_scaffold_10000_k141_610177__full	CoAss	1	0.453	1	dsDNAphage	10755	5	78.6	0	10885	10885	0	14	10	0	viral	10885	1-10885	44210
KS_idba_scaffold_10000_scaffold_2706__full	infected	0.993	0.56	0.993	dsDNAphage	10760	7	83.3	0	10762	10762	0	18	8	0	viral	10762	1-10762	44214
LP_megahit_final.contigs.10000_k119_105743__full	control	0.873	0.007	0.873	dsDNAphage	10762	1	33.3	25	10893	0	10893	12	1	2	host	10893	1-10893	44208
LM_idba_scaffold_10000_scaffold_4209__full	control	0.567	0.02	0.567	dsDNAphage	10765	0	10	0	11174	0	11174	10	0	1	host	11174	1-11174	44206
LM_idba_scaffold_10000_scaffold_4987__full	control	0.707	0	0.707	dsDNAphage	10775	0	25	12.5	10777	0	0	16	0	0	unclassified	10777	1-10777	44212
LM_megahit_final.contigs.10000_k119_127761__full	control	0.713	0	0.713	dsDNAphage	10768	0	50	7.1	10771	10771	0	14	7	0	viral	10771	1-10771	44210
LM_idba_scaffold_10000_scaffold_4206__full	control	0.567	0.127	0.567	dsDNAphage	10799	0	41.7	0	11178	11178	0	12	3	0	viral	11178	1-11178	44208
LP_megahit_final.contigs.10000_k119_293504__full	control	0.687	0.227	0.687	dsDNAphage	10811	0	11.1	0	10814	0	10814	9	0	1	host	10814	1-10814	44205
LM_idba_scaffold_10000_scaffold_8775__full	control	0.66	0.047	0.66	dsDNAphage	10851	0	42.9	7.1	10853	10853	0	14	1	1	viral	10853	1-10853	44210
LP_megahit_final.contigs.10000_k119_480494__full	control	0.973	0.04	0.973	dsDNAphage	10854	2	25	6.2	11297	11297	0	16	2	1	viral	11297	1-11297	44212
KS_megahit_final.contigs.10000_k141_422063__full	infected	0.98	0.047	0.98	dsDNAphage	10868	2	80	10	11105	11105	0	10	4	0	viral	11105	1-11105	44206
All_megahit_scaffold_10000_k141_137524__full	CoAss	0.987	0.68	0.987	dsDNAphage	10878	0	60	0	11199	11199	0	20	3	0	viral	11199	1-11199	44216
All_megahit_scaffold_10000_k141_29953__full	CoAss	0.88	0.3	0.88	dsDNAphage	10974	0	68.8	0	11153	0	11153	16	0	1	host	11153	1-11153	44212
LP_megahit_final.contigs.10000_k119_922719__full	control	0.913	0.56	0.913	dsDNAphage	10989	0	42.9	0	11462	0	0	14	0	0	unclassified	11462	1-11462	44210
LM_idba_scaffold_10000_scaffold_4198__full	control	0.947	0.507	0.947	dsDNAphage	11013	0	66.7	0	11195	11195	0	18	2	0	viral	11195	1-11195	44214
Sub_Control_idba_scaffold_10000_scaffold_5360__full	control	0.773	0.02	0.773	dsDNAphage	11016	0	38.9	11.1	11104	11104	0	18	2	1	viral	11104	1-11104	44214
Sub_Control_idba_scaffold_10000_scaffold_4470__full	control	0.52	0.173	0.52	dsDNAphage	11021	0	13.3	0	11065	11065	0	15	1	0	viral	11065	1-11065	44211
LM_megahit_final.contigs.10000_k119_98653__full	control	0.987	0.353	0.987	dsDNAphage	11035	2	69.2	0	11085	11085	0	13	8	0	viral	11085	1-11085	44209
Sub_Control_idba_scaffold_10000_scaffold_5730__full	control	0.547	0.013	0.547	dsDNAphage	11064	0	21.1	10.5	11402	0	0	19	0	0	unclassified	11402	1-11402	44215
IDBACoAss_scaffold_10000_scaffold_7908__full	CoAss	0.92	0	0.92	dsDNAphage	11066	1	31.2	12.5	11601	11601	0	16	2	0	viral	11601	1-11601	44212
All_megahit_scaffold_10000_k141_229655__full	CoAss	1	0.44	1	dsDNAphage	11171	2	77.8	0	11171	11171	0	18	6	0	viral	11171	1-11171	44214
IDBACoAss_scaffold_10000_scaffold_8157__full	CoAss	0.607	0	0.607	dsDNAphage	11198	0	23.5	5.9	11200	0	11200	17	0	1	host	11200	1-11200	44213
All_megahit_scaffold_10000_k141_833094__full	CoAss	1	0.7	1	dsDNAphage	11202	4	66.7	0	11204	11204	0	18	8	0	viral	11204	1-11204	44214
LO_megahit_final.contigs.10000_k119_119347__full	control	0.6	0.02	0.6	dsDNAphage	11217	0	50	12.5	11346	11346	0	16	2	0	viral	11346	1-11346	44212
Sub_Salmonella_idba_scaffold_10000_scaffold_974__full	control	0.547	0.007	0.547	dsDNAphage	11217	0	17.6	11.8	11525	11525	0	17	1	0	viral	11525	1-11525	44213
All_megahit_scaffold_10000_k141_273106__full	CoAss	0.613	0	0.613	dsDNAphage	11250	0	41.2	11.8	11253	11253	0	17	1	1	viral	11253	1-11253	44213
IDBACoAss_scaffold_10000_scaffold_7701__full	CoAss	0.953	0.013	0.953	dsDNAphage	11342	1	37.5	12.5	11981	0	11981	8	1	2	host	11981	1-11981	44204
IDBACoAss_scaffold_10000_scaffold_7804__full	CoAss	0.86	0.787	0.86	dsDNAphage	11358	0	75	0	11763	11763	0	16	1	0	viral	11763	1-11763	44212
IDBACoAss_scaffold_10000_scaffold_6990__full	CoAss	0.707	0.02	0.707	dsDNAphage	11429	0	22.7	13.6	13373	13373	0	22	3	3	viral	13373	1-13373	44218
LP_idba_scaffold_10000_scaffold_3939__full	control	0.56	0	0.56	dsDNAphage	11431	0	23.5	11.8	11434	11434	0	18	1	1	viral	11434	1-11434	44214
LM_megahit_final.contigs.10000_k119_148051__full	control	0.673	0.033	0.673	dsDNAphage	11466	0	11.1	0	11550	0	0	9	0	0	unclassified	11550	1-11550	44205
Sub_Control_idba_scaffold_10000_scaffold_6598__full	control	0.92	0.093	0.92	dsDNAphage	11500	0	40.7	7.4	12131	0	0	27	0	0	unclassified	12131	1-12131	44223
IDBACoAss_scaffold_10000_scaffold_7635__full	CoAss	0.98	0.293	0.98	dsDNAphage	11504	3	66.7	0	12128	12128	0	21	4	0	viral	12128	1-12128	44217
Sub_Control_idba_scaffold_10000_scaffold_7336__full	control	0.687	0.007	0.687	dsDNAphage	11506	0	33.3	9.5	11508	0	11508	21	0	1	host	11508	1-11508	44217
All_megahit_scaffold_10000_k141_1057449__full	CoAss	1	0.227	1	dsDNAphage	11520	5	93.3	0	11522	11522	0	15	8	0	viral	11522	1-11522	44211
LP_idba_scaffold_10000_scaffold_4478__full	control	0.907	0.033	0.907	dsDNAphage	11530	1	46.2	23.1	11628	11628	0	13	2	0	viral	11628	1-11628	44209
All_megahit_scaffold_10000_k141_1030245__full	CoAss	0.68	0.007	0.68	dsDNAphage	11593	0	22.2	5.6	11593	0	11593	18	0	1	host	11593	1-11593	44214
LM_idba_scaffold_10000_scaffold_6539__full	control	0.513	0.087	0.513	dsDNAphage	11606	0	66.7	0	11609	0	11609	12	0	1	host	11609	1-11609	44208
KS_megahit_final.contigs.10000_k141_276091__full	infected	0.947	0.007	0.947	dsDNAphage	11648	1	33.3	11.1	11766	11766	0	18	2	1	viral	11766	1-11766	44214
All_megahit_scaffold_10000_k141_1022533__full	CoAss	0.873	0.207	0.873	dsDNAphage	11701	0	60	0	11702	0	0	10	0	0	unclassified	11702	1-11702	44206
IDBACoAss_scaffold_10000_scaffold_7846__full	CoAss	0.6	0.007	0.6	dsDNAphage	11703	0	42.9	7.1	11706	0	11706	15	2	5	host	11706	1-11706	44211
LO_megahit_final.contigs.10000_k119_109098__full	control	0.973	0	0.973	dsDNAphage	11700	1	28.6	0	11702	0	11702	14	0	2	host	11702	1-11702	44210
LP_idba_scaffold_10000_scaffold_3853__full	control	0.5	0.033	0.5	dsDNAphage	11708	0	10	0	11710	0	0	10	0	0	unclassified	11710	1-11710	44206
KS_megahit_final.contigs.10000_k141_49707__full	infected	0.587	0.02	0.587	dsDNAphage	11731	0	50	12.5	11734	11734	0	17	1	1	viral	11734	1-11734	44213
LM_megahit_final.contigs.10000_k119_186595__full	control	0.973	0.193	0.973	dsDNAphage	11773	3	33.3	0	11774	11774	0	9	2	0	viral	11774	1-11774	44205
LM_megahit_final.contigs.10000_k119_139302__full	control	0.887	0.033	0.887	dsDNAphage	11771	0	52.9	5.9	11773	11773	0	17	8	0	viral	11773	1-11773	44213
All_megahit_scaffold_10000_k141_315760__full	CoAss	0.98	0	0.98	dsDNAphage	11774	2	50	12.5	11940	0	11940	16	1	2	host	11940	1-11940	44212
All_megahit_scaffold_10000_k141_468863__full	CoAss	1	0.327	1	dsDNAphage	11777	1	80	0	11778	11778	0	15	4	0	viral	11778	1-11778	44211
IDBACoAss_scaffold_10000_scaffold_7771__full	CoAss	0.573	0.027	0.573	dsDNAphage	11793	0	50	12.5	11854	0	11854	8	1	2	host	11854	1-11854	44204
IDBACoAss_scaffold_10000_scaffold_7603__full	CoAss	0.84	0.14	0.84	dsDNAphage	11814	0	46.7	0	12192	12192	0	15	7	0	viral	12192	1-12192	44211
All_megahit_scaffold_10000_k141_261650__full	CoAss	0.747	0.04	0.747	dsDNAphage	11846	0	57.1	9.5	11847	0	11847	21	1	6	host	11847	1-11847	44217
LO_idba_scaffold_10000_scaffold_3186__full	control	0.927	0.4	0.927	dsDNAphage	11847	1	33.3	0	11849	0	11849	15	0	1	host	11849	1-11849	44211
LP_megahit_final.contigs.10000_k119_397504__full	control	0.873	0.013	0.873	dsDNAphage	11833	1	26.7	6.7	11836	11836	0	15	2	0	viral	11836	1-11836	44211
LM_megahit_final.contigs.10000_k119_244475__full	control	0.993	0.473	0.993	dsDNAphage	11912	1	52.4	0	12357	12357	0	21	2	1	viral	12357	1-12357	44217
LP_megahit_final.contigs.10000_k119_801163__full	control	0.94	0.06	0.94	dsDNAphage	11936	2	20	6.7	11938	11938	0	15	3	0	viral	11938	1-11938	44211
LP_megahit_final.contigs.10000_k119_121123__full	control	0.66	0.027	0.66	dsDNAphage	11950	0	37.5	12.5	11953	0	11953	8	0	1	host	11953	1-11953	44204
LM_idba_scaffold_10000_scaffold_3820__full	control	1	0.26	1	dsDNAphage	11944	3	60	0	12279	12279	0	20	3	0	viral	12279	1-12279	44216
LP_megahit_final.contigs.10000_k119_486432__full	control	0.86	0.12	0.86	dsDNAphage	11969	0	80	5	12178	0	12178	20	2	4	host	12178	1-12178	44216
LM_idba_scaffold_10000_scaffold_3825__full	control	0.76	0.24	0.76	dsDNAphage	11987	0	42.9	0	12264	12264	0	21	1	0	viral	12264	1-12264	44217
IDBACoAss_scaffold_10000_scaffold_7530__full	CoAss	0.74	0.013	0.74	dsDNAphage	11995	0	28.6	7.1	12335	0	12335	14	0	1	host	12335	1-12335	44210
Sub_Control_idba_scaffold_10000_scaffold_4068__full	control	0.987	0.113	0.987	dsDNAphage	12004	2	47.6	0	12008	12008	0	21	3	3	viral	12008	1-12008	44217
LP_idba_scaffold_10000_scaffold_4573__full	control	0.98	0.04	0.98	dsDNAphage	12015	1	41.7	12.5	12407	12407	0	24	1	1	viral	12407	1-12407	44220
Sub_Control_idba_scaffold_10000_scaffold_6365__full	control	0.72	0.08	0.72	dsDNAphage	12015	0	35.7	7.1	12091	0	12091	14	0	1	host	12091	1-12091	44210
IDBACoAss_scaffold_10000_scaffold_13072__full	CoAss	0.893	0.833	0.893	dsDNAphage	12019	0	50	0	12412	12412	0	20	1	0	viral	12412	1-12412	44216
LP_idba_scaffold_10000_scaffold_3691__full	control	0.98	0.027	0.98	dsDNAphage	12040	1	55.6	11.1	12218	0	12218	9	0	3	host	12218	1-12218	44205
Sub_Control_idba_scaffold_10000_scaffold_4050__full	control	0.967	0.02	0.967	dsDNAphage	12063	3	41.2	11.8	12064	12064	0	17	4	0	viral	12064	1-12064	44213
LO_idba_scaffold_10000_scaffold_3415__full	control	0.693	0.307	0.693	dsDNAphage	12065	0	42.9	0	12427	12427	0	14	1	1	viral	12427	1-12427	44210
All_megahit_scaffold_10000_k141_799619__full	CoAss	0.72	0	0.72	dsDNAphage	12070	0	38.5	7.7	12270	0	0	14	0	0	unclassified	12270	1-12270	44210
LP_idba_scaffold_10000_scaffold_4822__full	control	0.993	0.513	0.993	dsDNAphage	12103	5	46.4	0	12103	12103	0	28	6	0	viral	12103	1-12103	44224
IDBACoAss_scaffold_10000_scaffold_7465__full	CoAss	1	0.147	1	dsDNAphage	12123	1	58.3	0	12446	12446	0	12	2	0	viral	12446	1-12446	44208
KS_megahit_final.contigs.10000_k141_401301__full	infected	0.993	0.867	0.993	dsDNAphage	12149	1	75	0	12153	12153	0	16	2	0	viral	12153	1-12153	44212
IDBACoAss_scaffold_10000_scaffold_7453__full	CoAss	1	0.047	1	dsDNAphage	12166	1	33.3	5.6	12465	12465	0	18	2	0	viral	12465	1-12465	44214
LO_megahit_final.contigs.10000_k119_154369__full	control	0.593	0.02	0.593	dsDNAphage	12189	0	35.3	5.9	12743	12743	0	17	1	1	viral	12743	1-12743	44213
All_megahit_scaffold_10000_k141_301572__full	CoAss	0.987	0.053	0.987	dsDNAphage	12262	4	45.5	0	12264	12264	0	11	4	0	viral	12264	1-12264	44207
Sub_Control_idba_scaffold_10000_scaffold_3736__full	control	0.787	0.033	0.787	dsDNAphage	12264	0	20	8	13035	13035	0	25	2	1	viral	13035	1-13035	44221
LP_megahit_final.contigs.10000_k119_770243__full	control	0.827	0.293	0.827	dsDNAphage	12327	0	52.9	0	12655	0	12655	17	1	2	host	12655	1-12655	44213
KS_megahit_final.contigs.10000_k141_348566__full	infected	0.647	0.007	0.647	dsDNAphage	12332	0	36.8	5.3	12506	12506	0	19	1	1	viral	12506	1-12506	44215
LP_megahit_final.contigs.10000_k119_410364__full	control	0.54	0.007	0.54	dsDNAphage	12335	0	36.4	9.1	12337	0	12337	12	1	2	host	12337	1-12337	44208
All_megahit_scaffold_10000_k141_1144424__full	CoAss	0.6	0.027	0.6	dsDNAphage	12356	0	31.6	5.3	13421	0	13421	19	0	1	host	13421	1-13421	44215
Sub_Control_idba_scaffold_10000_scaffold_3947__full	control	0.993	0.02	0.993	dsDNAphage	12363	6	88.9	5.6	12365	12365	0	18	16	0	viral	12365	1-12365	44214
LM_megahit_final.contigs.10000_k119_117336__full	control	0.573	0	0.573	dsDNAphage	12370	2	20	20	12370	0	12370	10	1	6	host	12370	1-12370	44206
LM_idba_scaffold_10000_scaffold_3773__full	control	0.753	0.587	0.753	dsDNAphage	12385	0	57.1	0	12436	12436	0	21	3	0	viral	12436	1-12436	44217
All_megahit_scaffold_10000_k141_920298__full	CoAss	1	0.067	1	dsDNAphage	12419	4	58.8	5.9	12423	12423	0	17	8	1	viral	12423	1-12423	44213
All_megahit_scaffold_10000_k141_1481245__full	CoAss	1	0.173	1	dsDNAphage	12424	1	53.3	0	12519	12519	0	15	4	0	viral	12519	1-12519	44211
LM_idba_scaffold_10000_scaffold_3746__full	control	0.987	0.027	0.987	dsDNAphage	12455	3	38.9	0	12515	12515	0	18	5	0	viral	12515	1-12515	44214
All_megahit_scaffold_10000_k141_1106006__full	CoAss	0.607	0	0.607	dsDNAphage	12451	0	26.1	8.7	12502	0	0	23	0	0	unclassified	12502	1-12502	44219
KS_megahit_final.contigs.10000_k141_112140__full	infected	0.88	0.007	0.88	dsDNAphage	12505	0	52.6	10.5	12646	12646	0	20	2	0	viral	12646	1-12646	44216
IDBACoAss_scaffold_10000_scaffold_7424__full	CoAss	0.993	0.347	0.993	dsDNAphage	12514	2	66.7	0	12516	12516	0	9	3	0	viral	12516	1-12516	44205
LO_megahit_final.contigs.10000_k119_63368__full	control	0.627	0.18	0.627	dsDNAphage	12517	0	62.5	0	12969	0	0	8	0	0	unclassified	12969	1-12969	44204
LP_megahit_final.contigs.10000_k119_422374__full	control	1	0.48	1	dsDNAphage	12522	6	92.9	0	12647	12647	0	14	7	0	viral	12647	1-12647	44210
IDBACoAss_scaffold_10000_scaffold_7257__full	CoAss	0.627	0.02	0.627	dsDNAphage	12520	0	43.8	6.2	12846	12846	0	16	4	0	viral	12846	1-12846	44212
All_megahit_scaffold_10000_k141_358274__full	CoAss	0.573	0	0.573	dsDNAphage	12567	0	57.1	7.1	12741	12741	0	15	1	0	viral	12741	1-12741	44211
LP_idba_scaffold_10000_scaffold_3603__full	control	0.993	0.347	0.993	dsDNAphage	12579	6	78.9	0	12581	12581	0	19	6	0	viral	12581	1-12581	44215
LO_megahit_final.contigs.10000_k119_102902__full	control	1	0.033	1	dsDNAphage	12606	5	75	12.5	12608	12608	0	16	10	0	viral	12608	1-12608	44212
All_megahit_scaffold_10000_k141_847116__full	CoAss	0.567	0.02	0.567	dsDNAphage	12674	0	66.7	6.7	12674	12674	0	16	1	1	viral	12674	1-12674	44212
LO_idba_scaffold_10000_scaffold_2989__full	control	0.98	0.287	0.98	dsDNAphage	12613	0	65	0	12751	12751	0	20	3	0	viral	12751	1-12751	44216
All_megahit_scaffold_10000_k141_654389__full	CoAss	0.847	0.747	0.847	dsDNAphage	12677	0	40	0	13004	13004	0	25	5	0	viral	13004	1-13004	44221
LM_megahit_final.contigs.10000_k119_206949__full	control	0.667	0.12	0.667	dsDNAphage	12682	0	38.5	0	12684	0	12684	13	0	1	host	12684	1-12684	44209
KS_megahit_final.contigs.10000_k141_218022__full	infected	1	0.447	1	dsDNAphage	12689	4	100	0	12691	12691	0	16	4	0	viral	12691	1-12691	44212
LP_megahit_final.contigs.10000_k119_540194__full	control	0.807	0.047	0.807	dsDNAphage	12698	0	50	5.6	12699	12699	0	18	1	1	viral	12699	1-12699	44214
KS_megahit_final.contigs.10000_k141_384428__full	infected	0.973	0.1	0.973	dsDNAphage	12738	2	26.3	0	13116	13116	0	19	5	0	viral	13116	1-13116	44215
LP_idba_scaffold_10000_scaffold_3576__full	control	0.987	0.193	0.987	dsDNAphage	12700	5	72.7	0	12702	12702	0	11	6	1	viral	12702	1-12702	44207
All_megahit_scaffold_10000_k141_246234__full	CoAss	0.827	0.06	0.827	dsDNAphage	12754	0	53.3	6.7	12772	12772	0	15	3	0	viral	12772	1-12772	44211
IDBACoAss_scaffold_10000_scaffold_7297__full	CoAss	0.5	0.013	0.5	dsDNAphage	12765	0	35.3	5.9	12767	0	12767	17	0	1	host	12767	1-12767	44213
LP_megahit_final.contigs.10000_k119_981219__full	control	0.92	0.613	0.92	dsDNAphage	12778	0	25	0	13073	13073	0	20	2	0	viral	13073	1-13073	44216
All_megahit_scaffold_10000_k141_1405558__full	CoAss	1	0.813	1	dsDNAphage	12839	1	100	0	12841	12841	0	4	3	0	viral	12841	1-12841	44200
All_megahit_scaffold_10000_k141_263430__full	CoAss	0.993	0.307	0.993	dsDNAphage	12806	2	93.3	0	12884	12884	0	15	8	1	viral	12884	1-12884	44211
All_megahit_scaffold_10000_k141_203651__full	CoAss	0.993	0.393	0.993	dsDNAphage	12920	4	100	0	12924	12924	0	17	9	0	viral	12924	1-12924	44213
LM_megahit_final.contigs.10000_k119_127332__full	control	1	0.113	1	dsDNAphage	12911	2	81.8	0	12915	12915	0	11	3	1	viral	12915	1-12915	44207
KS_megahit_final.contigs.10000_k141_126136__full	infected	1	0.367	1	dsDNAphage	12939	2	53.3	0	12942	12942	0	15	1	1	viral	12942	1-12942	44211
All_megahit_scaffold_10000_k141_497212__full	CoAss	1	0.38	1	dsDNAphage	12925	1	57.9	0	13210	13210	0	19	4	0	viral	13210	1-13210	44215
LP_megahit_final.contigs.10000_k119_776436__full	control	0.7	0.087	0.7	dsDNAphage	12961	0	64.3	0	12991	12991	0	14	8	0	viral	12991	1-12991	44210
IDBACoAss_scaffold_10000_scaffold_6786__full	CoAss	0.613	0.02	0.613	dsDNAphage	12982	0	47.1	11.8	13900	13900	0	17	2	1	viral	13900	1-13900	44213
Sub_Salmonella_idba_scaffold_10000_scaffold_724__full	control	0.76	0.007	0.76	dsDNAphage	13000	0	31.8	4.5	15524	15524	0	23	1	1	viral	15524	1-15524	44219
LP_idba_scaffold_10000_scaffold_3336__full	control	0.993	0.18	0.993	dsDNAphage	13018	3	33.3	0	14638	14638	0	18	5	0	viral	14638	1-14638	44214
All_megahit_scaffold_10000_k141_147434__full	CoAss	0.953	0.007	0.953	dsDNAphage	13031	1	40	6.7	13031	13031	0	15	1	1	viral	13031	1-13031	44211
All_megahit_scaffold_10000_k141_423921__full	CoAss	0.953	0.127	0.953	dsDNAphage	13008	4	81	4.8	13205	13205	0	21	7	1	viral	13205	1-13205	44217
All_megahit_scaffold_10000_k141_672471__full	CoAss	0.86	0.153	0.86	dsDNAphage	13035	0	62.5	0	13220	13220	0	16	8	0	viral	13220	1-13220	44212
IDBACoAss_scaffold_10000_scaffold_6820__full	CoAss	0.94	0.013	0.94	dsDNAphage	13046	3	43.5	17.4	13801	13801	0	23	8	0	viral	13801	1-13801	44219
LP_megahit_final.contigs.10000_k119_430675__full	control	0.973	0.06	0.973	dsDNAphage	13048	1	15.4	7.7	13349	13349	0	13	1	1	viral	13349	1-13349	44209
IDBACoAss_scaffold_10000_scaffold_6977__full	CoAss	1	0.293	1	dsDNAphage	13089	5	81.2	0	13403	13403	0	16	7	0	viral	13403	1-13403	44212
All_megahit_scaffold_10000_k141_663154__full	CoAss	1	0.313	1	dsDNAphage	13115	1	61.9	0	13251	13251	0	21	8	0	viral	13251	1-13251	44217
LO_megahit_final.contigs.10000_k119_270934__full	control	0.5	0.033	0.5	dsDNAphage	13185	0	42.9	0	13187	0	0	14	0	0	unclassified	13187	1-13187	44210
KS_megahit_final.contigs.10000_k141_101759__full	infected	0.5	0.007	0.5	dsDNAphage	13192	0	22.2	0	13203	0	13203	9	0	1	host	13203	1-13203	44205
LM_idba_scaffold_10000_scaffold_3499__full	control	0.9	0	0.9	dsDNAphage	13193	1	35.7	28.6	13319	0	13319	14	1	3	host	13319	1-13319	44210
LM_megahit_final.contigs.10000_k119_19418__full	control	0.787	0.04	0.787	dsDNAphage	13200	0	40.7	7.4	13202	13202	0	27	3	0	viral	13202	1-13202	44223
Sub_Control_idba_scaffold_10000_scaffold_3637__full	control	1	0.12	1	dsDNAphage	13269	5	85	5	13367	13367	0	20	15	0	viral	13367	1-13367	44216
LP_megahit_final.contigs.10000_k119_38280__full	control	0.787	0.027	0.787	dsDNAphage	13280	0	31.8	4.5	14031	14031	0	22	2	1	viral	14031	1-14031	44218
All_megahit_scaffold_10000_k141_489077__full	CoAss	0.853	0.487	0.853	dsDNAphage	13330	0	41.9	0	13330	13330	0	31	2	0	viral	13330	1-13330	44227
IDBACoAss_scaffold_10000_scaffold_6933__full	CoAss	1	0.307	1	dsDNAphage	13283	3	95.2	0	13495	13495	0	21	5	0	viral	13495	1-13495	44217
LO_idba_scaffold_10000_scaffold_2884__full	control	0.72	0.047	0.72	dsDNAphage	13351	0	28	4	13353	13353	0	25	2	1	viral	13353	1-13353	44221
KS_megahit_final.contigs.10000_k141_309417__full	infected	0.913	0	0.913	dsDNAphage	13335	1	41.7	16.7	13970	13970	0	12	2	1	viral	13970	1-13970	44208
KL_idba_scaffold_10000_scaffold_168__full	infected	0.96	0.02	0.96	dsDNAphage	13373	1	25	8.3	13374	0	13374	12	0	1	host	13374	1-13374	44208
KS_idba_scaffold_10000_scaffold_1718__full	infected	0.993	0.327	0.993	dsDNAphage	13382	2	71.4	0	13385	13385	0	21	4	0	viral	13385	1-13385	44217
LP_idba_scaffold_10000_scaffold_6654__full	control	0.98	0.04	0.98	dsDNAphage	13402	3	60	20	13405	13405	0	20	8	0	viral	13405	1-13405	44216
All_megahit_scaffold_10000_k141_177703__full	CoAss	0.78	0.02	0.78	dsDNAphage	13423	1	40	20	13424	13424	0	10	1	1	viral	13424	1-13424	44206
KS_megahit_final.contigs.10000_k141_151332__full	infected	1	0.513	1	dsDNAphage	13428	5	55.6	0	14258	14258	0	18	6	0	viral	14258	1-14258	44214
LP_idba_scaffold_10000_scaffold_4303__full	control	0.653	0	0.653	dsDNAphage	13461	0	18.2	13.6	14091	14091	0	22	1	1	viral	14091	1-14091	44218
All_megahit_scaffold_10000_k141_200412__full	CoAss	0.993	0.02	0.993	dsDNAphage	13484	1	61.1	11.1	13735	0	13735	18	1	2	host	13735	1-13735	44214
LP_megahit_final.contigs.10000_k119_47460__full	control	0.98	0.02	0.98	dsDNAphage	13489	1	33.3	0	13548	0	13548	9	1	2	host	13548	1-13548	44205
All_megahit_scaffold_10000_k141_807395__full	CoAss	0.62	0.013	0.62	dsDNAphage	13536	0	22.2	3.7	14541	0	0	27	0	0	unclassified	14541	1-14541	44223
KS_idba_scaffold_10000_scaffold_1860__full	infected	1	0.047	1	dsDNAphage	13562	4	88.9	5.6	13563	13563	0	18	7	0	viral	13563	1-13563	44214
LP_idba_scaffold_10000_scaffold_3383__full	control	0.987	0.047	0.987	dsDNAphage	13539	5	70.6	5.9	13545	13545	0	17	7	0	viral	13545	1-13545	44213
All_megahit_scaffold_10000_k141_79176__full	CoAss	1	0.833	1	dsDNAphage	13566	8	100	0	13635	13635	0	18	13	0	viral	13635	1-13635	44214
LM_megahit_final.contigs.10000_k119_29809__full	control	0.913	0.413	0.913	dsDNAphage	13572	0	72	0	13611	13611	0	25	4	0	viral	13611	1-13611	44221
All_megahit_scaffold_10000_k141_75295__full	CoAss	1	0.547	1	dsDNAphage	13606	1	51.9	0	14008	14008	0	27	3	0	viral	14008	1-14008	44223
All_megahit_scaffold_10000_k141_521989__full	CoAss	0.98	0.127	0.98	dsDNAphage	13662	7	71.4	9.5	13664	13664	0	21	11	0	viral	13664	1-13664	44217
LO_idba_scaffold_10000_scaffold_2781__full	control	0.96	0	0.96	dsDNAphage	13675	2	41.7	16.7	14000	0	14000	12	0	7	host	14000	1-14000	44208
IDBACoAss_scaffold_10000_scaffold_6854__full	CoAss	0.76	0.253	0.76	dsDNAphage	13714	0	40	0	13717	0	0	5	0	0	unclassified	13717	1-13717	44201
Sub_Control_idba_scaffold_10000_scaffold_4695__full	control	0.593	0.013	0.593	dsDNAphage	13771	0	61.1	5.6	13773	13773	0	18	4	0	viral	13773	1-13773	44214
LO_megahit_final.contigs.10000_k119_78620__full	control	0.987	0.08	0.987	dsDNAphage	13780	4	33.3	4.2	13784	13784	0	24	6	0	viral	13784	1-13784	44220
All_megahit_scaffold_10000_k141_507923__full	CoAss	0.987	0.033	0.987	dsDNAphage	13785	5	64.7	5.9	13786	13786	0	17	6	0	viral	13786	1-13786	44213
Sub_Salmonella_idba_scaffold_10000_scaffold_970__full	control	0.94	0	0.94	dsDNAphage	13852	2	26.3	5.3	14013	14013	0	19	2	1	viral	14013	1-14013	44215
LP_megahit_final.contigs.10000_k119_454418__full	control	0.9	0.027	0.9	dsDNAphage	13891	1	36.4	18.2	14101	14101	0	11	2	1	viral	14101	1-14101	44207
KS_idba_scaffold_10000_scaffold_1641__full	infected	1	0.06	1	dsDNAphage	13900	5	58.8	5.9	14026	14026	0	17	8	0	viral	14026	1-14026	44213
Sub_Control_idba_scaffold_10000_scaffold_12483__full	control	0.993	0.407	0.993	dsDNAphage	13914	4	65.5	0	13918	13918	0	29	5	0	viral	13918	1-13918	44225
LP_megahit_final.contigs.10000_k119_195419__full	control	0.96	0	0.96	dsDNAphage	13970	4	41.2	5.9	14347	14347	0	17	4	1	viral	14347	1-14347	44213
LO_idba_scaffold_10000_scaffold_2782__full	control	0.873	0.013	0.873	dsDNAphage	13985	2	27.3	0	14000	14000	0	11	2	1	viral	14000	1-14000	44207
LP_megahit_final.contigs.10000_k119_214214__full	control	1	0.227	1	dsDNAphage	14040	5	94.1	0	14042	14042	0	17	10	0	viral	14042	1-14042	44213
LM_megahit_final.contigs.10000_k119_102303__full	control	0.627	0	0.627	dsDNAphage	14003	0	25.9	11.1	14822	0	14822	27	1	2	host	14822	1-14822	44223
LM_megahit_final.contigs.10000_k119_159788__full	control	0.793	0.08	0.793	dsDNAphage	14049	0	31.6	0	14050	0	14050	19	0	1	host	14050	1-14050	44215
Sub_Salmonella_idba_scaffold_10000_scaffold_784__full	control	0.98	0.5	0.98	dsDNAphage	14076	5	80	0	14245	14245	0	20	9	0	viral	14245	1-14245	44216
KS_idba_scaffold_10000_scaffold_1635__full	infected	0.58	0.02	0.58	dsDNAphage	14099	0	50	5.6	14102	14102	0	19	1	0	viral	14102	1-14102	44215
LO_megahit_final.contigs.10000_k119_23244__full	control	1	0.527	1	dsDNAphage	14118	2	50	0	14552	14552	0	22	3	0	viral	14552	1-14552	44218
LP_idba_scaffold_10000_scaffold_3196__full	control	0.893	0.133	0.893	dsDNAphage	14127	1	33.3	0	14365	14365	0	12	2	1	viral	14365	1-14365	44208
All_megahit_scaffold_10000_k141_104114__full	CoAss	0.973	0.18	0.973	dsDNAphage	14164	3	35	0	14456	14456	0	20	6	0	viral	14456	1-14456	44216
LM_idba_scaffold_10000_scaffold_5249__full	control	0.953	0.04	0.953	dsDNAphage	14194	2	50	5	14273	14273	0	20	1	0	viral	14273	1-14273	44216
All_megahit_scaffold_10000_k141_14770__full	CoAss	0.753	0.233	0.753	dsDNAphage	14211	0	50	0	14536	14536	0	24	1	0	viral	14536	1-14536	44220
All_megahit_scaffold_10000_k141_1440311__full	CoAss	0.62	0.107	0.62	dsDNAphage	14228	0	22.2	3.7	14487	14487	0	27	2	1	viral	14487	1-14487	44223
LM_megahit_final.contigs.10000_k119_16207__full	control	1	0.24	1	dsDNAphage	14242	3	90.9	0	14243	14243	0	11	5	0	viral	14243	1-14243	44207
All_megahit_scaffold_10000_k141_148312__full	CoAss	0.94	0.013	0.94	dsDNAphage	14267	1	25	12.5	14400	14400	0	16	2	1	viral	14400	1-14400	44212
LM_megahit_final.contigs.10000_k119_160347__full	control	1	0.007	1	dsDNAphage	14234	1	55.6	5.6	14236	14236	0	18	3	0	viral	14236	1-14236	44214
LM_idba_scaffold_10000_scaffold_3203__full	control	0.86	0.647	0.86	dsDNAphage	14272	0	54.2	0	14656	14656	0	24	2	1	viral	14656	1-14656	44220
All_megahit_scaffold_10000_k141_168991__full	CoAss	0.66	0.033	0.66	dsDNAphage	14315	0	31.6	5.3	14844	14844	0	19	2	0	viral	14844	1-14844	44215
LM_idba_scaffold_10000_scaffold_3264__full	control	0.84	0	0.84	dsDNAphage	14348	1	14.3	7.1	14349	14349	0	14	2	1	viral	14349	1-14349	44210
Sub_Control_idba_scaffold_10000_scaffold_4166__full	control	0.867	0.26	0.867	dsDNAphage	14416	0	40.9	0	14418	14418	0	22	1	0	viral	14418	1-14418	44218
KS_megahit_final.contigs.10000_k141_84136__full	infected	0.62	0.007	0.62	dsDNAphage	14471	0	31.2	6.2	14472	0	0	17	0	0	unclassified	14472	1-14472	44213
LO_idba_scaffold_10000_scaffold_2965__full	control	1	0.66	1	dsDNAphage	14489	4	100	0	14490	14490	0	18	11	0	viral	14490	1-14490	44214
IDBACoAss_scaffold_10000_scaffold_6474__full	CoAss	0.98	0.273	0.98	dsDNAphage	14573	1	53.3	0	14575	14575	0	15	1	0	viral	14575	1-14575	44211
LM_megahit_final.contigs.10000_k119_265812__full	control	0.68	0.047	0.68	dsDNAphage	14553	0	31.2	0	14848	14848	0	16	2	2	viral	14848	1-14848	44212
LO_megahit_final.contigs.10000_k119_30362__full	control	1	0.033	1	dsDNAphage	14518	5	57.9	5.3	14519	14519	0	19	9	0	viral	14519	1-14519	44215
All_megahit_scaffold_10000_k141_830705__full	CoAss	0.92	0.107	0.92	dsDNAphage	14586	0	57.1	3.6	14589	14589	0	28	4	0	viral	14589	1-14589	44224
All_megahit_scaffold_10000_k141_1374189__full	CoAss	0.893	0.147	0.893	dsDNAphage	14619	3	36.4	0	15333	15333	0	11	2	0	viral	15333	1-15333	44207
KS_megahit_final.contigs.10000_k141_35036__full	infected	0.913	0.06	0.913	dsDNAphage	14669	7	76.2	4.8	14670	14670	0	21	14	0	viral	14670	1-14670	44217
LM_idba_scaffold_10000_scaffold_3195__full	control	0.993	0	0.993	dsDNAphage	14700	2	29.2	8.3	14701	14701	0	24	4	0	viral	14701	1-14701	44220
All_megahit_scaffold_10000_k141_974315__full	CoAss	0.587	0.02	0.587	dsDNAphage	14710	0	45.5	18.2	14710	0	14710	14	1	2	host	14710	1-14710	44210
All_megahit_scaffold_10000_k141_582812__full	CoAss	0.993	0.28	0.993	dsDNAphage	14756	4	63.6	0	14758	14758	0	22	4	0	viral	14758	1-14758	44218
IDBACoAss_scaffold_10000_scaffold_6337__full	CoAss	0.76	0.007	0.76	dsDNAphage	14760	1	35.7	28.6	14911	0	14911	14	1	8	host	14911	1-14911	44210
LP_megahit_final.contigs.10000_k119_436895__full	control	0.973	0.28	0.973	dsDNAphage	14769	1	62.5	0	14930	14930	0	8	1	0	viral	14930	1-14930	44204
LO_megahit_final.contigs.10000_k119_247966__full	control	0.867	0.06	0.867	dsDNAphage	14772	0	55	5	14774	14774	0	20	11	0	viral	14774	1-14774	44216
LO_idba_scaffold_10000_scaffold_2656__full	control	1	0.167	1	dsDNAphage	14773	2	90.9	0	14819	14819	0	22	3	0	viral	14819	1-14819	44218
LO_megahit_final.contigs.10000_k119_5334__full	control	1	0.047	1	dsDNAphage	14808	5	56.2	0	14808	14808	0	16	10	0	viral	14808	1-14808	44212
LP_megahit_final.contigs.10000_k119_155217__full	control	0.72	0.013	0.72	dsDNAphage	14813	0	31.8	13.6	15363	0	15363	22	0	1	host	15363	1-15363	44218
IDBACoAss_scaffold_10000_scaffold_6113__full	CoAss	0.587	0.007	0.587	dsDNAphage	14827	0	31.2	6.2	15474	0	15474	16	0	1	host	15474	1-15474	44212
All_megahit_scaffold_10000_k141_35644__full	CoAss	0.82	0.573	0.82	dsDNAphage	14848	0	62.5	0	14851	14851	0	24	8	1	viral	14851	1-14851	44220
IDBACoAss_scaffold_10000_scaffold_6251__full	CoAss	0.633	0.02	0.633	dsDNAphage	14871	0	61.1	11.1	15118	15118	0	19	3	1	viral	15118	1-15118	44215
LO_megahit_final.contigs.10000_k119_139231__full	control	0.76	0.047	0.76	dsDNAphage	14891	0	70	5	14993	14993	0	20	9	1	viral	14993	1-14993	44216
IDBACoAss_scaffold_10000_scaffold_15100__full	CoAss	0.713	0.087	0.713	dsDNAphage	14895	0	53.8	0	15876	15876	0	26	2	1	viral	15876	1-15876	44222
Sub_Control_idba_scaffold_10000_scaffold_3767__full	control	0.98	0.02	0.98	dsDNAphage	14903	1	38.9	11.1	14904	0	14904	18	1	2	host	14904	1-14904	44214
All_megahit_scaffold_10000_k141_1231194__full	CoAss	0.693	0.193	0.693	dsDNAphage	14909	0	72.7	0	15217	15217	0	11	2	1	viral	15217	1-15217	44207
KS_idba_scaffold_10000_scaffold_2357__full	infected	1	0.327	1	dsDNAphage	14909	3	71.4	0	14909	14909	0	21	10	0	viral	14909	1-14909	44217
All_megahit_scaffold_10000_k141_1137326__full	CoAss	0.96	0.04	0.96	dsDNAphage	14911	0	56	8	14911	14911	0	25	3	0	viral	14911	1-14911	44221
All_megahit_scaffold_10000_k141_737354__full	CoAss	1	0.18	1	dsDNAphage	14925	5	63.2	0	15205	15205	0	19	7	0	viral	15205	1-15205	44215
Sub_Control_idba_scaffold_10000_scaffold_3226__full	control	0.987	0.027	0.987	dsDNAphage	14939	1	52.9	5.9	14939	14939	0	17	1	1	viral	14939	1-14939	44213
LM_idba_scaffold_10000_scaffold_4952__full	control	0.993	0.067	0.993	dsDNAphage	14950	6	70	15	14950	14950	0	20	13	1	viral	14950	1-14950	44216
LO_megahit_final.contigs.10000_k119_69425__full	control	1	0.327	1	dsDNAphage	14980	2	100	0	14983	14983	0	9	4	0	viral	14983	1-14983	44205
LO_megahit_final.contigs.10000_k119_128176__full	control	1	0.12	1	dsDNAphage	14988	4	90	5	15107	15107	0	21	10	0	viral	15107	1-15107	44217
LO_idba_scaffold_10000_scaffold_2504__full	control	0.587	0.013	0.587	dsDNAphage	14984	0	58.3	0	15714	0	15714	12	0	1	host	15714	1-15714	44208
All_megahit_scaffold_10000_k141_989195__full	CoAss	0.987	0.007	0.987	dsDNAphage	15016	3	40	5	15500	15500	0	20	6	0	viral	15500	1-15500	44216
LP_idba_scaffold_10000_scaffold_3146__full	control	1	0.407	1	dsDNAphage	15022	7	100	0	15024	15024	0	14	8	0	viral	15024	1-15024	44210
LM_idba_scaffold_10000_scaffold_3117__full	control	0.84	0	0.84	dsDNAphage	15023	1	20	6.7	15024	0	15024	15	0	1	host	15024	1-15024	44211
LO_megahit_final.contigs.10000_k119_176958__full	control	0.82	0.053	0.82	dsDNAphage	15066	0	50	4.5	15425	15425	0	22	11	0	viral	15425	1-15425	44218
All_megahit_scaffold_10000_k141_1507007__full	CoAss	1	0.36	1	dsDNAphage	15071	3	93.8	0	15108	15108	0	16	6	0	viral	15108	1-15108	44212
IDBACoAss_scaffold_10000_scaffold_6051__full	CoAss	0.92	0.167	0.92	dsDNAphage	15108	0	53.8	0	15633	15633	0	26	5	1	viral	15633	1-15633	44222
LM_megahit_final.contigs.10000_k119_28977__full	control	0.987	0.407	0.987	dsDNAphage	15189	4	45.5	0	15208	15208	0	33	6	0	viral	15208	1-15208	12055
IDBACoAss_scaffold_10000_scaffold_6211__full	CoAss	1	0.26	1	dsDNAphage	15220	8	92.3	0	15221	15221	0	13	12	0	viral	15221	1-15221	44209
LP_idba_scaffold_10000_scaffold_3022__full	control	0.727	0.033	0.727	dsDNAphage	15236	0	61.1	5.6	15258	15258	0	18	10	0	viral	15258	1-15258	44214
Sub_Control_idba_scaffold_10000_scaffold_5338__full	control	0.507	0	0.507	dsDNAphage	15299	0	22.2	5.6	15493	15493	0	18	1	1	viral	15493	1-15493	44214
LO_megahit_final.contigs.10000_k119_144009__full	control	1	0.107	1	dsDNAphage	15328	3	52.2	4.3	15816	15816	0	23	5	0	viral	15816	1-15816	44219
LP_idba_scaffold_10000_scaffold_2961__full	control	0.973	0.067	0.973	dsDNAphage	15346	1	52.6	10.5	15543	15543	0	19	5	0	viral	15543	1-15543	44215
All_megahit_scaffold_10000_k141_1235654__full	CoAss	0.933	0.04	0.933	dsDNAphage	15357	2	57.7	3.8	15370	15370	0	26	4	0	viral	15370	1-15370	44222
All_megahit_scaffold_10000_k141_910218__full	CoAss	1	0.48	1	dsDNAphage	15393	2	68.6	0	15579	15579	0	35	8	0	viral	15579	1-15579	12785
IDBACoAss_scaffold_10000_scaffold_6062__full	CoAss	1	0.347	1	dsDNAphage	15432	4	47.1	0	15604	15604	0	17	3	0	viral	15604	1-15604	44213
LO_megahit_final.contigs.10000_k119_177157__full	control	0.973	0.08	0.973	dsDNAphage	15436	6	85	5	15571	15571	0	20	17	0	viral	15571	1-15571	44216
IDBACoAss_scaffold_10000_scaffold_5952__full	CoAss	0.993	0	0.993	dsDNAphage	15443	2	45	20	15958	15958	0	20	2	1	viral	15958	1-15958	44216
KS_idba_scaffold_10000_scaffold_1487__full	infected	1	0.447	1	dsDNAphage	15494	1	71.4	0	15559	15559	0	21	8	0	viral	15559	1-15559	44217
KS_idba_scaffold_10000_scaffold_2617__full	infected	1	0.407	1	dsDNAphage	15497	6	91.7	0	15499	15499	0	24	17	0	viral	15499	1-15499	44220
All_megahit_scaffold_10000_k141_997672__full	CoAss	0.96	0	0.96	dsDNAphage	15515	1	38.1	19	15664	0	15664	21	1	2	host	15664	1-15664	44217
All_megahit_scaffold_10000_k141_613593__full	CoAss	1	0.753	1	dsDNAphage	15516	6	70.8	0	15517	15517	0	24	14	0	viral	15517	1-15517	44220
LO_megahit_final.contigs.10000_k119_76037__full	control	0.653	0.013	0.653	dsDNAphage	15591	0	14.3	0	15730	0	15730	14	0	1	host	15730	1-15730	44210
All_megahit_scaffold_10000_k141_77452__full	CoAss	1	0.393	1	dsDNAphage	15539	9	80	0	15542	15542	0	20	12	0	viral	15542	1-15542	44216
LM_idba_scaffold_10000_scaffold_2987__full	control	1	0.153	1	dsDNAphage	15662	3	63.6	0	15662	15662	0	22	7	1	viral	15662	1-15662	44218
All_megahit_scaffold_10000_k141_365169__full	CoAss	1	0.4	1	dsDNAphage	15667	4	69.6	0	15785	15785	0	23	11	0	viral	15785	1-15785	44219
Sub_Control_idba_scaffold_10000_scaffold_3037__full	control	0.993	0.38	0.993	dsDNAphage	15690	1	50	0	15693	15693	0	30	6	3	viral	15693	1-15693	44226
All_megahit_scaffold_10000_k141_1282555__full	CoAss	0.987	0.187	0.987	dsDNAphage	15699	3	56	0	15701	15701	0	25	6	0	viral	15701	1-15701	44221
LM_megahit_final.contigs.10000_k119_323790__full	control	1	0.08	1	dsDNAphage	15717	3	40	0	16393	16393	0	20	6	0	viral	16393	1-16393	44216
LP_idba_scaffold_10000_scaffold_2874__full	control	0.993	0.013	0.993	dsDNAphage	15732	2	35.3	5.9	15992	0	15992	17	1	2	host	15992	1-15992	44213
LM_idba_scaffold_10000_scaffold_2905__full	control	0.927	0	0.927	dsDNAphage	15791	1	41.2	17.6	16017	16017	0	17	2	1	viral	16017	1-16017	44213
LO_megahit_final.contigs.10000_k119_129473__full	control	0.98	0.08	0.98	dsDNAphage	15809	3	63.6	13.6	15985	15985	0	22	6	0	viral	15985	1-15985	44218
LM_megahit_final.contigs.10000_k119_80081__full	control	0.867	0	0.867	dsDNAphage	15810	1	23.1	15.4	15814	15814	0	26	2	0	viral	15814	1-15814	44222
LM_idba_scaffold_10000_scaffold_2919__full	control	0.987	0.74	0.987	dsDNAphage	15882	5	80.8	0	15976	15976	0	26	6	0	viral	15976	1-15976	44222
Sub_Control_idba_scaffold_10000_scaffold_2982__full	control	0.993	0.18	0.993	dsDNAphage	15978	6	77.8	0	15979	15979	0	18	7	0	viral	15979	1-15979	44214
LO_idba_scaffold_10000_scaffold_5646__full	control	1	0.273	1	dsDNAphage	16014	3	85.7	0	16018	16018	0	21	4	0	viral	16018	1-16018	44217
LP_idba_scaffold_10000_scaffold_3167__full	control	0.94	0.093	0.94	dsDNAphage	16040	0	33.3	3	16129	16129	0	33	1	0	viral	16129	1-16129	12055
KS_megahit_final.contigs.10000_k141_169193__full	infected	0.993	0.047	0.993	dsDNAphage	16043	7	68.4	5.3	16110	16110	0	19	10	0	viral	16110	1-16110	44215
All_megahit_scaffold_10000_k141_1010233__full	CoAss	1	0.287	1	dsDNAphage	16045	5	80	0	16238	16238	0	20	16	0	viral	16238	1-16238	44216
KS_idba_scaffold_10000_scaffold_3621__full	infected	0.807	0.047	0.807	dsDNAphage	16111	0	42.3	7.7	16256	0	16256	26	0	1	host	16256	1-16256	44222
KS_idba_scaffold_10000_scaffold_1437__full	infected	0.987	0.013	0.987	dsDNAphage	16117	2	50	9.1	16118	16118	0	22	7	0	viral	16118	1-16118	44218
LP_megahit_final.contigs.10000_k119_395641__full	control	0.533	0.02	0.533	dsDNAphage	16237	0	33.3	14.3	16375	0	16375	21	1	2	host	16375	1-16375	44217
LM_idba_scaffold_10000_scaffold_2692__full	control	1	0.04	1	dsDNAphage	16275	3	59.1	13.6	17255	17255	0	22	9	1	viral	17255	1-17255	44218
LM_megahit_final.contigs.10000_k119_161603__full	control	0.94	0.007	0.94	dsDNAphage	16239	2	42.9	4.8	18110	18110	0	21	1	1	viral	18110	1-18110	44217
All_megahit_scaffold_10000_k141_762247__full	CoAss	1	0.507	1	dsDNAphage	16356	8	70.8	0	16507	16507	0	24	16	0	viral	16507	1-16507	44220
All_megahit_scaffold_10000_k141_509042__full	CoAss	0.9	0.013	0.9	dsDNAphage	16405	0	46.4	7.1	16711	16711	0	28	3	0	viral	16711	1-16711	44224
KS_idba_scaffold_10000_scaffold_1415__full	infected	1	0.293	1	dsDNAphage	16418	5	82.4	0	16419	16419	0	17	12	0	viral	16419	1-16419	44213
LO_megahit_final.contigs.10000_k119_136855__full	control	0.84	0.533	0.84	dsDNAphage	16478	0	77.8	0	16604	16604	0	27	7	1	viral	16604	1-16604	44223
LP_idba_scaffold_10000_scaffold_3273__full	control	0.987	0.027	0.987	dsDNAphage	16499	1	42.3	7.7	17588	17588	0	26	4	0	viral	17588	1-17588	44222
All_megahit_scaffold_10000_k141_708011__full	CoAss	0.927	0.02	0.927	dsDNAphage	16512	1	25	10	16742	16742	0	20	2	1	viral	16742	1-16742	44216
All_megahit_scaffold_10000_k141_253511__full	CoAss	1	0.373	1	dsDNAphage	16515	7	88.9	0	16518	16518	0	18	11	0	viral	16518	1-16518	44214
All_megahit_scaffold_10000_k141_159256__full	CoAss	0.887	0.007	0.887	dsDNAphage	16563	1	27.8	11.1	16783	0	16783	18	1	4	host	16783	1-16783	44214
All_megahit_scaffold_10000_k141_611228__full	CoAss	0.987	0.2	0.987	dsDNAphage	16577	4	45.8	0	16579	16579	0	24	8	0	viral	16579	1-16579	44220
LM_megahit_final.contigs.10000_k119_191840__full	control	0.553	0.04	0.553	dsDNAphage	16581	0	52.9	0	16653	0	16653	17	0	1	host	16653	1-16653	44213
LO_megahit_final.contigs.10000_k119_125921__full	control	0.98	0.387	0.98	dsDNAphage	16581	4	75	0	16584	16584	0	20	6	0	viral	16584	1-16584	44216
All_megahit_scaffold_10000_k141_276237__full	CoAss	0.993	0.58	0.993	dsDNAphage	16583	10	82.6	0	16739	16739	0	23	17	0	viral	16739	1-16739	44219
LO_idba_scaffold_10000_scaffold_2341__full	control	0.76	0.407	0.76	dsDNAphage	16643	0	44.8	0	17036	17036	0	29	6	0	viral	17036	1-17036	44225
All_megahit_scaffold_10000_k141_110959__full	CoAss	0.86	0.007	0.86	dsDNAphage	16761	0	48	4	16764	16764	0	25	2	1	viral	16764	1-16764	44221
IDBACoAss_scaffold_10000_scaffold_5670__full	CoAss	0.6	0.08	0.6	dsDNAphage	16780	0	42.9	0	16783	0	16783	14	1	2	host	16783	1-16783	44210
All_megahit_scaffold_10000_k141_1458692__full	CoAss	0.913	0.087	0.913	dsDNAphage	16926	0	66.7	3.3	16927	16927	0	30	3	0	viral	16927	1-16927	44226
Sub_Salmonella_idba_scaffold_10000_scaffold_1281__full	control	0.673	0.02	0.673	dsDNAphage	16856	0	42.9	21.4	17279	17279	0	30	1	1	viral	17279	1-17279	44226
Sub_Control_idba_scaffold_10000_scaffold_2691__full	control	0.98	0.507	0.98	dsDNAphage	17001	4	69	0	17332	17332	0	29	14	0	viral	17332	1-17332	44225
IDBACoAss_scaffold_10000_scaffold_4737__full	CoAss	0.887	0.033	0.887	dsDNAphage	17026	0	31	6.9	20047	20047	0	29	2	1	viral	20047	1-20047	44225
IDBACoAss_scaffold_10000_scaffold_5479__full	CoAss	0.673	0	0.673	dsDNAphage	17043	1	22.2	16.7	17430	17430	0	18	2	1	viral	17430	1-17430	44214
LP_megahit_final.contigs.10000_k119_158637__full	control	0.993	0.4	0.993	dsDNAphage	17044	4	90.9	0	17351	17351	0	22	6	0	viral	17351	1-17351	44218
Sub_Control_idba_scaffold_10000_scaffold_2720__full	control	0.98	0.013	0.98	dsDNAphage	17061	8	47.6	9.5	17151	17151	0	21	13	0	viral	17151	1-17151	44217
LM_megahit_final.contigs.10000_k119_79281__full	control	0.987	0.033	0.987	dsDNAphage	17128	5	48.5	3	17130	17130	0	33	7	0	viral	17130	1-17130	12055
LP_idba_scaffold_10000_scaffold_2701__full	control	0.913	0	0.913	dsDNAphage	17113	1	28	16	17113	0	17113	25	1	5	host	17113	1-17113	44221
Sub_Control_idba_scaffold_10000_scaffold_2615__full	control	0.987	0.04	0.987	dsDNAphage	17200	4	65.2	4.3	17718	17718	0	23	8	0	viral	17718	1-17718	44219
All_megahit_scaffold_10000_k141_433476__full	CoAss	0.987	0.027	0.987	dsDNAphage	17232	1	38.5	7.7	17752	17752	0	26	7	0	viral	17752	1-17752	44222
LO_megahit_final.contigs.10000_k119_171765__full	control	1	0.06	1	dsDNAphage	17353	1	44.4	2.8	17422	17422	0	36	7	1	viral	17422	1-17422	13150
LO_megahit_final.contigs.10000_k119_193592__full	control	0.973	0.007	0.973	dsDNAphage	17480	0	17.6	8.8	20635	0	20635	34	0	3	host	20635	1-20635	12420
LP_idba_scaffold_10000_scaffold_2629__full	control	0.84	0	0.84	dsDNAphage	17623	1	19	4.8	17625	17625	0	21	2	1	viral	17625	1-17625	44217
All_megahit_scaffold_10000_k141_1108366__full	CoAss	1	0.253	1	dsDNAphage	17658	2	90.9	0	17850	17850	0	11	4	0	viral	17850	1-17850	44207
All_megahit_scaffold_10000_k141_27307__full	CoAss	1	0.407	1	dsDNAphage	17729	3	87.5	0	17991	17991	0	24	9	0	viral	17991	1-17991	44220
All_megahit_scaffold_10000_k141_1375542__full	CoAss	0.96	0.04	0.96	dsDNAphage	17809	5	58.8	2.9	17810	17810	0	34	10	1	viral	17810	1-17810	12420
Sub_Salmonella_idba_scaffold_10000_scaffold_622__full	control	0.913	0.167	0.913	dsDNAphage	17816	0	25.9	0	17869	0	0	27	0	0	unclassified	17869	1-17869	44223
All_megahit_scaffold_10000_k141_939427__full	CoAss	1	0.287	1	dsDNAphage	17842	1	57.7	0	17845	17845	0	26	10	1	viral	17845	1-17845	44222
KS_megahit_final.contigs.10000_k141_213849__full	infected	1	0.14	1	dsDNAphage	18024	7	85	0	18144	18144	0	20	9	0	viral	18144	1-18144	44216
Sub_Control_idba_scaffold_10000_scaffold_3001__full	control	0.88	0.007	0.88	dsDNAphage	17941	1	44.4	16.7	17941	17941	0	18	2	1	viral	17941	1-17941	44214
IDBACoAss_scaffold_10000_scaffold_5260__full	CoAss	1	0.347	1	dsDNAphage	18037	10	95.5	0	18039	18039	0	22	10	0	viral	18039	1-18039	44218
KS_megahit_final.contigs.10000_k141_105901__full	infected	0.94	0	0.94	dsDNAphage	18174	2	42.3	19.2	18176	18176	0	26	3	2	viral	18176	1-18176	44222
All_megahit_scaffold_10000_k141_292614__full	CoAss	0.98	0	0.98	dsDNAphage	18277	1	50	8.3	18279	18279	0	12	2	1	viral	18279	1-18279	44208
All_megahit_scaffold_10000_k141_723270__full	CoAss	1	0.313	1	dsDNAphage	18275	4	84	0	18561	18561	0	25	6	0	viral	18561	1-18561	44221
All_megahit_scaffold_10000_k141_1282160__full	CoAss	0.993	0.04	0.993	dsDNAphage	18334	8	60	3.3	18454	18454	0	30	12	0	viral	18454	1-18454	44226
All_megahit_scaffold_10000_k141_138783__full	CoAss	1	0.2	1	dsDNAphage	18344	7	75	0	18365	18365	0	24	13	0	viral	18365	1-18365	44220
All_megahit_scaffold_10000_k141_637125__full	CoAss	0.967	0.573	0.967	dsDNAphage	18459	0	69.7	0	18553	18553	0	33	5	0	viral	18553	1-18553	12055
KS_idba_scaffold_10000_scaffold_1248__full	infected	1	0.473	1	dsDNAphage	18528	6	90	0	18532	18532	0	20	8	0	viral	18532	1-18532	44216
LO_idba_scaffold_10000_scaffold_2222__full	control	0.853	0.04	0.853	dsDNAphage	18586	0	25	3.6	18587	0	18587	28	1	2	host	18587	1-18587	44224
KS_megahit_final.contigs.10000_k141_243721__full	infected	0.973	0.547	0.973	dsDNAphage	18615	1	51.4	0	18615	18615	0	35	9	0	viral	18615	1-18615	12785
KS_megahit_final.contigs.10000_k141_329233__full	infected	1	0.067	1	dsDNAphage	18694	1	66.7	4.2	18696	18696	0	24	11	0	viral	18696	1-18696	44220
LP_megahit_final.contigs.10000_k119_118817__full	control	0.973	0.053	0.973	dsDNAphage	18740	3	76.5	5.9	19050	19050	0	17	10	0	viral	19050	1-19050	44213
All_megahit_scaffold_10000_k141_819686__full	CoAss	1	0.247	1	dsDNAphage	18785	1	82.6	0	18785	18785	0	23	4	0	viral	18785	1-18785	44219
All_megahit_scaffold_10000_k141_1310112__full	CoAss	0.76	0.013	0.76	dsDNAphage	18823	0	15.2	6.1	18902	0	0	33	0	0	unclassified	18902	1-18902	12055
All_megahit_scaffold_10000_k141_601771__full	CoAss	0.88	0.16	0.88	dsDNAphage	18840	0	41	0	19380	19380	0	39	9	1	viral	19380	1-19380	14246
All_megahit_scaffold_10000_k141_17104__full	CoAss	1	0.027	1	dsDNAphage	18916	5	64.5	6.5	18916	18916	0	31	11	0	viral	18916	1-18916	44227
LP_megahit_final.contigs.10000_k119_67114__full	control	0.967	0.607	0.967	dsDNAphage	19004	4	65.7	0	19462	19462	0	35	9	1	viral	19462	1-19462	12785
KS_megahit_final.contigs.10000_k141_53496__full	infected	0.98	0.007	0.98	dsDNAphage	19256	3	44.8	13.8	19256	19256	0	29	13	0	viral	19256	1-19256	44225
All_megahit_scaffold_10000_k141_1507765__full	CoAss	0.5	0.013	0.5	dsDNAphage	19265	0	50	0	19267	0	0	11	0	0	unclassified	19267	1-19267	44207
All_megahit_scaffold_10000_k141_229428__full	CoAss	0.993	0.107	0.993	dsDNAphage	19427	4	69.6	8.7	19427	19427	0	23	10	0	viral	19427	1-19427	44219
LM_idba_scaffold_10000_scaffold_2353__full	control	0.973	0	0.973	dsDNAphage	19404	1	40	10	19405	19405	0	20	2	1	viral	19405	1-19405	44216
LP_megahit_final.contigs.10000_k119_351086__full	control	0.987	0.307	0.987	dsDNAphage	19461	1	68	0	19464	19464	0	25	2	0	viral	19464	1-19464	44221
All_megahit_scaffold_10000_k141_1438616__full	CoAss	0.987	0.04	0.987	dsDNAphage	19494	5	59.1	0	19654	19654	0	22	8	0	viral	19654	1-19654	44218
IDBACoAss_scaffold_10000_scaffold_4746__full	CoAss	0.967	0	0.967	dsDNAphage	19526	3	40.9	4.5	20016	20016	0	22	2	0	viral	20016	1-20016	44218
IDBACoAss_scaffold_10000_scaffold_4864__full	CoAss	1	0.02	1	dsDNAphage	19515	4	53.1	3.1	19536	19536	0	32	10	1	viral	19536	1-19536	11689
LP_idba_scaffold_10000_scaffold_2278__full	control	0.953	0.333	0.953	dsDNAphage	19533	0	61.8	0	20418	20418	0	34	9	1	viral	20418	1-20418	12420
All_megahit_scaffold_10000_k141_276517__full	CoAss	1	0.007	1	dsDNAphage	19577	1	47.1	8.8	19641	0	19641	34	3	5	host	19641	1-19641	12420
Sub_Control_idba_scaffold_10000_scaffold_2429__full	control	0.993	0.04	0.993	dsDNAphage	19610	9	80.8	3.8	19613	19613	0	26	22	0	viral	19613	1-19613	44222
All_megahit_scaffold_10000_k141_573949__full	CoAss	0.987	0.127	0.987	dsDNAphage	19819	8	70	3.3	19820	19820	0	30	13	1	viral	19820	1-19820	44226
LO_idba_scaffold_10000_scaffold_2119__full	control	0.86	0.013	0.86	dsDNAphage	19838	1	23.8	9.5	20139	0	20139	21	0	1	host	20139	1-20139	44217
IDBACoAss_scaffold_10000_scaffold_4750__full	CoAss	0.993	0.04	0.993	dsDNAphage	19989	4	67.9	10.7	19990	19990	0	28	12	0	viral	19990	1-19990	44224
LO_idba_scaffold_10000_scaffold_2939__full	control	0.947	0.253	0.947	dsDNAphage	20001	0	74.3	2.9	20002	20002	0	35	8	0	viral	20002	1-20002	12785
Sub_Salmonella_idba_scaffold_10000_scaffold_559__full	control	0.987	0.173	0.987	dsDNAphage	20160	7	62.5	0	20195	20195	0	24	10	0	viral	20195	1-20195	44220
LM_megahit_final.contigs.10000_k119_277495__full	control	1	0.113	1	dsDNAphage	20190	9	91.3	0	20346	20346	0	23	14	0	viral	20346	1-20346	44219
LM_idba_scaffold_10000_scaffold_2219__full	control	0.847	0	0.847	dsDNAphage	20331	1	36.8	15.8	20572	0	20572	19	1	2	host	20572	1-20572	44215
All_megahit_scaffold_10000_k141_73169__full	CoAss	1	0.027	1	dsDNAphage	20355	12	83.3	8.3	20358	20358	0	24	17	0	viral	20358	1-20358	44220
KS_megahit_final.contigs.10000_k141_109207__full	infected	1	0.067	1	dsDNAphage	20529	15	72.7	13.6	20532	20532	0	22	15	0	viral	20532	1-20532	44218
All_megahit_scaffold_10000_k141_333064__full	CoAss	0.52	0.033	0.52	dsDNAphage	20569	0	60	0	20572	20572	0	26	4	1	viral	20572	1-20572	44222
LM_idba_scaffold_10000_scaffold_2043__full	control	0.98	0	0.98	dsDNAphage	20808	2	50	5	22069	22069	0	20	6	0	viral	22069	1-22069	44216
LM_megahit_final.contigs.10000_k119_10496__full	control	0.987	0.007	0.987	dsDNAphage	20829	1	32.4	2.7	21092	21092	0	37	5	0	viral	21092	1-21092	13516
IDBACoAss_scaffold_10000_scaffold_4503__full	CoAss	1	0.04	1	dsDNAphage	20992	9	84	4	21049	21049	0	25	18	1	viral	21049	1-21049	44221
All_megahit_scaffold_10000_k141_804749__full	CoAss	0.84	0.093	0.84	dsDNAphage	21022	0	69	3.4	21204	21204	0	29	3	0	viral	21204	1-21204	44225
IDBACoAss_scaffold_10000_scaffold_15203__full	CoAss	0.993	0	0.993	dsDNAphage	21089	1	37.9	6.9	21090	0	21090	29	2	3	host	21090	1-21090	44225
Sub_Control_idba_scaffold_10000_scaffold_3306__full	control	0.993	0.593	0.993	dsDNAphage	21105	6	86.7	0	21108	21108	0	30	11	0	viral	21108	1-21108	44226
LP_idba_scaffold_10000_scaffold_2184__full	control	0.813	0	0.813	dsDNAphage	21213	1	19	14.3	21216	0	21216	21	1	4	host	21216	1-21216	44217
All_megahit_scaffold_10000_k141_476626__full	CoAss	0.987	0.033	0.987	dsDNAphage	21277	5	77.8	3.7	21280	21280	0	27	10	0	viral	21280	1-21280	44223
All_megahit_scaffold_10000_k141_1492721__full	CoAss	0.953	0.4	0.953	dsDNAphage	21278	0	65.7	0	21280	21280	0	35	5	0	viral	21280	1-21280	12785
IDBACoAss_scaffold_10000_scaffold_4459__full	CoAss	0.993	0.193	0.993	dsDNAphage	21294	11	84.6	0	21297	21297	0	26	17	0	viral	21297	1-21297	44222
All_megahit_scaffold_10000_k141_1119991__full	CoAss	1	0.233	1	dsDNAphage	21325	5	75	0	21328	21328	0	28	15	0	viral	21328	1-21328	44224
LP_megahit_final.contigs.10000_k119_55593__full	control	1	0.12	1	dsDNAphage	21413	3	65.7	0	22075	22075	0	35	7	1	viral	22075	1-22075	12785
LO_megahit_final.contigs.10000_k119_163126__full	control	0.953	0.007	0.953	dsDNAphage	21461	2	40	20	21480	0	21480	25	0	2	host	21480	1-21480	44221
All_megahit_scaffold_10000_k141_331188__full	CoAss	1	0.353	1	dsDNAphage	21681	12	79.3	0	21682	21682	0	29	20	0	viral	21682	1-21682	44225
IDBACoAss_scaffold_10000_scaffold_4282__full	CoAss	0.987	0.06	0.987	dsDNAphage	21873	6	60	6.7	22200	22200	0	30	15	1	viral	22200	1-22200	44226
LM_idba_scaffold_10000_scaffold_2037__full	control	0.54	0	0.54	dsDNAphage	21697	2	27.3	18.2	22117	0	22117	20	1	13	host	22117	1-22117	44216
Sub_Control_idba_scaffold_10000_scaffold_2378__full	control	0.993	0.407	0.993	dsDNAphage	21886	2	63.2	0	22228	22228	0	19	5	1	viral	22228	1-22228	44215
IDBACoAss_scaffold_10000_scaffold_11883__full	CoAss	1	0.06	1	dsDNAphage	21908	4	59.5	2.4	21987	21987	0	42	9	0	viral	21987	1-21987	15342
All_megahit_scaffold_10000_k141_1227725__full	CoAss	0.807	0.027	0.807	dsDNAphage	22160	0	57.6	9.1	22856	22856	0	33	3	0	viral	22856	1-22856	12055
All_megahit_scaffold_10000_k141_136483__full	CoAss	1	0.167	1	dsDNAphage	21942	17	91.2	0	21943	21943	0	34	27	0	viral	21943	1-21943	12420
All_megahit_scaffold_10000_k141_1031466__full	CoAss	0.9	0.073	0.9	dsDNAphage	22319	0	60	5	22322	22322	0	40	10	0	viral	22322	1-22322	14611
LP_megahit_final.contigs.10000_k119_365783__full	control	0.72	0	0.72	dsDNAphage	22495	1	14.3	7.1	22608	0	22608	16	1	7	host	22608	1-22608	44212
LP_megahit_final.contigs.10000_k119_827097__full	control	1	0.073	1	dsDNAphage	22511	5	73.1	7.7	22512	22512	0	26	12	0	viral	22512	1-22512	44222
LO_idba_scaffold_10000_scaffold_2598__full	control	0.98	0.287	0.98	dsDNAphage	22607	7	60.5	0	22610	22610	0	43	14	0	viral	22610	1-22610	15707
All_megahit_scaffold_10000_k141_1067566__full	CoAss	1	0.32	1	dsDNAphage	22612	5	64.7	0	22661	22661	0	34	12	0	viral	22661	1-22661	12420
Sub_Control_idba_scaffold_10000_scaffold_1912__full	control	0.973	0.173	0.973	dsDNAphage	22737	12	70.4	0	22741	22741	0	27	19	0	viral	22741	1-22741	44223
All_megahit_scaffold_10000_k141_1384580__full	CoAss	0.993	0.173	0.993	dsDNAphage	22775	11	68.6	0	22778	22778	0	35	20	0	viral	22778	1-22778	12785
Sub_Control_idba_scaffold_10000_scaffold_1702__full	control	0.933	0	0.933	dsDNAphage	23004	4	22.7	18.2	24853	0	24853	22	0	5	host	24853	1-24853	44218
All_megahit_scaffold_10000_k141_794473__full	CoAss	1	0.293	1	dsDNAphage	23089	1	82.5	0	23092	23092	0	40	5	1	viral	23092	1-23092	14611
LP_idba_scaffold_10000_scaffold_4348__full	control	0.893	0	0.893	dsDNAphage	23130	1	21.4	14.3	23132	0	23132	28	2	6	host	23132	1-23132	44224
KS_megahit_final.contigs.10000_k141_320604__full	infected	0.993	0.373	0.993	dsDNAphage	23266	8	62.5	0	23544	23544	0	32	12	0	viral	23544	1-23544	11689
All_megahit_scaffold_10000_k141_90865__full	CoAss	0.947	0.133	0.947	dsDNAphage	23468	6	64.1	2.6	23539	23539	0	39	12	0	viral	23539	1-23539	14246
All_megahit_scaffold_10000_k141_955929__full	CoAss	0.667	0	0.667	dsDNAphage	23525	0	58.6	6.9	25047	0	25047	32	1	2	host	25047	1-25047	11689
All_megahit_scaffold_10000_k141_439998__full	CoAss	1	0.113	1	dsDNAphage	23543	11	87.9	3	23544	23544	0	33	25	0	viral	23544	1-23544	12055
LO_idba_scaffold_10000_scaffold_1637__full	control	0.507	0.007	0.507	dsDNAphage	23577	0	40	8	24313	24313	0	25	2	2	viral	24313	1-24313	44221
KS_idba_scaffold_10000_scaffold_988__full	infected	0.953	0.007	0.953	dsDNAphage	23599	1	32.1	10.7	23600	0	23600	28	1	2	host	23600	1-23600	44224
Sub_Salmonella_idba_scaffold_10000_scaffold_539__full	control	0.993	0.1	0.993	dsDNAphage	23632	9	90.3	3.2	23632	23632	0	31	23	1	viral	23632	1-23632	44227
All_megahit_scaffold_10000_k141_29904__full	CoAss	1	0.28	1	dsDNAphage	23777	7	67.6	0	24078	24078	0	34	13	1	viral	24078	1-24078	12420
KS_idba_scaffold_10000_scaffold_2006__full	infected	0.787	0.1	0.787	dsDNAphage	23806	0	41.9	0	24013	24013	0	43	3	0	viral	24013	1-24013	15707
Sub_Control_idba_scaffold_10000_scaffold_1779__full	control	1	0.24	1	dsDNAphage	23876	7	78.1	0	23942	23942	0	32	13	0	viral	23942	1-23942	11689
LP_idba_scaffold_10000_scaffold_1900__full	control	0.973	0.02	0.973	dsDNAphage	23961	4	58.1	16.1	23962	23962	0	31	14	0	viral	23962	1-23962	44227
All_megahit_scaffold_10000_k141_182487__full	CoAss	1	0.167	1	dsDNAphage	24029	8	85.7	0	24030	24030	0	28	13	0	viral	24030	1-24030	44224
LM_megahit_final.contigs.10000_k119_213982__full	control	0.72	0	0.72	dsDNAphage	24096	1	27.3	22.7	24422	0	24422	22	1	4	host	24422	1-24422	44218
IDBACoAss_scaffold_10000_scaffold_6214__full	CoAss	0.987	0.02	0.987	dsDNAphage	24125	3	53.3	6.7	24418	24418	0	15	2	1	viral	24418	1-24418	44211
All_megahit_scaffold_10000_k141_1448139__full	CoAss	0.64	0	0.64	dsDNAphage	24164	0	24.3	5.4	27158	0	27158	37	2	3	host	27158	1-27158	13516
LP_idba_scaffold_10000_scaffold_1883__full	control	0.98	0.2	0.98	dsDNAphage	24187	6	65.9	0	24188	24188	0	44	21	0	viral	24188	1-24188	16072
Sub_Control_idba_scaffold_10000_scaffold_1752__full	control	0.987	0.007	0.987	dsDNAphage	24249	7	40	2.5	24251	24251	0	40	15	0	viral	24251	1-24251	14611
All_megahit_scaffold_10000_k141_121383__full	CoAss	0.973	0.34	0.973	dsDNAphage	24566	13	71	0	24567	24567	0	31	16	0	viral	24567	1-24567	44227
Sub_Control_idba_scaffold_10000_scaffold_2220__full	control	1	0.24	1	dsDNAphage	24592	11	82.9	0	24592	24592	0	35	13	0	viral	24592	1-24592	12785
Sub_Control_idba_scaffold_10000_scaffold_1716__full	control	0.967	0.013	0.967	dsDNAphage	24763	1	51.4	5.4	25079	25079	0	37	8	0	viral	25079	1-25079	13516
All_megahit_scaffold_10000_k141_302619__full	CoAss	0.887	0	0.887	dsDNAphage	24912	1	29.2	8.3	24912	0	24912	24	2	7	host	24912	1-24912	44220
KS_megahit_final.contigs.10000_k141_354225__full	infected	1	0.387	1	dsDNAphage	24919	6	80	0	24921	24921	0	30	13	0	viral	24921	1-24921	44226
IDBACoAss_scaffold_10000_scaffold_5540__full	CoAss	0.987	0.273	0.987	dsDNAphage	25277	13	77.1	0	25298	25298	0	35	21	0	viral	25298	1-25298	12785
KS_megahit_final.contigs.10000_k141_98946__full	infected	1	0.193	1	dsDNAphage	25071	6	88.2	0	25074	25074	0	34	11	0	viral	25074	1-25074	12420
LM_megahit_final.contigs.10000_k119_159799__full	control	0.867	0	0.867	dsDNAphage	25783	1	25.8	19.4	25991	0	25991	31	1	8	host	25991	1-25991	44227
Sub_Salmonella_idba_scaffold_10000_scaffold_450__full	control	1	0.1	1	dsDNAphage	25578	3	24.4	2.2	25658	25658	0	45	3	0	viral	25658	1-25658	16438
Sub_Control_idba_scaffold_10000_scaffold_3265__full	control	1	0.42	1	dsDNAphage	25547	9	71.8	0	25640	25640	0	39	16	0	viral	25640	1-25640	14246
Sub_Control_idba_scaffold_10000_scaffold_1631__full	control	1	0.253	1	dsDNAphage	25979	10	88	0	25980	25980	0	25	11	0	viral	25980	1-25980	44221
Sub_Control_idba_scaffold_10000_scaffold_1545__full	control	0.82	0	0.82	dsDNAphage	26020	1	35	30	26624	0	26624	25	1	15	host	26624	1-26624	44221
All_megahit_scaffold_10000_k141_67322__full	CoAss	0.993	0.013	0.993	dsDNAphage	26031	6	57.1	11.4	26032	26032	0	35	19	0	viral	26032	1-26032	12785
All_megahit_scaffold_10000_k141_705562__full	CoAss	1	0.6	1	dsDNAphage	26117	9	85.7	0	26263	26263	0	35	11	0	viral	26263	1-26263	12785
IDBACoAss_scaffold_10000_scaffold_3547__full	CoAss	0.887	0	0.887	dsDNAphage	26203	1	28.1	25	26286	0	26286	32	2	4	host	26286	1-26286	11689
Sub_Control_idba_scaffold_10000_scaffold_2667__full	control	1	0.047	1	dsDNAphage	26365	10	68.6	5.7	26435	26435	0	35	15	0	viral	26435	1-26435	12785
KS_megahit_final.contigs.10000_k141_164056__full	infected	0.993	0.027	0.993	dsDNAphage	26415	9	70.6	8.8	26701	26701	0	34	18	0	viral	26701	1-26701	12420
All_megahit_scaffold_10000_k141_727224__full	CoAss	0.967	0.06	0.967	dsDNAphage	26667	11	75	5	26668	26668	0	40	15	0	viral	26668	1-26668	14611
All_megahit_scaffold_10000_k141_452439__full	CoAss	0.987	0.04	0.987	dsDNAphage	26687	9	75.7	5.4	26972	26972	0	37	24	0	viral	26972	1-26972	13516
LO_idba_scaffold_10000_scaffold_1478__full	control	1	0.353	1	dsDNAphage	26729	10	92.1	0	26730	26730	0	38	22	0	viral	26730	1-26730	13881
All_megahit_scaffold_10000_k141_130597__full	CoAss	0.993	0.313	0.993	dsDNAphage	26759	12	90.6	0	26760	26760	0	32	15	0	viral	26760	1-26760	11689
All_megahit_scaffold_10000_k141_27170__full	CoAss	0.993	0.02	0.993	dsDNAphage	26901	8	67.6	5.9	26904	26904	0	34	17	0	viral	26904	1-26904	12420
Sub_Control_idba_scaffold_10000_scaffold_3731__full	control	0.993	0.02	0.993	dsDNAphage	26919	1	28.1	8.8	27228	0	27228	57	3	5	host	27228	1-27228	20821
KS_megahit_final.contigs.10000_k141_86853__full	infected	0.96	0.013	0.96	dsDNAphage	26955	1	50	14.3	27290	0	27290	14	0	3	host	27290	1-27290	44210
IDBACoAss_scaffold_10000_scaffold_5650__full	CoAss	0.913	0.007	0.913	dsDNAphage	27024	1	42.4	9.1	27866	0	27866	33	2	4	host	27866	1-27866	12055
LP_megahit_final.contigs.10000_k119_969033__full	control	0.98	0.407	0.98	dsDNAphage	27976	8	77.5	0	27978	27978	0	40	10	1	viral	27978	1-27978	14611
Sub_Control_idba_scaffold_10000_scaffold_1458__full	control	1	0.027	1	dsDNAphage	27670	11	79.3	3.4	27672	27672	0	29	22	0	viral	27672	1-27672	44225
All_megahit_scaffold_10000_k141_1273733__full	CoAss	1	0.067	1	dsDNAphage	28109	1	53.2	2.1	28110	28110	0	47	10	1	viral	28110	1-28110	17168
All_megahit_scaffold_10000_k141_464278__full	CoAss	0.98	0.2	0.98	dsDNAphage	28138	9	72.5	2.5	28142	28142	0	40	14	1	viral	28142	1-28142	14611
KS_idba_scaffold_10000_scaffold_828__full	infected	0.627	0	0.627	dsDNAphage	28207	0	24.4	4.9	28584	28584	0	41	2	1	viral	28584	1-28584	14977
KS_megahit_final.contigs.10000_k141_4955__full	infected	0.767	0	0.767	dsDNAphage	28313	1	37	29.6	29202	0	29202	31	1	8	host	29202	1-29202	44227
LM_megahit_final.contigs.10000_k119_54588__full	control	1	0.44	1	dsDNAphage	28353	7	76.1	0	28356	28356	0	46	14	0	viral	28356	1-28356	16803
LO_megahit_final.contigs.10000_k119_179511__full	control	0.993	0.047	0.993	dsDNAphage	28768	7	68.2	9.1	28771	28771	0	44	14	1	viral	28771	1-28771	16072
All_megahit_scaffold_10000_k141_1538090__full	CoAss	0.987	0.267	0.987	dsDNAphage	28832	11	83.8	0	28835	28835	0	37	16	1	viral	28835	1-28835	13516
Sub_Control_idba_scaffold_10000_scaffold_1362__full	control	0.88	0	0.88	dsDNAphage	28873	1	40.7	7.4	28873	0	28873	27	1	4	host	28873	1-28873	44223
Sub_Control_idba_scaffold_10000_scaffold_1895__full	control	0.78	0	0.78	dsDNAphage	29346	3	17.1	22.9	31403	0	31403	37	3	13	host	31403	1-31403	13516
All_megahit_scaffold_10000_k141_68482__full	CoAss	0.967	0.007	0.967	dsDNAphage	29198	1	35.5	12.9	30017	0	30017	31	2	4	host	30017	1-30017	44227
KS_idba_scaffold_10000_scaffold_782__full	infected	1	0.027	1	dsDNAphage	29317	8	58.8	2.9	30081	30081	0	34	16	1	viral	30081	1-30081	12420
LP_megahit_final.contigs.10000_k119_310341__full	control	0.993	0.067	0.993	dsDNAphage	29594	1	53.1	2	29781	29781	0	49	9	1	viral	29781	1-29781	17899
LM_megahit_final.contigs.10000_k119_35722__full	control	0.813	0.013	0.813	dsDNAphage	29476	0	13.2	7.9	30763	30763	0	57	3	0	viral	30763	1-30763	20821
LM_idba_scaffold_10000_scaffold_1396__full	control	1	0.133	1	dsDNAphage	29406	11	91.2	0	29575	29575	0	34	24	0	viral	29575	1-29575	12420
LP_megahit_final.contigs.10000_k119_45006__full	control	0.953	0.007	0.953	dsDNAphage	29565	5	73.2	4.9	29671	29671	0	41	10	1	viral	29671	1-29671	14977
All_megahit_scaffold_10000_k141_23301__full	CoAss	0.993	0.02	0.993	dsDNAphage	29696	9	72.2	5.6	29697	29697	0	36	17	0	viral	29697	1-29697	13150
All_megahit_scaffold_10000_k141_1070440__full	CoAss	1	0.02	1	dsDNAphage	30034	9	56.4	2.6	30263	30263	0	39	16	1	viral	30263	1-30263	14246
All_megahit_scaffold_10000_k141_1330462__full	CoAss	0.98	0.007	0.98	dsDNAphage	29987	7	52.6	10.5	29989	29989	0	38	14	1	viral	29989	1-29989	13881
All_megahit_scaffold_10000_k141_437141__full	CoAss	1	0.06	1	dsDNAphage	30238	7	65.9	4.9	30341	30341	0	41	17	1	viral	30341	1-30341	14977
LM_megahit_final.contigs.10000_k119_82224__full	control	1	0.42	1	dsDNAphage	30774	10	86	0	30774	30774	0	43	25	0	viral	30774	1-30774	15707
All_megahit_scaffold_10000_k141_961203__full	CoAss	0.953	0.033	0.953	dsDNAphage	30926	8	66.7	7.7	30926	30926	0	39	18	1	viral	30926	1-30926	14246
All_megahit_scaffold_10000_k141_147826__full	CoAss	0.993	0.373	0.993	dsDNAphage	30935	10	81.1	0	30937	30937	0	37	27	0	viral	30937	1-30937	13516
Sub_Salmonella_idba_scaffold_10000_scaffold_433__full	control	1	0.447	1	dsDNAphage	31004	10	83.3	0	31099	31099	0	36	15	0	viral	31099	1-31099	13150
LM_megahit_final.contigs.10000_k119_120528__full	control	1	0.347	1	dsDNAphage	31246	9	86.5	0	31247	31247	0	37	14	0	viral	31247	1-31247	13516
KS_megahit_final.contigs.10000_k141_416138__full	infected	1	0.527	1	dsDNAphage	31330	8	80.4	0	31504	31504	0	46	13	1	viral	31504	1-31504	16803
IDBACoAss_scaffold_10000_scaffold_2892__full	CoAss	1	0.427	1	dsDNAphage	31366	9	76.1	0	31367	31367	0	46	25	1	viral	31367	1-31367	16803
KS_megahit_final.contigs.10000_k141_62820__full	infected	0.993	0.72	0.993	dsDNAphage	31435	9	77.8	0	31437	31437	0	45	13	1	viral	31437	1-31437	16438
IDBACoAss_scaffold_10000_scaffold_2815__full	CoAss	0.98	0.353	0.98	dsDNAphage	31632	9	76.1	0	31967	31967	0	46	14	0	viral	31967	1-31967	16803
All_megahit_scaffold_10000_k141_1449946__full	CoAss	1	0.22	1	dsDNAphage	31641	10	87.2	0	31813	31813	0	39	16	0	viral	31813	1-31813	14246
LP_idba_scaffold_10000_scaffold_1360__full	control	0.98	0.04	0.98	dsDNAphage	31651	6	60	13.3	31652	31652	0	45	20	0	viral	31652	1-31652	16438
LM_idba_scaffold_10000_scaffold_2202__full	control	0.953	0	0.953	dsDNAphage	31698	1	30.8	10.3	31759	31759	0	40	1	0	viral	31759	1-31759	14611
LO_idba_scaffold_10000_scaffold_1282__full	control	0.873	0.007	0.873	dsDNAphage	31730	1	30	12.5	31985	0	31985	40	2	4	host	31985	1-31985	14611
All_megahit_scaffold_10000_k141_1332403__full	CoAss	1	0.033	1	dsDNAphage	31817	10	71.4	2	32100	32100	0	49	22	0	viral	32100	1-32100	17899
LM_megahit_final.contigs.10000_k119_76610__full	control	0.893	0.013	0.893	dsDNAphage	31847	1	26.3	18.4	32654	0	32654	38	1	8	host	32654	1-32654	13881
IDBACoAss_scaffold_10000_scaffold_2813__full	CoAss	0.96	0.06	0.96	dsDNAphage	32006	5	66.7	8.9	32008	32008	0	45	14	0	viral	32008	1-32008	16438
All_megahit_scaffold_10000_k141_556185__full	CoAss	0.973	0	0.973	dsDNAphage	32055	1	35.1	7	32496	0	32496	57	3	4	host	32496	1-32496	20821
IDBACoAss_scaffold_10000_scaffold_2796__full	CoAss	1	0.187	1	dsDNAphage	32103	2	55.7	1.4	32103	32103	0	70	7	1	viral	32103	1-32103	25569
Sub_Control_idba_scaffold_10000_scaffold_2699__full	control	1	0.16	1	dsDNAphage	32106	12	79.2	0	32478	32478	0	48	15	1	viral	32478	1-32478	17533
Sub_Control_idba_scaffold_10000_scaffold_1243__full	control	0.993	0.033	0.993	dsDNAphage	32614	4	51.5	3	32617	32617	0	66	9	0	viral	32617	1-32617	24108
All_megahit_scaffold_10000_k141_1012880__full	CoAss	0.92	0.22	0.92	dsDNAphage	32789	0	58.6	0	37556	37556	0	70	9	1	viral	37556	1-37556	25569
All_megahit_scaffold_10000_k141_805745__full	CoAss	0.927	0.28	0.927	dsDNAphage	33470	1	81.2	0	33471	33471	0	16	2	1	viral	33471	1-33471	44212
LM_idba_scaffold_10000_scaffold_1614__full	control	0.927	0	0.927	dsDNAphage	33626	1	42.5	5	33917	33917	0	40	2	0	viral	33917	1-33917	14611
LP_idba_scaffold_10000_scaffold_1273__full	control	1	0.08	1	dsDNAphage	33682	6	46	1.6	33710	33710	0	63	15	0	viral	33710	1-33710	23012
IDBACoAss_scaffold_10000_scaffold_2096__full	CoAss	0.947	0	0.947	dsDNAphage	34252	1	24.4	13.3	40061	40061	0	45	3	1	viral	40061	1-40061	16438
LP_idba_scaffold_10000_scaffold_2019__full	control	0.993	0.147	0.993	dsDNAphage	34548	10	88.9	0	34642	34642	0	45	19	0	viral	34642	1-34642	16438
Sub_Control_idba_scaffold_10000_scaffold_1112__full	control	0.993	0.167	0.993	dsDNAphage	34566	13	64.6	0	34784	34784	0	48	24	1	viral	34784	1-34784	17533
All_megahit_scaffold_10000_k141_754125__full	CoAss	0.987	0.013	0.987	dsDNAphage	34743	9	71.1	4.4	35004	35004	0	45	16	0	viral	35004	1-35004	16438
LP_idba_scaffold_10000_scaffold_1196__full	control	1	0.02	1	dsDNAphage	35140	4	63.3	4.1	35219	35219	0	49	7	3	viral	35219	1-35219	17899
LP_megahit_final.contigs.10000_k119_895615__full	control	0.993	0.053	0.993	dsDNAphage	35145	10	67.8	1.7	35147	35147	0	59	20	1	viral	35147	1-35147	21551
LO_megahit_final.contigs.10000_k119_289777__full	control	1	0.02	1	dsDNAphage	35255	3	41.2	3.9	35584	35584	0	51	9	1	viral	35584	1-35584	18629
Sub_Control_idba_scaffold_10000_scaffold_1020__full	control	1	0.093	1	dsDNAphage	35322	11	79.1	0	35326	35326	0	43	21	0	viral	35326	1-35326	15707
LM_megahit_final.contigs.10000_k119_81254__full	control	0.587	0.007	0.587	dsDNAphage	35291	0	22.4	12.2	36149	0	36149	49	1	4	host	36149	1-36149	17899
All_megahit_scaffold_10000_k141_1133333__full	CoAss	1	0.5	1	dsDNAphage	35747	11	84.6	0	36041	36041	0	52	16	0	viral	36041	1-36041	18994
Sub_Salmonella_idba_scaffold_10000_scaffold_335__full	control	0.973	0.007	0.973	dsDNAphage	35357	5	50.9	1.9	35765	35765	0	53	11	0	viral	35765	1-35765	19360
All_megahit_scaffold_10000_k141_1477407__full	CoAss	0.987	0.08	0.987	dsDNAphage	35963	8	73.3	2.2	36350	36350	0	45	20	2	viral	36350	1-36350	16438
KS_megahit_final.contigs.10000_k141_173430__full	infected	1	0.04	1	dsDNAphage	36273	5	66	8	37283	37283	0	50	15	2	viral	37283	1-37283	18264
IDBACoAss_scaffold_10000_scaffold_3725__full	CoAss	0.86	0	0.86	dsDNAphage	37070	1	22.2	15.6	37128	0	37128	46	3	4	host	37128	1-37128	16803
LP_megahit_final.contigs.10000_k119_839850__full	control	0.56	0	0.56	dsDNAphage	37402	0	25	16.7	37597	37597	0	46	4	4	viral	37597	1-37597	16803
All_megahit_scaffold_10000_k141_23100__full	CoAss	0.96	0.173	0.96	dsDNAphage	37656	11	69.6	1.4	37657	37657	0	69	19	0	viral	37657	1-37657	25204
LO_megahit_final.contigs.10000_k119_238439__full	control	0.96	0.033	0.96	dsDNAphage	37736	4	61.1	5.6	37739	37739	0	54	17	2	viral	37739	1-37739	19725
LP_megahit_final.contigs.10000_k119_755251__full	control	0.993	0.04	0.993	dsDNAphage	37421	8	75	7.7	37626	37626	0	52	19	1	viral	37626	1-37626	18994
Sub_Control_idba_scaffold_10000_scaffold_901__full	control	1	0.04	1	dsDNAphage	38059	12	75	4.2	38059	38059	0	48	28	0	viral	38059	1-38059	17533
KS_idba_scaffold_10000_scaffold_583__full	infected	1	0.027	1	dsDNAphage	38233	5	62.7	7.8	38467	38467	0	51	14	0	viral	38467	1-38467	18629
All_megahit_scaffold_10000_k141_1272744__full	CoAss	0.833	0	0.833	dsDNAphage	38781	1	31.8	27.3	40645	0	40645	44	1	18	host	40645	1-40645	16072
Sub_Salmonella_idba_scaffold_10000_scaffold_325__full	control	0.98	0.433	0.98	dsDNAphage	38393	10	73.3	0	38396	38396	0	60	24	0	viral	38396	1-38396	21916
LP_megahit_final.contigs.10000_k119_515033__full	control	0.987	0.107	0.987	dsDNAphage	38943	8	70.4	0	39203	39203	0	54	17	1	viral	39203	1-39203	19725
LO_megahit_final.contigs.10000_k119_44059__full	control	0.993	0.007	0.993	dsDNAphage	39121	6	58.3	4.2	39418	39418	0	48	12	0	viral	39418	1-39418	17533
All_megahit_scaffold_10000_k141_1390094__full	CoAss	0.993	0.14	0.993	dsDNAphage	39986	10	79.6	2	40102	40102	0	49	26	2	viral	40102	1-40102	17899
Sub_Salmonella_idba_scaffold_10000_scaffold_374__full	control	1	0.073	1	dsDNAphage	39515	10	68.3	1.6	39614	39614	0	64	16	0	viral	39614	1-39614	23377
LM_megahit_final.contigs.10000_k119_100648__full	control	0.9	0	0.9	dsDNAphage	40019	3	34.9	18.6	40031	0	40031	43	5	19	host	40031	1-40031	15707
LM_megahit_final.contigs.10000_k119_290579__full	control	0.993	0.253	0.993	dsDNAphage	40066	11	66.7	0	40421	40421	0	72	23	2	viral	40421	1-40421	26299
LO_idba_scaffold_10000_scaffold_1272__full	control	0.98	0.033	0.98	dsDNAphage	40237	7	57.8	6.2	40237	40237	0	64	16	1	viral	40237	1-40237	23377
LP_megahit_final.contigs.10000_k119_397608__full	control	0.993	0.473	0.993	dsDNAphage	41065	12	83.6	0	41187	41187	0	61	24	0	viral	41187	1-41187	22282
IDBACoAss_scaffold_10000_scaffold_1992__full	CoAss	0.987	0.18	0.987	dsDNAphage	41245	5	46.8	0	41344	41344	0	63	14	0	viral	41344	1-41344	23012
LO_idba_scaffold_10000_scaffold_852__full	control	1	0.18	1	dsDNAphage	41443	10	84.3	0	41854	41854	0	51	28	0	viral	41854	1-41854	18629
All_megahit_scaffold_10000_k141_1406987__full	CoAss	0.927	0	0.927	dsDNAphage	41569	4	45.2	2.4	41753	41753	0	42	10	0	viral	41753	1-41753	15342
All_megahit_scaffold_10000_k141_114358__full	CoAss	1	0.013	1	dsDNAphage	41974	1	75	3.4	42148	42148	0	60	10	1	viral	42148	1-42148	21916
All_megahit_scaffold_10000_k141_1059821__full	CoAss	1	0.44	1	dsDNAphage	42084	12	69.4	0	42597	42597	0	62	20	0	viral	42597	1-42597	22647
KS_megahit_final.contigs.10000_k141_141863__full	infected	0.98	0.12	0.98	dsDNAphage	42574	8	70.7	0	43146	43146	0	58	32	0	viral	43146	1-43146	21186
Sub_Control_idba_scaffold_10000_scaffold_821__full	control	1	0.193	1	dsDNAphage	42609	8	61.1	1.4	42716	42716	0	72	17	1	viral	42716	1-42716	26299
All_megahit_scaffold_10000_k141_944869__full	CoAss	1	0.12	1	dsDNAphage	42914	9	63.3	0	43079	43079	0	60	34	0	viral	43079	1-43079	21916
All_megahit_scaffold_10000_k141_489899__full	CoAss	0.993	0.007	0.993	dsDNAphage	43135	9	47.4	7	43501	43501	0	57	12	6	viral	43501	1-43501	20821
KS_megahit_final.contigs.10000_k141_120920__full	infected	0.713	0.013	0.713	dsDNAphage	43312	0	48	0	44668	44668	0	95	9	4	viral	44668	1-44668	34700
KE_idba_scaffold_10000_scaffold_37__full	infected	1	0.073	1	dsDNAphage	43687	13	60	1.5	43690	43690	0	65	34	0	viral	43690	1-43690	23743
LP_idba_scaffold_10000_scaffold_1165__full	control	0.98	0	0.98	dsDNAphage	43693	6	48	12	43696	43696	0	50	19	5	viral	43696	1-43696	18264
All_megahit_scaffold_10000_k141_889043__full	CoAss	1	0.047	1	dsDNAphage	43823	10	83.9	1.8	44019	44019	0	56	31	1	viral	44019	1-44019	20455
All_megahit_scaffold_10000_k141_1032222__full	CoAss	0.987	0.14	0.987	dsDNAphage	43899	9	71.9	0	43900	43900	0	64	21	2	viral	43900	1-43900	23377
IDBACoAss_scaffold_10000_scaffold_1792__full	CoAss	1	0.093	1	dsDNAphage	44183	8	63.4	1.4	44183	44183	0	71	23	1	viral	44183	1-44183	25934
LM_megahit_final.contigs.10000_k119_45812__full	control	0.933	0.007	0.933	dsDNAphage	44007	1	27.1	12.5	44007	0	44007	48	1	4	host	44007	1-44007	17533
IDBACoAss_scaffold_10000_scaffold_1774__full	CoAss	0.827	0	0.827	dsDNAphage	44197	3	28.6	21.4	44442	0	44442	42	0	12	host	44442	1-44442	15342
LM_idba_scaffold_10000_scaffold_723__full	control	0.613	0	0.613	dsDNAphage	45011	2	12.5	50	46995	0	46995	46	1	26	host	46995	1-46995	16803
KS_idba_scaffold_10000_scaffold_465__full	infected	0.993	0.027	0.993	dsDNAphage	45098	10	65.7	4.3	45197	45197	0	71	21	2	viral	45197	1-45197	25934
KS_idba_scaffold_10000_scaffold_457__full	infected	0.873	0	0.873	dsDNAphage	45623	1	47.5	15	45736	0	45736	40	2	19	host	45736	1-45736	14611
LP_megahit_final.contigs.10000_k119_483936__full	control	0.847	0	0.847	dsDNAphage	46013	2	27.3	25.5	46124	0	46124	55	3	24	host	46124	1-46124	20090
LP_megahit_final.contigs.10000_k119_1035485__full	control	0.98	0.06	0.98	dsDNAphage	46259	11	62.1	1.5	46299	46299	0	66	17	2	viral	46299	1-46299	24108
LO_megahit_final.contigs.10000_k119_166592__full	control	0.973	0	0.973	dsDNAphage	47335	3	47.1	7.9	47512	47512	0	51	13	5	viral	47512	1-47512	18629
All_megahit_scaffold_10000_k141_1124054__full	CoAss	0.98	0.233	0.98	dsDNAphage	47354	5	61.2	0	47358	47358	0	80	17	2	viral	47358	1-47358	29221
All_megahit_scaffold_10000_k141_1550600__full	CoAss	0.98	0.033	0.98	dsDNAphage	47468	8	74.5	5.5	47470	47470	0	55	24	1	viral	47470	1-47470	20090
Sub_Control_idba_scaffold_10000_scaffold_583__full	control	1	0.173	1	dsDNAphage	47553	9	78.3	0	47761	47761	0	69	23	2	viral	47761	1-47761	25204
LM_megahit_final.contigs.10000_k119_204479__full	control	0.987	0.007	0.987	dsDNAphage	47886	6	52.9	8.6	48754	48754	0	70	16	0	viral	48754	1-48754	25569
IDBACoAss_scaffold_10000_scaffold_1556__full	CoAss	0.993	0.067	0.993	dsDNAphage	48135	14	69.6	2.9	48165	48165	0	69	25	1	viral	48165	1-48165	25204
LM_megahit_final.contigs.10000_k119_133471__full	control	1	0.353	1	dsDNAphage	48213	10	87.1	0	48388	48388	0	70	21	1	viral	48388	1-48388	25569
LP_megahit_final.contigs.10000_k119_385970__full	control	0.893	0	0.893	dsDNAphage	48643	1	32.2	15.3	49595	0	49595	59	2	8	host	49595	1-49595	21551
Sub_Control_idba_scaffold_10000_scaffold_1107__full	control	1	0.133	1	dsDNAphage	48656	10	73.6	0	48867	48867	0	53	17	0	viral	48867	1-48867	19360
All_megahit_scaffold_10000_k141_861436__full	CoAss	0.513	0	0.513	dsDNAphage	49357	2	26.3	31.6	50997	0	50997	49	1	30	host	50997	1-50997	17899
LP_idba_scaffold_10000_scaffold_1401__full	control	1	0.18	1	dsDNAphage	49358	9	84.8	0	49609	49609	0	66	18	1	viral	49609	1-49609	24108
LO_idba_scaffold_10000_scaffold_1451__full	control	0.813	0.213	0.813	dsDNAphage	50114	0	51.9	1.9	52172	52172	0	92	14	2	viral	52172	1-52172	33604
All_megahit_scaffold_10000_k141_1327433__full	CoAss	1	0.14	1	dsDNAphage	50155	11	56	1.2	50400	50400	0	84	22	1	viral	50400	1-50400	30682
All_megahit_scaffold_10000_k141_1069467__full	CoAss	0.693	0	0.693	dsDNAphage	50244	1	33.3	26.7	50591	0	50591	45	3	19	host	50591	1-50591	16438
All_megahit_scaffold_10000_k141_240864__full	CoAss	1	0.467	1	dsDNAphage	50916	11	73.6	0	50916	50916	0	72	19	2	viral	50916	1-50916	26299
Sub_Salmonella_idba_scaffold_10000_scaffold_201__full	control	0.987	0.033	0.987	dsDNAphage	52237	6	63.3	5	52522	52522	0	60	16	2	viral	52522	1-52522	21916
LM_idba_scaffold_10000_scaffold_2471__full	control	1	0.307	1	dsDNAphage	53183	10	75.6	1.2	53430	53430	0	82	22	1	viral	53430	1-53430	29952
LO_megahit_final.contigs.10000_k119_257858__full	control	0.993	0	0.993	dsDNAphage	53200	1	23.2	5.8	53204	53204	0	69	7	4	viral	53204	1-53204	25204
All_megahit_scaffold_10000_k141_838961__full	CoAss	1	0.033	1	dsDNAphage	53483	5	48.6	0	53706	53706	0	70	14	1	viral	53706	1-53706	25569
LP_idba_scaffold_10000_scaffold_681__full	control	0.993	0.44	0.993	dsDNAphage	54384	10	68.1	0	55012	55012	0	72	17	1	viral	55012	1-55012	26299
KS_megahit_final.contigs.10000_k141_339531__full	infected	0.92	0.013	0.92	dsDNAphage	55177	1	32.8	10.3	55597	0	55597	58	2	7	host	55597	1-55597	21186
LO_idba_scaffold_10000_scaffold_1026__full	control	0.98	0.007	0.98	dsDNAphage	55814	1	26.5	4.4	56055	56055	0	68	5	2	viral	56055	1-56055	24838
IDBACoAss_scaffold_10000_scaffold_1236__full	CoAss	0.953	0.033	0.953	dsDNAphage	55870	13	74.7	2.7	55980	55980	0	75	26	2	viral	55980	1-55980	27395
LP_megahit_final.contigs.10000_k119_467181__full	control	0.987	0.12	0.987	dsDNAphage	56551	8	61.8	1	56670	56670	0	103	28	0	viral	56670	1-56670	1-103
LM_idba_scaffold_10000_scaffold_522__full	control	1	0.287	1	dsDNAphage	56779	12	90.9	0	56996	56996	0	77	31	0	viral	56996	1-56996	28126
IDBACoAss_scaffold_10000_scaffold_2440__full	CoAss	0.613	0	0.613	dsDNAphage	59633	2	20	20	65363	0	65363	61	4	26	host	65363	1-65363	22282
IDBACoAss_scaffold_10000_scaffold_1089__full	CoAss	0.947	0	0.947	dsDNAphage	59663	8	32.1	19.2	59665	59665	0	78	17	4	viral	59665	1-59665	28491
LM_megahit_final.contigs.10000_k119_14627__full	control	0.973	0.047	0.973	dsDNAphage	60270	8	64.7	3.5	60348	60348	0	85	23	1	viral	60348	1-60348	31048
All_megahit_scaffold_10000_k141_630422__full	CoAss	0.993	0.007	0.993	dsDNAphage	60791	8	72	6.7	60896	60896	0	75	21	0	viral	60896	1-60896	27395
LP_idba_scaffold_10000_scaffold_1017__full	control	0.993	0.033	0.993	dsDNAphage	61439	2	49.4	2.2	61606	61606	0	89	15	2	viral	61606	1-61606	32509
LO_megahit_final.contigs.10000_k119_188725__full	control	0.92	0	0.92	dsDNAphage	63965	1	22.4	3.9	64028	0	64028	76	1	6	host	64028	1-64028	27760
IDBACoAss_scaffold_10000_scaffold_996__full	CoAss	1	0.013	1	dsDNAphage	62325	8	72.9	4.7	62531	62531	0	85	25	1	viral	62531	1-62531	31048
All_megahit_scaffold_10000_k141_602466__full	CoAss	0.973	0	0.973	dsDNAphage	72142	1	31.3	6.1	72417	72417	0	115	13	5	viral	72417	1-72417	1-115
LM_megahit_final.contigs.10000_k119_276462__full	control	0.6	0	0.6	dsDNAphage	75364	0	43.5	4.3	81350	81350	0	114	8	7	viral	81350	1-81350	1-114
All_megahit_scaffold_10000_k141_414001__full	CoAss	0.86	0.007	0.86	dsDNAphage	75448	1	35.8	12.3	75772	0	75772	81	6	13	host	75772	1-75772	29587
LO_megahit_final.contigs.10000_k119_264348__full	control	0.987	0.4	0.987	dsDNAphage	75575	13	73.7	0	75815	75815	0	118	37	1	viral	75815	1-75815	1-118
LO_idba_scaffold_10000_scaffold_270__full	control	0.927	0	0.927	dsDNAphage	76565	1	21.6	12.4	82146	0	82146	97	2	15	host	82146	1-82146	35431
KS_idba_scaffold_10000_scaffold_636__full	infected	0.713	0	0.713	dsDNAphage	84213	2	19.4	22.6	105506	0	105506	84	2	56	host	105506	1-105506	30682
All_megahit_scaffold_10000_k141_702246__full	CoAss	0.993	0.3	0.993	dsDNAphage	79974	8	69.5	0	80085	80085	0	118	23	4	viral	80085	1-80085	1-118
Sub_Control_idba_scaffold_10000_scaffold_174__full	control	1	0.007	1	dsDNAphage	86739	1	30.8	6.8	86939	86939	0	146	13	8	viral	86939	1-86939	1-146
LM_idba_scaffold_10000_scaffold_1155__full	control	0.82	0	0.82	dsDNAphage	100836	1	22.7	18.5	101037	0	101037	119	2	23	host	101037	1-101037	1-119
LP_idba_scaffold_10000_scaffold_227__full	control	0.62	0.007	0.62	dsDNAphage	91712	0	41.7	25	95459	0	95459	129	4	9	host	95459	1-95459	1-129
IDBACoAss_scaffold_10000_scaffold_342__full	CoAss	1	0.067	1	dsDNAphage	106795	8	46.7	1.5	106798	106798	0	195	30	4	viral	106798	1-106798	1-195
All_megahit_scaffold_10000_k141_56495__full	CoAss	0.973	0.02	0.973	dsDNAphage	106946	6	32.6	17.8	106947	0	106947	129	16	29	host	106947	1-106947	1-129
All_megahit_scaffold_10000_k141_652499__full	CoAss	0.873	0	0.873	dsDNAphage	110555	2	29.3	24.1	110704	0	110704	116	3	39	host	110704	1-110704	1-116
Sub_Control_idba_scaffold_10000_scaffold_125__full	control	0.913	0.013	0.913	dsDNAphage	113116	12	57.8	2.4	113118	113118	0	166	39	4	viral	113118	1-113118	1-166
LO_megahit_final.contigs.10000_k119_78489__full	control	0.98	0.207	0.98	dsDNAphage	130734	11	71	0	130853	130853	0	194	37	7	viral	130853	1-130853	1-194
LP_idba_scaffold_10000_scaffold_124__full	control	0.987	0.087	0.987	dsDNAphage	136833	8	61.6	0.5	136975	136975	0	185	30	6	viral	136975	1-136975	1-185
IDBACoAss_scaffold_10000_scaffold_2115__full	CoAss	0.913	0.013	0.913	dsDNAphage	217184	2	26.2	17.6	231863	0	231863	267	6	79	host	231863	1-231863	1-267

## Sheet: annotations_final_609
gene_id	fasta	scaffold	keeportoss	gene_position	start_position	end_position	strandedness	rank	kegg_id	kegg_hit	kegg_RBH	kegg_identity	kegg_bitScore	kegg_eVal	viral_id	viral_hit	viral_RBH	viral_identity	viral_bitScore	viral_eVal	pfam_hits	cazy_hits	vogdb_id	vogdb_categories	vogdb_hit	heme_regulatory_motif_count	peptidase_id	peptidase_family	peptidase_hit	peptidase_RBH	peptidase_identity	peptidase_bitScore	peptidase_eVal	virsorter_category	auxiliary_score	is_transposon	amg_flags
All_megahit_scaffold_10000_k141_1010233||full_1	All_megahit_scaffold_10000_k141_1010233||full	All_megahit_scaffold_10000_k141_1010233||full	keep	1	1	732	1	C		ruk:A4V00_13215 terminase	FALSE	0.637	264	6.717e-77	YP_009195761.1	YP_009195761.1 terminase small subunit [Clostridium phage phiCD505]	FALSE	0.456	179	1.124e-49	Phage terminase small subunit [PF10668.10]; Putative ATPase subunit of terminase (gpP-like) [PF06056.13]		sp|P68928|TERS_BPSF6	Xr	sp|P68928|TERS_BPSF6 Terminase small subunit; Xr	0								1	5	FALSE	VF
All_megahit_scaffold_10000_k141_1010233||full_2	All_megahit_scaffold_10000_k141_1010233||full	All_megahit_scaffold_10000_k141_1010233||full	keep	2	707	1993	1	A		bpro:PMF13cell1_00001 hypothetical protein	TRUE	0.773	689	1.444e-220	NP_945278.1	NP_945278.1 terminase, large subunit [Streptococcus phage EJ-1]	TRUE	0.721	593	1.834e-189	Terminase-like family [PF03237.16]; Terminase RNAseH like domain [PF17288.3]; Phage terminase large subunit [PF04466.14]; Terminase RNaseH-like domain [PF17289.3]		sp|P17312|TERL_BPT4	Xr;Xh	sp|P17312|TERL_BPT4 Terminase, large subunit; XhXr	0								0	2	FALSE	VF
All_megahit_scaffold_10000_k141_1010233||full_3	All_megahit_scaffold_10000_k141_1010233||full	All_megahit_scaffold_10000_k141_1010233||full	keep	3	1995	3434	1	A		bpro:PMF13cell1_05654 hypothetical protein	TRUE	0.74	681	1.431e-216	YP_009042740.1	YP_009042740.1 phage portal protein [Streptococcus phage K13]	TRUE	0.492	373	2.262e-112	Phage portal protein, SPP1 Gp6-like [PF05133.15]		sp|Q05220|PORTL_BPML5	Xp;Xr;Xs	sp|Q05220|PORTL_BPML5 Portal protein; XpXrXs	0								0	1	FALSE	VF
All_megahit_scaffold_10000_k141_1010233||full_4	All_megahit_scaffold_10000_k141_1010233||full	All_megahit_scaffold_10000_k141_1010233||full	keep	4	3427	5190	1	A		bpro:PMF13cell1_05653 NAD(+)--arginine ADP-ribosyltransferase EFV	TRUE	0.506	441	4.037e-132	YP_009042739.1	YP_009042739.1 minor capsid protein [Streptococcus phage K13]	FALSE	0.355	329	9.126e-96	Phage Mu protein F like protein [PF04233.15]		sp|Q38442|GP7_BPSPP	Xs;Xh	sp|Q38442|GP7_BPSPP Minor head protein GP7; XhXs	0								0	1	FALSE	VF
All_megahit_scaffold_10000_k141_1010233||full_5	All_megahit_scaffold_10000_k141_1010233||full	All_megahit_scaffold_10000_k141_1010233||full	keep	5	5177	5398	1	E																		0									1	FALSE
All_megahit_scaffold_10000_k141_1010233||full_6	All_megahit_scaffold_10000_k141_1010233||full	All_megahit_scaffold_10000_k141_1010233||full	keep	6	5385	5585	1	E																		0								2	1	FALSE
All_megahit_scaffold_10000_k141_1010233||full_7	All_megahit_scaffold_10000_k141_1010233||full	All_megahit_scaffold_10000_k141_1010233||full	keep	7	5594	5743	1	E																		0								2	1	FALSE
All_megahit_scaffold_10000_k141_1010233||full_8	All_megahit_scaffold_10000_k141_1010233||full	All_megahit_scaffold_10000_k141_1010233||full	keep	8	5819	6490	1	C		bpro:PMF13cell1_05649 hypothetical protein	FALSE	0.525	195	3.173e-53	YP_004301540.1	YP_004301540.1 gp8 [Brochothrix phage BL3]	FALSE	0.254	75	3.315e-14	Domain of unknown function (DUF4355) [PF14265.7]		REFSEQ	Xu	REFSEQ hypothetical protein; Xu	0								1	1	FALSE
All_megahit_scaffold_10000_k141_1010233||full_9	All_megahit_scaffold_10000_k141_1010233||full	All_megahit_scaffold_10000_k141_1010233||full	keep	9	6508	7449	1	A		emt:CPZ25_011585 hypothetical protein	TRUE	0.82	528	4.881e-167	YP_529560.1	YP_529560.1 putative capsid protein [Clostridium virus phiCD119]	TRUE	0.593	355	3.966e-109			sp|P19727|CAPSB_BPT7	Xr;Xs	sp|P19727|CAPSB_BPT7 Minor capsid protein; XrXs	0								0	1	FALSE	V
All_megahit_scaffold_10000_k141_1010233||full_10	All_megahit_scaffold_10000_k141_1010233||full	All_megahit_scaffold_10000_k141_1010233||full	keep	10	7468	7719	1	D													Rho termination factor, N-terminal domain [PF07498.13]					0									1	FALSE
All_megahit_scaffold_10000_k141_1010233||full_11	All_megahit_scaffold_10000_k141_1010233||full	All_megahit_scaffold_10000_k141_1010233||full	keep	11	7720	8043	1	C		bpro:PMF13cell1_05647 hypothetical protein	FALSE	0.746	154	3.453e-41	YP_004301542.1	YP_004301542.1 gp10 [Brochothrix phage BL3]	FALSE	0.45	77	1.649e-16			sp|Q38584|HCP15_BPSPP	Xp;Xr;Xs	sp|Q38584|HCP15_BPSPP Head completion protein gp15; XpXrXs	0									1	FALSE	V
All_megahit_scaffold_10000_k141_1010233||full_12	All_megahit_scaffold_10000_k141_1010233||full	All_megahit_scaffold_10000_k141_1010233||full	keep	12	8018	8437	1	C		emt:CPZ25_011570 hypothetical protein	FALSE	0.557	136	3.038e-34									REFSEQ	Xu	REFSEQ hypothetical protein; Xu	0									1	FALSE
All_megahit_scaffold_10000_k141_1010233||full_13	All_megahit_scaffold_10000_k141_1010233||full	All_megahit_scaffold_10000_k141_1010233||full	keep	13	8434	8961	1	C		cbei:LF65_02281 hypothetical protein	FALSE	0.587	153	9.706e-40	YP_009042730.1	YP_009042730.1 phage tail protein [Streptococcus phage K13]	FALSE	0.398	104	1.179e-24	Bacteriophage HK97-gp10, putative tail-component [PF04883.13]		REFSEQ	Xu	REFSEQ hypothetical protein; Xu	0									1	FALSE
All_megahit_scaffold_10000_k141_1010233||full_14	All_megahit_scaffold_10000_k141_1010233||full	All_megahit_scaffold_10000_k141_1010233||full	keep	14	8958	9317	1	C		bpro:PMF13cell1_05644 hypothetical protein	FALSE	0.674	162	7.938e-44	YP_009042729.1	YP_009042729.1 DUF3168 phage protein [Streptococcus phage K13]	FALSE	0.49	109	2.091e-27						0									1	FALSE
All_megahit_scaffold_10000_k141_1010233||full_15	All_megahit_scaffold_10000_k141_1010233||full	All_megahit_scaffold_10000_k141_1010233||full	keep	15	9337	9750	1	C		emt:CPZ25_011555 phage tail protein	FALSE	0.771	216	2.951e-62	YP_009042728.1	YP_009042728.1 tail protein [Streptococcus phage K13]	FALSE	0.541	141	2.609e-38	Phage tail tube protein, TTP [PF08813.12]					0									1	FALSE
All_megahit_scaffold_10000_k141_1010233||full_16	All_megahit_scaffold_10000_k141_1010233||full	All_megahit_scaffold_10000_k141_1010233||full	keep	16	9765	10229	1	C		emt:CPZ25_011550 hypothetical protein	FALSE	0.604	176	4.516e-48									REFSEQ	Xu	REFSEQ hypothetical protein; Xu	0									1	FALSE
All_megahit_scaffold_10000_k141_1010233||full_17	All_megahit_scaffold_10000_k141_1010233||full	All_megahit_scaffold_10000_k141_1010233||full	keep	17	10241	10600	1	C		emt:CPZ25_011545 hypothetical protein	FALSE	0.367	72	2.091e-12												0									1	FALSE
All_megahit_scaffold_10000_k141_1010233||full_18	All_megahit_scaffold_10000_k141_1010233||full	All_megahit_scaffold_10000_k141_1010233||full	keep	18	10635	14780	1	A		bpro:PMF13cell1_05639 hypothetical protein	TRUE	0.423	870	1.097e-266	YP_009222469.1	YP_009222469.1 tape measure protein [Gordonia phage GordDuk1]	FALSE	0.309	114	3.419e-24						0								1	1	FALSE	F
All_megahit_scaffold_10000_k141_1010233||full_19	All_megahit_scaffold_10000_k141_1010233||full	All_megahit_scaffold_10000_k141_1010233||full	keep	19	14794	15153	1	C		bpro:PMF13cell1_05638 hypothetical protein	FALSE	0.74	181	2.812e-50									REFSEQ	Xu	REFSEQ hypothetical protein; Xu	0									1	FALSE	F
All_megahit_scaffold_10000_k141_1010233||full_20	All_megahit_scaffold_10000_k141_1010233||full	All_megahit_scaffold_10000_k141_1010233||full	keep	20	15167	16045	1	C		bpro:PMF13cell1_05637 hypothetical protein	FALSE	0.519	291	3.751e-85												0								0	1	FALSE	F
All_megahit_scaffold_10000_k141_1012880||full_1	All_megahit_scaffold_10000_k141_1012880||full	All_megahit_scaffold_10000_k141_1012880||full	keep	1	1	243	1	C		bprs:CK3_26700 hypothetical protein	FALSE	0.537	84	1.542e-17									REFSEQ	Xu	REFSEQ hypothetical protein; Xu	0									5	FALSE	F
All_megahit_scaffold_10000_k141_1012880||full_2	All_megahit_scaffold_10000_k141_1012880||full	All_megahit_scaffold_10000_k141_1012880||full	keep	2	600	974	1	E																		0									4	FALSE	F
All_megahit_scaffold_10000_k141_1012880||full_3	All_megahit_scaffold_10000_k141_1012880||full	All_megahit_scaffold_10000_k141_1012880||full	keep	3	1020	1232	1	E																		0									4	FALSE	F
All_megahit_scaffold_10000_k141_1012880||full_4	All_megahit_scaffold_10000_k141_1012880||full	All_megahit_scaffold_10000_k141_1012880||full	keep	4	1631	1813	1	E																		0									4	FALSE	F
All_megahit_scaffold_10000_k141_1012880||full_5	All_megahit_scaffold_10000_k141_1012880||full	All_megahit_scaffold_10000_k141_1012880||full	keep	5	1810	2193	1	E																		0									4	FALSE	F
All_megahit_scaffold_10000_k141_1012880||full_6	All_megahit_scaffold_10000_k141_1012880||full	All_megahit_scaffold_10000_k141_1012880||full	keep	6	2194	2439	1	E																		0									4	FALSE	F
All_megahit_scaffold_10000_k141_1012880||full_7	All_megahit_scaffold_10000_k141_1012880||full	All_megahit_scaffold_10000_k141_1012880||full	keep	7	2608	2814	1	E																		0									3	FALSE	F
All_megahit_scaffold_10000_k141_1012880||full_8	All_megahit_scaffold_10000_k141_1012880||full	All_megahit_scaffold_10000_k141_1012880||full	keep	8	2837	3631	1	C		bprs:CK3_26380 hypothetical protein	FALSE	0.587	280	7.711e-82	YP_009591131.1	YP_009591131.1 hypothetical protein FDG55_gp45 [Flavobacterium phage FCV-1]	FALSE	0.485	162	2.299e-43			sp|P03698|VBET_LAMBD	Xr	sp|P03698|VBET_LAMBD Recombination protein bet; Xr	0									3	FALSE	VF
All_megahit_scaffold_10000_k141_1012880||full_9	All_megahit_scaffold_10000_k141_1012880||full	All_megahit_scaffold_10000_k141_1012880||full	keep	9	3647	3823	1	E																		0									3	FALSE	F
All_megahit_scaffold_10000_k141_1012880||full_10	All_megahit_scaffold_10000_k141_1012880||full	All_megahit_scaffold_10000_k141_1012880||full	keep	10	3820	3981	1	E																		0									3	FALSE	F
All_megahit_scaffold_10000_k141_1012880||full_11	All_megahit_scaffold_10000_k141_1012880||full	All_megahit_scaffold_10000_k141_1012880||full	keep	11	3978	4901	1	C		cbi:CLJ_0186 spfh domain / band 7 family protein	FALSE	0.448	248	4.897e-70	YP_009783792.1	YP_009783792.1 putative band 7 protein [Bacillus phage B5S]	FALSE	0.317	153	1.639e-39	SPFH domain / Band 7 family [PF01145.26]		REFSEQ	Xu	REFSEQ hypothetical protein; Xu	0	MER0805591	I87	MER0805591 - family I87 unassigned peptidase inhibitors (Ruminococcus sp. CAG:9) [I87.UPW]#I87#{inhibitor unit: 86-265}~source R7CSA2~	FALSE	0.756	278	2.934e-82		3	FALSE	MKPF
All_megahit_scaffold_10000_k141_1012880||full_12	All_megahit_scaffold_10000_k141_1012880||full	All_megahit_scaffold_10000_k141_1012880||full	keep	12	5138	5503	1	C		vg:40077694 FDH51_gp59; Pseudomonas phage LKO4; hypothetical protein	FALSE	0.659	102	6.304e-23	YP_009601846.1	YP_009601846.1 hypothetical protein FDH51_gp59 [Pseudomonas phage LKO4]	FALSE	0.659	102	4.904e-25			REFSEQ	Xu	REFSEQ hypothetical protein; Xu	0									3	FALSE
All_megahit_scaffold_10000_k141_1012880||full_13	All_megahit_scaffold_10000_k141_1012880||full	All_megahit_scaffold_10000_k141_1012880||full	keep	13	5557	6465	1	A		spsy:AZE41_17210 hypothetical protein	TRUE	0.61	361	3.89e-109							Isochorismatase family [PF00857.21]					0									3	FALSE
All_megahit_scaffold_10000_k141_1012880||full_14	All_megahit_scaffold_10000_k141_1012880||full	All_megahit_scaffold_10000_k141_1012880||full	keep	14	6476	6697	1	C		vg:26798301 AXI64_gp179; Vibrio phage qdvp001; hypothetical protein	FALSE	0.577	75	1.642e-14	YP_009222190.1	YP_009222190.1 hypothetical protein AXI64_gp179 [Vibrio phage qdvp001]	FALSE	0.577	75	1.278e-16			REFSEQ	Xu	REFSEQ hypothetical protein; Xu	0									3	FALSE
All_megahit_scaffold_10000_k141_1012880||full_15	All_megahit_scaffold_10000_k141_1012880||full	All_megahit_scaffold_10000_k141_1012880||full	keep	15	6702	7388	1	E																		0									3	FALSE
All_megahit_scaffold_10000_k141_1012880||full_16	All_megahit_scaffold_10000_k141_1012880||full	All_megahit_scaffold_10000_k141_1012880||full	keep	16	7398	7652	1	C		vg:26798197 AXI64_gp075; Vibrio phage qdvp001; hypothetical protein	FALSE	0.405	68	6.057e-12	YP_009222086.1	YP_009222086.1 hypothetical protein AXI64_gp075 [Vibrio phage qdvp001]	FALSE	0.405	68	4.713e-14			REFSEQ	Xu	REFSEQ hypothetical protein; Xu	0									3	FALSE
All_megahit_scaffold_10000_k141_1012880||full_17	All_megahit_scaffold_10000_k141_1012880||full	All_megahit_scaffold_10000_k141_1012880||full	keep	17	7699	8361	1	E																		0									3	FALSE
All_megahit_scaffold_10000_k141_1012880||full_18	All_megahit_scaffold_10000_k141_1012880||full	All_megahit_scaffold_10000_k141_1012880||full	keep	18	8372	9115	1	E																		0									3	FALSE
All_megahit_scaffold_10000_k141_1012880||full_19	All_megahit_scaffold_10000_k141_1012880||full	All_megahit_scaffold_10000_k141_1012880||full	keep	19	9121	10824	1	C		lep:Lepto7376_4095 hypothetical protein	FALSE	0.241	102	4.302e-19							Protein kinase domain [PF00069.26]; Protein tyrosine and serine/threonine kinase [PF07714.18]					0									3	FALSE
All_megahit_scaffold_10000_k141_1012880||full_20	All_megahit_scaffold_10000_k141_1012880||full	All_megahit_scaffold_10000_k141_1012880||full	keep	20	10821	11045	1	E																		0									3	FALSE
All_megahit_scaffold_10000_k141_1012880||full_21	All_megahit_scaffold_10000_k141_1012880||full	All_megahit_scaffold_10000_k141_1012880||full	keep	21	11227	11763	1	E																		0									3	FALSE
All_megahit_scaffold_10000_k141_1012880||full_22	All_megahit_scaffold_10000_k141_1012880||full	All_megahit_scaffold_10000_k141_1012880||full	keep	22	11898	12146	1	E																		0									3	FALSE
All_megahit_scaffold_10000_k141_1012880||full_23	All_megahit_scaffold_10000_k141_1012880||full	All_megahit_scaffold_10000_k141_1012880||full	keep	23	12249	12533	1	E																		0									3	FALSE
All_megahit_scaffold_10000_k141_1012880||full_24	All_megahit_scaffold_10000_k141_1012880||full	All_megahit_scaffold_10000_k141_1012880||full	keep	24	12643	13410	1	C		bprs:CK3_26400 Metal-dependent hydrolases of the beta-lactamase superfamily I	FALSE	0.468	217	1.938e-60	YP_008242042.1	YP_008242042.1 metallo-beta-lactamase domain-containing protein [Cellulophaga phage phi13:2]	FALSE	0.318	128	5.227e-32	Beta-lactamase superfamily domain [PF12706.8]; Metallo-beta-lactamase superfamily [PF00753.28]		sp|C0SP91|YYCJ_BACSU	Xu	sp|C0SP91|YYCJ_BACSU Putative metallo-hydrolase YycJ; Xu	0									3	FALSE
All_megahit_scaffold_10000_k141_1012880||full_25	All_megahit_scaffold_10000_k141_1012880||full	All_megahit_scaffold_10000_k141_1012880||full	keep	25	13423	13608	1	E																		0									3	FALSE
All_megahit_scaffold_10000_k141_1012880||full_26	All_megahit_scaffold_10000_k141_1012880||full	All_megahit_scaffold_10000_k141_1012880||full	keep	26	13688	14032	1	E																		0									3	FALSE
All_megahit_scaffold_10000_k141_1012880||full_27	All_megahit_scaffold_10000_k141_1012880||full	All_megahit_scaffold_10000_k141_1012880||full	keep	27	14055	14372	1	E																		0									3	FALSE
All_megahit_scaffold_10000_k141_1012880||full_28	All_megahit_scaffold_10000_k141_1012880||full	All_megahit_scaffold_10000_k141_1012880||full	keep	28	14369	14590	1	E																		0								1	3	FALSE
All_megahit_scaffold_10000_k141_1012880||full_29	All_megahit_scaffold_10000_k141_1012880||full	All_megahit_scaffold_10000_k141_1012880||full	keep	29	14587	14877	1	C		rix:RO1_40550 hypothetical protein	FALSE	0.396	66	4.999e-11												1									3	FALSE
All_megahit_scaffold_10000_k141_1012880||full_30	All_megahit_scaffold_10000_k141_1012880||full	All_megahit_scaffold_10000_k141_1012880||full	keep	30	14882	15076	1	E																		0									3	FALSE
All_megahit_scaffold_10000_k141_1012880||full_31	All_megahit_scaffold_10000_k141_1012880||full	All_megahit_scaffold_10000_k141_1012880||full	keep	31	15107	15343	1	E																		0									3	FALSE
All_megahit_scaffold_10000_k141_1012880||full_32	All_megahit_scaffold_10000_k141_1012880||full	All_megahit_scaffold_10000_k141_1012880||full	keep	32	15388	15618	1	E																		0									3	FALSE
All_megahit_scaffold_10000_k141_1012880||full_33	All_megahit_scaffold_10000_k141_1012880||full	All_megahit_scaffold_10000_k141_1012880||full	keep	33	15623	15958	1	E																		0									3	FALSE
All_megahit_scaffold_10000_k141_1012880||full_34	All_megahit_scaffold_10000_k141_1012880||full	All_megahit_scaffold_10000_k141_1012880||full	keep	34	15984	16190	1	E																		0									3	FALSE
All_megahit_scaffold_10000_k141_1012880||full_35	All_megahit_scaffold_10000_k141_1012880||full	All_megahit_scaffold_10000_k141_1012880||full	keep	35	16180	16311	1	E																		0									3	FALSE
All_megahit_scaffold_10000_k141_1012880||full_36	All_megahit_scaffold_10000_k141_1012880||full	All_megahit_scaffold_10000_k141_1012880||full	keep	36	16265	16579	1	E																		0									3	FALSE
All_megahit_scaffold_10000_k141_1012880||full_37	All_megahit_scaffold_10000_k141_1012880||full	All_megahit_scaffold_10000_k141_1012880||full	keep	37	16655	16912	1	E																		0									3	FALSE
All_megahit_scaffold_10000_k141_1012880||full_38	All_megahit_scaffold_10000_k141_1012880||full	All_megahit_scaffold_10000_k141_1012880||full	keep	38	16955	17167	1	E																		0									3	FALSE
All_megahit_scaffold_10000_k141_1012880||full_39	All_megahit_scaffold_10000_k141_1012880||full	All_megahit_scaffold_10000_k141_1012880||full	keep	39	17185	17475	1	E																		0									3	FALSE
All_megahit_scaffold_10000_k141_1012880||full_40	All_megahit_scaffold_10000_k141_1012880||full	All_megahit_scaffold_10000_k141_1012880||full	keep	40	17491	17865	1	C		era:ERE_33140 hypothetical protein	FALSE	0.524	135	2.943e-34												0									3	FALSE
All_megahit_scaffold_10000_k141_1012880||full_41	All_megahit_scaffold_10000_k141_1012880||full	All_megahit_scaffold_10000_k141_1012880||full	keep	41	17914	18117	1	D													Helix-turn-helix [PF01381.23]					0								2	3	FALSE
All_megahit_scaffold_10000_k141_1012880||full_42	All_megahit_scaffold_10000_k141_1012880||full	All_megahit_scaffold_10000_k141_1012880||full	keep	42	18114	18584	1	E																		0								2	3	FALSE
All_megahit_scaffold_10000_k141_1012880||full_43	All_megahit_scaffold_10000_k141_1012880||full	All_megahit_scaffold_10000_k141_1012880||full	keep	43	18581	18778	1	E																		0									3	FALSE
All_megahit_scaffold_10000_k141_1012880||full_44	All_megahit_scaffold_10000_k141_1012880||full	All_megahit_scaffold_10000_k141_1012880||full	keep	44	18781	19224	1	E																		0									3	FALSE
All_megahit_scaffold_10000_k141_1012880||full_45	All_megahit_scaffold_10000_k141_1012880||full	All_megahit_scaffold_10000_k141_1012880||full	keep	45	19242	20096	1	C		hmo:HM1_0038 phage gp37/gp68, putative	FALSE	0.463	237	6.895e-67	YP_009124723.1	YP_009124723.1 hypothetical protein VC60_gp69 [Mycobacterium phage Sbash]	FALSE	0.271	105	9.131e-24	Protein of unknown function (DUF5131) [PF07505.12]		REFSEQ	Xu	REFSEQ hypothetical protein; Xu	0									3	FALSE
All_megahit_scaffold_10000_k141_1012880||full_46	All_megahit_scaffold_10000_k141_1012880||full	All_megahit_scaffold_10000_k141_1012880||full	keep	46	20107	20418	1	E																		0									3	FALSE
All_megahit_scaffold_10000_k141_1012880||full_47	All_megahit_scaffold_10000_k141_1012880||full	All_megahit_scaffold_10000_k141_1012880||full	keep	47	20451	21047	1	C	K06284	lfu:HR49_22215 transition state regulator Abh; K06284	FALSE	0.67	71	4.922e-11	NP_852518.1	NP_852518.1 Transcription state regulatory protein abrB [Bacillus phage phBC6A51]	FALSE	0.414	66	1.507e-11	Antidote-toxin recognition MazE, bacterial antitoxin [PF04014.19]		sp|P08874|ABRB_BACSU	Xh	sp|P08874|ABRB_BACSU Transition state regulatory protein AbrB; Xh	0								2	3	FALSE
All_megahit_scaffold_10000_k141_1012880||full_48	All_megahit_scaffold_10000_k141_1012880||full	All_megahit_scaffold_10000_k141_1012880||full	keep	48	21123	21320	1	D													Helix-turn-helix [PF01381.23]; Cro/C1-type HTH DNA-binding domain [PF13443.7]					0								2	3	FALSE
All_megahit_scaffold_10000_k141_1012880||full_49	All_megahit_scaffold_10000_k141_1012880||full	All_megahit_scaffold_10000_k141_1012880||full	keep	49	21325	21666	1	E																		0								2	3	FALSE
All_megahit_scaffold_10000_k141_1012880||full_50	All_megahit_scaffold_10000_k141_1012880||full	All_megahit_scaffold_10000_k141_1012880||full	keep	50	21804	22247	1	C	K03111	csh:Closa_0232 single-strand binding protein; K03111	FALSE	0.686	208	3.563e-59	YP_240717.1	YP_240717.1 single-stranded DNA-binding protein [Staphylococcus virus 88]	FALSE	0.416	109	4.95e-27	Single-strand binding protein family [PF00436.26]		sp|O21902|SSB_BPLSK	Xh	sp|O21902|SSB_BPLSK SSB protein; Xh	0									3	FALSE
All_megahit_scaffold_10000_k141_1012880||full_51	All_megahit_scaffold_10000_k141_1012880||full	All_megahit_scaffold_10000_k141_1012880||full	keep	51	22277	22429	1	E																		0									3	FALSE
All_megahit_scaffold_10000_k141_1012880||full_52	All_megahit_scaffold_10000_k141_1012880||full	All_megahit_scaffold_10000_k141_1012880||full	keep	52	22450	23916	1	C		een:BBD30_01400 restriction endonuclease subunit R	FALSE	0.345	193	5.35e-49	YP_008772031.1	YP_008772031.1 DEAD/DEAH box helicase [Lactobacillus phage phiJB]	FALSE	0.214	63	2.061e-09	Type III restriction enzyme, res subunit [PF04851.16]; Helicase conserved C-terminal domain [PF00271.32]		sp|P20703|UVSW_BPT4	Xh	sp|P20703|UVSW_BPT4 ATP-dependent DNA helicase uvsW; Xh	0									3	FALSE
All_megahit_scaffold_10000_k141_1012880||full_53	All_megahit_scaffold_10000_k141_1012880||full	All_megahit_scaffold_10000_k141_1012880||full	keep	53	24156	24524	1	E																		0									3	FALSE
All_megahit_scaffold_10000_k141_1012880||full_54	All_megahit_scaffold_10000_k141_1012880||full	All_megahit_scaffold_10000_k141_1012880||full	keep	54	24532	25305	1	C	K09889	bprs:CK3_26450 hypothetical protein; K09889	FALSE	0.255	84	6.251e-15												0									3	FALSE
All_megahit_scaffold_10000_k141_1012880||full_55	All_megahit_scaffold_10000_k141_1012880||full	All_megahit_scaffold_10000_k141_1012880||full	keep	55	25283	26236	1	A		vg:26648493 phiCT453B_19; Clostridium phage phiCT453B; putative radical SAM domain protein	TRUE	0.618	378	5.292e-115	YP_009217915.1	YP_009217915.1 putative radical SAM domain protein (endogenous virus) [Clostridium phage phiCT453B]	TRUE	0.618	378	4.117e-117						1									3	FALSE
All_megahit_scaffold_10000_k141_1012880||full_56	All_megahit_scaffold_10000_k141_1012880||full	All_megahit_scaffold_10000_k141_1012880||full	keep	56	26505	26786	1	C		lpw:LpgJCM5343_06330 hypothetical protein	FALSE	0.485	81	4.868e-16	YP_009149646.1	YP_009149646.1 hypothetical protein BCP8-2_085 [Bacillus phage BCP8-2]	FALSE	0.511	66	4.698e-13			REFSEQ	Xu	REFSEQ hypothetical protein; Xu	0									3	FALSE
All_megahit_scaffold_10000_k141_1012880||full_57	All_megahit_scaffold_10000_k141_1012880||full	All_megahit_scaffold_10000_k141_1012880||full	keep	57	26900	27574	1	C	K00571	snb:SP670_0057 DNA methylase; K00571	FALSE	0.75	329	7.824e-100	YP_001039907.1	YP_001039907.1 site-specific DNA-methyltransferase [Streptococcus phage phi3396]	FALSE	0.747	328	2.147e-101	DNA methylase [PF01555.19]		sp|A6WWI2|MTB1_OCHA4	Xr;Xh	sp|A6WWI2|MTB1_OCHA4 Modification methylase BabI; XhXr	0								1	3	FALSE	V
All_megahit_scaffold_10000_k141_1012880||full_58	All_megahit_scaffold_10000_k141_1012880||full	All_megahit_scaffold_10000_k141_1012880||full	keep	58	27564	28070	1	C		vg:6964518 ST39-O_gp56; Clostridium phage phiCP39-O; hypothetical protein	FALSE	0.324	83	1.872e-15	YP_002265464.1	YP_002265464.1 hypothetical protein ST39-O_gp56 [Clostridium phage phiCP39-O]	FALSE	0.324	83	1.457e-17						1									3	FALSE	F
All_megahit_scaffold_10000_k141_1012880||full_59	All_megahit_scaffold_10000_k141_1012880||full	All_megahit_scaffold_10000_k141_1012880||full	keep	59	28072	28398	1	E																		0									3	FALSE	F
All_megahit_scaffold_10000_k141_1012880||full_60	All_megahit_scaffold_10000_k141_1012880||full	All_megahit_scaffold_10000_k141_1012880||full	keep	60	28531	28791	1	C		bprs:CK3_26480 hypothetical protein	FALSE	0.766	134	1.286e-34	YP_009218283.1	YP_009218283.1 hypothetical protein AVV19_gp155 [Enterococcus phage EFDG1]	FALSE	0.469	67	1.336e-13			sp|P32275|Y12F_BPT4	Xu	sp|P32275|Y12F_BPT4 Uncharacterized 32.4 kDa protein in Gp30-rIII intergenic region; Xu	0									3	FALSE	F
All_megahit_scaffold_10000_k141_1012880||full_61	All_megahit_scaffold_10000_k141_1012880||full	All_megahit_scaffold_10000_k141_1012880||full	keep	61	28882	29136	1	C		vg:18563354 136, CL58_gp634; Bacillus virus G; gp136	FALSE	0.476	74	9.775e-14	YP_008241734.1	YP_008241734.1 HNH homing endonuclease [Cellulophaga phage phi19:1]	FALSE	0.443	61	1.966e-11						0									3	FALSE	F
All_megahit_scaffold_10000_k141_1012880||full_62	All_megahit_scaffold_10000_k141_1012880||full	All_megahit_scaffold_10000_k141_1012880||full	keep	62	29187	29909	1	C		lec:LGMK_07060 DNA replication protein, putative	FALSE	0.568	93	3.729e-18	YP_004306142.1	YP_004306142.1 putative phage replication protein [Clostridium phage phiCD6356]	FALSE	0.359	88	1.556e-18	Conserved phage C-terminus (Phg_2220_C) [PF09524.11]		REFSEQ	Xu	REFSEQ hypothetical protein; Xu	0								1	3	FALSE	F
All_megahit_scaffold_10000_k141_1012880||full_63	All_megahit_scaffold_10000_k141_1012880||full	All_megahit_scaffold_10000_k141_1012880||full	keep	63	29899	30531	1	C		cba:CLB_2468 hypothetical protein	FALSE	0.314	88	8.927e-17							Loader and inhibitor of phage G40P [PF11417.9]					0								1	3	FALSE	F
All_megahit_scaffold_10000_k141_1012880||full_64	All_megahit_scaffold_10000_k141_1012880||full	All_megahit_scaffold_10000_k141_1012880||full	keep	64	30506	32326	1	C	K17680	ded:DHBDCA_p1808 DNA primase/helicase; K17680	FALSE	0.271	187	5.019e-46	YP_214194.1	YP_214194.1 T7-like primase/helicase [Prochlorococcus virus PSSP7]	FALSE	0.186	83	2.693e-15	DnaB-like helicase C terminal domain [PF03796.16]; KaiC [PF06745.14]; AAA domain [PF13481.7]; Toprim-like [PF13155.7]; Rad51 [PF08423.12]		sp|P04530|VG41_BPT4	Xr;Xh	sp|P04530|VG41_BPT4 ATP-dependent helicase 41; XhXr	0									3	FALSE	VF
All_megahit_scaffold_10000_k141_1012880||full_65	All_megahit_scaffold_10000_k141_1012880||full	All_megahit_scaffold_10000_k141_1012880||full	keep	65	32265	32570	1	E																		0									3	FALSE	F
All_megahit_scaffold_10000_k141_1012880||full_66	All_megahit_scaffold_10000_k141_1012880||full	All_megahit_scaffold_10000_k141_1012880||full	keep	66	32631	32789	1	E																		0									3	FALSE	F
All_megahit_scaffold_10000_k141_1022533||full_1	All_megahit_scaffold_10000_k141_1022533||full	All_megahit_scaffold_10000_k141_1022533||full	keep	1	1	5334	-1	A		esu:EUS_02700 DNA methylase	TRUE	0.328	914	1.789e-276	YP_005098431.1	YP_005098431.1 putative DNA methylase [Erwinia phage PEp14]	FALSE	0.422	180	5.569e-44	MutS domain I [PF01624.21]; N-6 DNA Methylase [PF02384.17]					0								1	5	FALSE	F
All_megahit_scaffold_10000_k141_1022533||full_2	All_megahit_scaffold_10000_k141_1022533||full	All_megahit_scaffold_10000_k141_1022533||full	keep	2	5338	5643	-1	C		obj:EIO64_05185 hypothetical protein	FALSE	0.799	168	2.947e-46												0								1	3	FALSE
All_megahit_scaffold_10000_k141_1022533||full_3	All_megahit_scaffold_10000_k141_1022533||full	All_megahit_scaffold_10000_k141_1022533||full	keep	3	5640	6593	-1	A		obj:EIO64_05200 hypothetical protein	TRUE	0.682	434	2.85e-134	YP_006988567.1	YP_006988567.1 hypothetical protein CcrColossus_gp333 [Caulobacter phage CcrColossus]	FALSE	0.404	61	3.261e-09			REFSEQ	Xu	REFSEQ hypothetical protein; Xu	0								1	3	FALSE
All_megahit_scaffold_10000_k141_1022533||full_4	All_megahit_scaffold_10000_k141_1022533||full	All_megahit_scaffold_10000_k141_1022533||full	keep	4	6599	8074	-1	A		ruk:A4V00_16305 hypothetical protein	TRUE	0.597	563	8.463e-176	YP_009177793.1	YP_009177793.1 hypothetical protein ASQ69_gp10 [Yellowstone Lake virophage 5]	FALSE	0.219	107	5.053e-23	C-5 cytosine-specific DNA methylase [PF00145.18]		sp|P34877|MTSA_LACLC	Xp;Xh	sp|P34877|MTSA_LACLC Modification methylase ScrFIA; XhXp	0								1	3	FALSE	F
All_megahit_scaffold_10000_k141_1022533||full_5	All_megahit_scaffold_10000_k141_1022533||full	All_megahit_scaffold_10000_k141_1022533||full	keep	5	8160	9107	-1	A		obj:EIO64_05205 hypothetical protein	TRUE	0.622	390	3.868e-119	YP_006988567.1	YP_006988567.1 hypothetical protein CcrColossus_gp333 [Caulobacter phage CcrColossus]	FALSE	0.502	79	4.918e-15			REFSEQ	Xu	REFSEQ hypothetical protein; Xu	0								1	3	FALSE	F
All_megahit_scaffold_10000_k141_1022533||full_6	All_megahit_scaffold_10000_k141_1022533||full	All_megahit_scaffold_10000_k141_1022533||full	keep	6	9124	10083	-1	C		euc:EC1_06240 hypothetical protein	FALSE	0.498	296	1.398e-86	YP_006989948.1	YP_006989948.1 hypothetical protein CcrSwift_gp215 [Caulobacter virus Swift]	FALSE	0.383	63	1.051e-09			REFSEQ	Xu	REFSEQ hypothetical protein; Xu	0								1	3	FALSE	F
All_megahit_scaffold_10000_k141_1022533||full_7	All_megahit_scaffold_10000_k141_1022533||full	All_megahit_scaffold_10000_k141_1022533||full	keep	7	10083	10364	-1	C		obj:EIO64_05215 hypothetical protein	FALSE	0.585	108	1.561e-25												0								2	4	FALSE	F
All_megahit_scaffold_10000_k141_1022533||full_8	All_megahit_scaffold_10000_k141_1022533||full	All_megahit_scaffold_10000_k141_1022533||full	keep	8	10366	10989	-1	C		obj:EIO64_05220 hypothetical protein	FALSE	0.762	323	7.648e-98												0								2	4	FALSE	F
All_megahit_scaffold_10000_k141_1022533||full_9	All_megahit_scaffold_10000_k141_1022533||full	All_megahit_scaffold_10000_k141_1022533||full	keep	9	11067	11237	-1	E																		0								2	4	FALSE	F
All_megahit_scaffold_10000_k141_1022533||full_10	All_megahit_scaffold_10000_k141_1022533||full	All_megahit_scaffold_10000_k141_1022533||full	keep	10	11342	11701	-1	C		fpla:A4U99_07750 collagen-binding protein	FALSE	0.661	158	1.365e-42												0								2	4	FALSE	F
All_megahit_scaffold_10000_k141_1030245||full_1	All_megahit_scaffold_10000_k141_1030245||full	All_megahit_scaffold_10000_k141_1030245||full	keep	1	1	825	1	A	K01866	eha:Ethha_1219 tyrosyl-tRNA synthetase; K01866	TRUE	0.686	376	7.275e-115	YP_006987236.1	YP_006987236.1 tyrosyl-tRNA synthetase [Cronobacter phage vB_CsaM_GAP32]	FALSE	0.379	163	1.745e-43	tRNA synthetases class I (W and Y) [PF00579.26]		sp|Q7MCN7|SYY1_VIBVY	Xh	sp|Q7MCN7|SYY1_VIBVY Tyrosine--tRNA ligase 1; Xh	0								2	5	FALSE	TF
All_megahit_scaffold_10000_k141_1030245||full_2	All_megahit_scaffold_10000_k141_1030245||full	All_megahit_scaffold_10000_k141_1030245||full	keep	2	1136	1435	1	E																		0								1	4	FALSE	TF
All_megahit_scaffold_10000_k141_1030245||full_3	All_megahit_scaffold_10000_k141_1030245||full	All_megahit_scaffold_10000_k141_1030245||full	keep	3	1596	1814	-1	E																		0								2	3	FALSE	TF
All_megahit_scaffold_10000_k141_1030245||full_4	All_megahit_scaffold_10000_k141_1030245||full	All_megahit_scaffold_10000_k141_1030245||full	keep	4	2043	2279	-1	C		ibu:IB211_00349 Transcriptional regulator, XRE family	FALSE	0.641	86	2.87e-18							Helix-turn-helix domain [PF12844.8]; Helix-turn-helix [PF01381.23]					0								1	3	FALSE	TF
All_megahit_scaffold_10000_k141_1030245||full_5	All_megahit_scaffold_10000_k141_1030245||full	All_megahit_scaffold_10000_k141_1030245||full	keep	5	2436	2708	1	E																		0								2	3	FALSE	TF
All_megahit_scaffold_10000_k141_1030245||full_6	All_megahit_scaffold_10000_k141_1030245||full	All_megahit_scaffold_10000_k141_1030245||full	keep	6	2747	3307	1	E																		0								2	3	FALSE	TF
All_megahit_scaffold_10000_k141_1030245||full_7	All_megahit_scaffold_10000_k141_1030245||full	All_megahit_scaffold_10000_k141_1030245||full	keep	7	3334	3612	1	E																		0								2	3	FALSE	TF
All_megahit_scaffold_10000_k141_1030245||full_8	All_megahit_scaffold_10000_k141_1030245||full	All_megahit_scaffold_10000_k141_1030245||full	keep	8	3732	3908	1	E																		0								2	3	FALSE	TF
All_megahit_scaffold_10000_k141_1030245||full_9	All_megahit_scaffold_10000_k141_1030245||full	All_megahit_scaffold_10000_k141_1030245||full	keep	9	3944	5500	1	E																		0								2	3	FALSE	TF
All_megahit_scaffold_10000_k141_1030245||full_10	All_megahit_scaffold_10000_k141_1030245||full	All_megahit_scaffold_10000_k141_1030245||full	keep	10	5503	7002	1	E																		0								2	3	FALSE	TF
All_megahit_scaffold_10000_k141_1030245||full_11	All_megahit_scaffold_10000_k141_1030245||full	All_megahit_scaffold_10000_k141_1030245||full	keep	11	7002	7157	1	E																		0								2	3	FALSE	TF
All_megahit_scaffold_10000_k141_1030245||full_12	All_megahit_scaffold_10000_k141_1030245||full	All_megahit_scaffold_10000_k141_1030245||full	keep	12	7170	7547	1	E																		0								2	3	FALSE	TF
All_megahit_scaffold_10000_k141_1030245||full_13	All_megahit_scaffold_10000_k141_1030245||full	All_megahit_scaffold_10000_k141_1030245||full	keep	13	7544	8020	1	E																		0								2	3	FALSE	TF
All_megahit_scaffold_10000_k141_1030245||full_14	All_megahit_scaffold_10000_k141_1030245||full	All_megahit_scaffold_10000_k141_1030245||full	keep	14	8025	8279	1	E																		0								2	3	FALSE	TF
All_megahit_scaffold_10000_k141_1030245||full_15	All_megahit_scaffold_10000_k141_1030245||full	All_megahit_scaffold_10000_k141_1030245||full	keep	15	8289	9140	1	C		emt:CPZ25_000015 hypothetical protein	FALSE	0.435	158	1.738e-39							Zonular occludens toxin (Zot) [PF05707.13]					0								1	3	FALSE	TF
All_megahit_scaffold_10000_k141_1030245||full_16	All_megahit_scaffold_10000_k141_1030245||full	All_megahit_scaffold_10000_k141_1030245||full	keep	16	9315	10187	1	C		cbol:CGC65_15020 hypothetical protein	FALSE	0.298	78	1.906e-12												0								2	3	FALSE	TF
All_megahit_scaffold_10000_k141_1030245||full_17	All_megahit_scaffold_10000_k141_1030245||full	All_megahit_scaffold_10000_k141_1030245||full	keep	17	10184	10450	1	E																		0								2	3	FALSE	TF
All_megahit_scaffold_10000_k141_1030245||full_18	All_megahit_scaffold_10000_k141_1030245||full	All_megahit_scaffold_10000_k141_1030245||full	keep	18	10619	11593	1	C		capr:EQM14_07845 tyrosine recombinase XerC	FALSE	0.545	332	4.885e-99	YP_009199114.1	YP_009199114.1 putative recombinase XerD [Brevibacillus phage Jenst]	FALSE	0.233	93	1.778e-19	Phage integrase family [PF00589.23]; Phage integrase, N-terminal SAM-like domain [PF02899.18]; Phage integrase, N-terminal SAM-like domain [PF13495.7]		sp|Q9CI63|P2IN_LACLA	Xr	sp|Q9CI63|P2IN_LACLA Prophage ps2 probable integrase; Xr	0								1	3	TRUE	VTF
All_megahit_scaffold_10000_k141_1031466||full_1	All_megahit_scaffold_10000_k141_1031466||full	All_megahit_scaffold_10000_k141_1031466||full	keep	1	1	93	-1	E																		0								2	5	FALSE	F
All_megahit_scaffold_10000_k141_1031466||full_2	All_megahit_scaffold_10000_k141_1031466||full	All_megahit_scaffold_10000_k141_1031466||full	keep	2	245	667	-1	E																		0								2	4	FALSE	F
All_megahit_scaffold_10000_k141_1031466||full_3	All_megahit_scaffold_10000_k141_1031466||full	All_megahit_scaffold_10000_k141_1031466||full	keep	3	908	1180	-1	E																		0								2	4	FALSE	F
All_megahit_scaffold_10000_k141_1031466||full_4	All_megahit_scaffold_10000_k141_1031466||full	All_megahit_scaffold_10000_k141_1031466||full	keep	4	1185	1376	-1	E																		0								2	4	FALSE	F
All_megahit_scaffold_10000_k141_1031466||full_5	All_megahit_scaffold_10000_k141_1031466||full	All_megahit_scaffold_10000_k141_1031466||full	keep	5	1390	1695	-1	E																		0								2	4	FALSE	F
All_megahit_scaffold_10000_k141_1031466||full_6	All_megahit_scaffold_10000_k141_1031466||full	All_megahit_scaffold_10000_k141_1031466||full	keep	6	1730	2062	-1	E																		0								2	4	FALSE	F
All_megahit_scaffold_10000_k141_1031466||full_7	All_megahit_scaffold_10000_k141_1031466||full	All_megahit_scaffold_10000_k141_1031466||full	keep	7	2065	3312	-1	A		obj:EIO64_04310 hypothetical protein	TRUE	0.709	572	3.174e-180	YP_009012683.1	YP_009012683.1 gp102 [Rhodococcus phage ReqiPoco6]	TRUE	0.584	444	4.209e-138						0								1	4	FALSE	F
All_megahit_scaffold_10000_k141_1031466||full_8	All_megahit_scaffold_10000_k141_1031466||full	All_megahit_scaffold_10000_k141_1031466||full	keep	8	3312	4034	-1	C		bprm:CL3_22170 Type I restriction-modification system methyltransferase subunit	FALSE	0.585	266	1.225e-77							N-6 DNA Methylase [PF02384.17]		REFSEQ	Xu	REFSEQ N-6 DNA methylase; Xu	0								1	3	FALSE	F
All_megahit_scaffold_10000_k141_1031466||full_9	All_megahit_scaffold_10000_k141_1031466||full	All_megahit_scaffold_10000_k141_1031466||full	keep	9	4024	4227	-1	E																		0								2	3	FALSE	F
All_megahit_scaffold_10000_k141_1031466||full_10	All_megahit_scaffold_10000_k141_1031466||full	All_megahit_scaffold_10000_k141_1031466||full	keep	10	4338	4799	-1	C		obj:EIO64_04295 hypothetical protein	FALSE	0.631	187	8.62e-52	YP_009012659.1	YP_009012659.1 gp078 [Rhodococcus phage ReqiPoco6]	FALSE	0.518	147	4.609e-40			REFSEQ	Xu	REFSEQ hypothetical protein; Xu	0								1	3	FALSE	F
All_megahit_scaffold_10000_k141_1031466||full_11	All_megahit_scaffold_10000_k141_1031466||full	All_megahit_scaffold_10000_k141_1031466||full	keep	11	4796	9001	-1	A		vg:29127014 58, MUDCAT_58; Arthrobacter phage Mudcat; DNA polymerase/primase	TRUE	0.507	1270	0	YP_009017686.1	YP_009017686.1 gp072 [Rhodococcus phage ReqiPepy6]	TRUE	0.5	1233	0	DNA polymerase family B [PF00136.22]		REFSEQ	Xu	REFSEQ DNA primase/polymerase; Xu	0								1	3	FALSE	F
All_megahit_scaffold_10000_k141_1031466||full_12	All_megahit_scaffold_10000_k141_1031466||full	All_megahit_scaffold_10000_k141_1031466||full	keep	12	9202	9759	-1	C		obj:EIO64_04280 hypothetical protein	FALSE	0.548	194	1.211e-53	YP_009012652.1	YP_009012652.1 gp071 [Rhodococcus phage ReqiPoco6]	FALSE	0.332	96	8.694e-22			REFSEQ	Xu	REFSEQ hypothetical protein; Xu	0								1	3	FALSE
All_megahit_scaffold_10000_k141_1031466||full_13	All_megahit_scaffold_10000_k141_1031466||full	All_megahit_scaffold_10000_k141_1031466||full	keep	13	9778	10398	-1	C		bprm:CL3_22240 hypothetical protein	FALSE	0.26	71	6.009e-11									REFSEQ	Xu	REFSEQ hypothetical protein; Xu	0								1	3	FALSE
All_megahit_scaffold_10000_k141_1031466||full_14	All_megahit_scaffold_10000_k141_1031466||full	All_megahit_scaffold_10000_k141_1031466||full	keep	14	10395	10556	-1	E																		0								1	3	FALSE
All_megahit_scaffold_10000_k141_1031466||full_15	All_megahit_scaffold_10000_k141_1031466||full	All_megahit_scaffold_10000_k141_1031466||full	keep	15	10666	11604	-1	C		bprm:CL3_22260 hypothetical protein	FALSE	0.525	297	4.1e-87	YP_009017683.1	YP_009017683.1 gp069 [Rhodococcus phage ReqiPepy6]	FALSE	0.393	196	2.79e-54			REFSEQ	Xu	REFSEQ hypothetical protein; Xu	0								1	3	FALSE
All_megahit_scaffold_10000_k141_1031466||full_16	All_megahit_scaffold_10000_k141_1031466||full	All_megahit_scaffold_10000_k141_1031466||full	keep	16	11627	12244	-1	C		bprl:CL2_14750 hypothetical protein	FALSE	0.383	130	4.791e-31	YP_009017681.1	YP_009017681.1 gp067 [Rhodococcus phage ReqiPepy6]	FALSE	0.325	114	7.346e-28			REFSEQ	Xu	REFSEQ hypothetical protein; Xu	0								1	3	FALSE
All_megahit_scaffold_10000_k141_1031466||full_17	All_megahit_scaffold_10000_k141_1031466||full	All_megahit_scaffold_10000_k141_1031466||full	keep	17	12256	12453	-1	E																		0								1	3	FALSE
All_megahit_scaffold_10000_k141_1031466||full_18	All_megahit_scaffold_10000_k141_1031466||full	All_megahit_scaffold_10000_k141_1031466||full	keep	18	12545	12799	-1	E																		0								1	3	FALSE
All_megahit_scaffold_10000_k141_1031466||full_19	All_megahit_scaffold_10000_k141_1031466||full	All_megahit_scaffold_10000_k141_1031466||full	keep	19	12872	13639	-1	C		obj:EIO64_04245 hypothetical protein	FALSE	0.58	276	1.222e-80	YP_009017669.1	YP_009017669.1 gp055 [Rhodococcus phage ReqiPepy6]	FALSE	0.36	157	9.674e-42			REFSEQ	Xu	REFSEQ hypothetical protein; Xu	0								1	3	FALSE
All_megahit_scaffold_10000_k141_1031466||full_20	All_megahit_scaffold_10000_k141_1031466||full	All_megahit_scaffold_10000_k141_1031466||full	keep	20	13690	14247	-1	C		bprm:CL3_21670 hypothetical protein	FALSE	0.486	153	2.005e-39												0								1	3	FALSE
All_megahit_scaffold_10000_k141_1031466||full_21	All_megahit_scaffold_10000_k141_1031466||full	All_megahit_scaffold_10000_k141_1031466||full	keep	21	14244	14603	-1	E																		0								1	3	FALSE
All_megahit_scaffold_10000_k141_1031466||full_22	All_megahit_scaffold_10000_k141_1031466||full	All_megahit_scaffold_10000_k141_1031466||full	keep	22	14673	14822	-1	E																		0								1	3	FALSE
All_megahit_scaffold_10000_k141_1031466||full_23	All_megahit_scaffold_10000_k141_1031466||full	All_megahit_scaffold_10000_k141_1031466||full	keep	23	14873	15436	-1	C		tep:TepRe1_2440 hypothetical protein	FALSE	0.325	94	3.045e-19	YP_008408751.1	YP_008408751.1 hypothetical protein N852_gp084 [Mycobacterium phage Whirlwind]	FALSE	0.581	85	5.665e-18	Protein of unknwon function (DUF3310) [PF11753.9]; Domain of unknown function (DUF4406) [PF14359.7]		REFSEQ	Xu	REFSEQ hypothetical protein; Xu	0								1	3	FALSE
All_megahit_scaffold_10000_k141_1031466||full_24	All_megahit_scaffold_10000_k141_1031466||full	All_megahit_scaffold_10000_k141_1031466||full	keep	24	15450	16199	-1	C		obj:EIO64_04235 hypothetical protein	FALSE	0.352	146	6.265e-36	YP_009012635.1	YP_009012635.1 gp054 [Rhodococcus phage ReqiPoco6]	FALSE	0.272	102	5.835e-23			REFSEQ	Xu	REFSEQ hypothetical protein; Xu	0								1	3	FALSE
All_megahit_scaffold_10000_k141_1031466||full_25	All_megahit_scaffold_10000_k141_1031466||full	All_megahit_scaffold_10000_k141_1031466||full	keep	25	16256	16360	-1	E																		0								2	3	FALSE
All_megahit_scaffold_10000_k141_1031466||full_26	All_megahit_scaffold_10000_k141_1031466||full	All_megahit_scaffold_10000_k141_1031466||full	keep	26	16363	16551	-1	E																		0								2	3	FALSE
All_megahit_scaffold_10000_k141_1031466||full_27	All_megahit_scaffold_10000_k141_1031466||full	All_megahit_scaffold_10000_k141_1031466||full	keep	27	16607	16969	-1	C		bprm:CL3_21620 hypothetical protein	FALSE	0.731	180	5.546e-50												0								1	3	FALSE
All_megahit_scaffold_10000_k141_1031466||full_28	All_megahit_scaffold_10000_k141_1031466||full	All_megahit_scaffold_10000_k141_1031466||full	keep	28	17057	17545	-1	C		bprm:CL3_21590 hypothetical protein	FALSE	0.384	108	4.044e-24												0								1	3	FALSE	F
All_megahit_scaffold_10000_k141_1031466||full_29	All_megahit_scaffold_10000_k141_1031466||full	All_megahit_scaffold_10000_k141_1031466||full	keep	29	17591	17869	-1	E																		0								1	3	FALSE	F
All_megahit_scaffold_10000_k141_1031466||full_30	All_megahit_scaffold_10000_k141_1031466||full	All_megahit_scaffold_10000_k141_1031466||full	keep	30	17874	18038	-1	E																		0								2	3	FALSE	F
All_megahit_scaffold_10000_k141_1031466||full_31	All_megahit_scaffold_10000_k141_1031466||full	All_megahit_scaffold_10000_k141_1031466||full	keep	31	18128	18268	-1	E																		0								2	3	FALSE	F
All_megahit_scaffold_10000_k141_1031466||full_32	All_megahit_scaffold_10000_k141_1031466||full	All_megahit_scaffold_10000_k141_1031466||full	keep	32	18361	18525	-1	E																		0								2	3	FALSE	F
All_megahit_scaffold_10000_k141_1031466||full_33	All_megahit_scaffold_10000_k141_1031466||full	All_megahit_scaffold_10000_k141_1031466||full	keep	33	18584	19000	-1	C		bprm:CL3_21570 hypothetical protein	FALSE	0.604	165	2.081e-44												0								1	3	FALSE	F
All_megahit_scaffold_10000_k141_1031466||full_34	All_megahit_scaffold_10000_k141_1031466||full	All_megahit_scaffold_10000_k141_1031466||full	keep	34	18997	19248	-1	C		obj:EIO64_04180 hypothetical protein	FALSE	0.792	137	6.428e-36												0								1	3	FALSE	F
All_megahit_scaffold_10000_k141_1031466||full_35	All_megahit_scaffold_10000_k141_1031466||full	All_megahit_scaffold_10000_k141_1031466||full	keep	35	19398	19604	-1	C		ehl:EHLA_0481 Protein of unknown function DUF3791	FALSE	0.616	78	1.918e-15							Protein of unknown function (DUF3791) [PF12668.8]					0								2	3	FALSE	F
All_megahit_scaffold_10000_k141_1031466||full_36	All_megahit_scaffold_10000_k141_1031466||full	All_megahit_scaffold_10000_k141_1031466||full	keep	36	19601	19849	-1	C		ehl:EHLA_0480 Hypothetical protein	FALSE	0.497	77	7.038e-15												0								2	3	FALSE	F
All_megahit_scaffold_10000_k141_1031466||full_37	All_megahit_scaffold_10000_k141_1031466||full	All_megahit_scaffold_10000_k141_1031466||full	keep	37	19846	20331	-1	C		byl:A4V09_22360 hypothetical protein	FALSE	0.618	188	3.491e-52							Protein of unknown function (DUF3990) [PF13151.7]					0								2	3	FALSE	F
All_megahit_scaffold_10000_k141_1031466||full_38	All_megahit_scaffold_10000_k141_1031466||full	All_megahit_scaffold_10000_k141_1031466||full	keep	38	20408	20725	-1	C		obj:EIO64_04175 hypothetical protein	FALSE	0.69	134	3.18e-34												0								1	3	FALSE	F
All_megahit_scaffold_10000_k141_1031466||full_39	All_megahit_scaffold_10000_k141_1031466||full	All_megahit_scaffold_10000_k141_1031466||full	keep	39	20822	22042	1	A		obj:EIO64_04170 integrase	TRUE	0.634	513	6.614e-160							Phage integrase family [PF00589.23]		sp|Q9CI63|P2IN_LACLA	Xr	sp|Q9CI63|P2IN_LACLA Prophage ps2 probable integrase; Xr	0								1	3	FALSE	VF
All_megahit_scaffold_10000_k141_1031466||full_40	All_megahit_scaffold_10000_k141_1031466||full	All_megahit_scaffold_10000_k141_1031466||full	keep	40	22218	22319	1	E																		0								2	4	FALSE	F
All_megahit_scaffold_10000_k141_1032222||full_1	All_megahit_scaffold_10000_k141_1032222||full	All_megahit_scaffold_10000_k141_1032222||full	keep	1	1	123	1	E																		0								2	5	FALSE	F
All_megahit_scaffold_10000_k141_1032222||full_2	All_megahit_scaffold_10000_k141_1032222||full	All_megahit_scaffold_10000_k141_1032222||full	keep	2	339	1943	-1	A		abao:BEQ56_00810 hypothetical protein	TRUE	0.557	515	2.095e-158	YP_009217897.1	YP_009217897.1 serine recombinase (endogenous virus) [Clostridium phage phiCT453B]	FALSE	0.311	228	4.063e-62	Resolvase, N terminal domain [PF00239.22]; Recombinase [PF07508.14]		sp|P03015|GIN_BPMU	Xp;Xr;Xh	sp|P03015|GIN_BPMU Serine recombinase gin; XhXpXr	0								1	4	FALSE	VF
All_megahit_scaffold_10000_k141_1032222||full_3	All_megahit_scaffold_10000_k141_1032222||full	All_megahit_scaffold_10000_k141_1032222||full	keep	3	1936	2184	-1	C		obj:EIO64_17220 XRE family transcriptional regulator	FALSE	0.463	65	7.022e-11												0								1	2	FALSE	F
All_megahit_scaffold_10000_k141_1032222||full_4	All_megahit_scaffold_10000_k141_1032222||full	All_megahit_scaffold_10000_k141_1032222||full	keep	4	2252	2428	-1	C		eel:EUBELI_01842 Hypothetical protein	FALSE	0.592	65	3.084e-11							Helix-turn-helix [PF01381.23]; Antitoxin component of bacterial toxin-antitoxin system, MqsA [PF15731.6]; Helix-turn-helix domain [PF12844.8]; Helix-turn-helix domain [PF13560.7]					0								1	2	FALSE	F
All_megahit_scaffold_10000_k141_1032222||full_5	All_megahit_scaffold_10000_k141_1032222||full	All_megahit_scaffold_10000_k141_1032222||full	keep	5	2642	3046	-1	C		dgi:Desgi_3161 putative nucleic-acid-binding protein, contains PIN domain	FALSE	0.487	109	2.717e-25												0								2	2	FALSE	F
All_megahit_scaffold_10000_k141_1032222||full_6	All_megahit_scaffold_10000_k141_1032222||full	All_megahit_scaffold_10000_k141_1032222||full	keep	6	3033	3245	-1	E																		0								2	2	FALSE	F
All_megahit_scaffold_10000_k141_1032222||full_7	All_megahit_scaffold_10000_k141_1032222||full	All_megahit_scaffold_10000_k141_1032222||full	keep	7	3453	3848	-1	C		sted:SPTER_27710 SWIM zinc finger protein	FALSE	0.449	71	6.179e-12												0								2	2	FALSE	F
All_megahit_scaffold_10000_k141_1032222||full_8	All_megahit_scaffold_10000_k141_1032222||full	All_megahit_scaffold_10000_k141_1032222||full	keep	8	3899	4483	-1	C		rus:RBI_I01604 hypothetical protein predicted by Glimmer/Critica	FALSE	0.567	205	3.614e-57	YP_001004265.1	YP_001004265.1 ImmA/IrrE family metallo-endopeptidase [Staphylococcus virus phiETA2]	FALSE	0.279	62	2.899e-10	IrrE N-terminal-like domain [PF06114.14]					0	MER0910389	M78	MER0910389 - family M78 unassigned peptidases (Ruminococcus bicirculans) [M78.UPW]#M78#{peptidase unit: 62-156}~source W0U704~	FALSE	0.616	116	4.608e-28	1	2	FALSE	PF
All_megahit_scaffold_10000_k141_1032222||full_9	All_megahit_scaffold_10000_k141_1032222||full	All_megahit_scaffold_10000_k141_1032222||full	keep	9	4533	5084	-1	C		rim:ROI_13610 Helix-turn-helix.	FALSE	0.383	97	4.093e-20							Helix-turn-helix domain [PF12844.8]					0								1	2	FALSE	F
All_megahit_scaffold_10000_k141_1032222||full_10	All_megahit_scaffold_10000_k141_1032222||full	All_megahit_scaffold_10000_k141_1032222||full	keep	10	5270	5467	1	E																		0								2	2	FALSE
All_megahit_scaffold_10000_k141_1032222||full_11	All_megahit_scaffold_10000_k141_1032222||full	All_megahit_scaffold_10000_k141_1032222||full	keep	11	5562	5891	1	E																		0								2	2	FALSE
All_megahit_scaffold_10000_k141_1032222||full_12	All_megahit_scaffold_10000_k141_1032222||full	All_megahit_scaffold_10000_k141_1032222||full	keep	12	5931	6164	1	E																		0								2	2	FALSE
All_megahit_scaffold_10000_k141_1032222||full_13	All_megahit_scaffold_10000_k141_1032222||full	All_megahit_scaffold_10000_k141_1032222||full	keep	13	6118	6336	1	E																		0								2	2	FALSE
All_megahit_scaffold_10000_k141_1032222||full_14	All_megahit_scaffold_10000_k141_1032222||full	All_megahit_scaffold_10000_k141_1032222||full	keep	14	6317	6589	-1	E																		0								2	2	FALSE
All_megahit_scaffold_10000_k141_1032222||full_15	All_megahit_scaffold_10000_k141_1032222||full	All_megahit_scaffold_10000_k141_1032222||full	keep	15	6735	7160	1	E																		0								1	2	FALSE
All_megahit_scaffold_10000_k141_1032222||full_16	All_megahit_scaffold_10000_k141_1032222||full	All_megahit_scaffold_10000_k141_1032222||full	keep	16	7157	7378	-1	C		dde:Dde_3428 hypothetical protein	FALSE	0.447	60	2.902e-09												0								2	2	FALSE
All_megahit_scaffold_10000_k141_1032222||full_17	All_megahit_scaffold_10000_k141_1032222||full	All_megahit_scaffold_10000_k141_1032222||full	keep	17	7541	7714	1	E																		0								2	2	FALSE
All_megahit_scaffold_10000_k141_1032222||full_18	All_megahit_scaffold_10000_k141_1032222||full	All_megahit_scaffold_10000_k141_1032222||full	keep	18	7747	8169	1	E																		0								2	2	FALSE
All_megahit_scaffold_10000_k141_1032222||full_19	All_megahit_scaffold_10000_k141_1032222||full	All_megahit_scaffold_10000_k141_1032222||full	keep	19	8169	9194	1	C		cpro:CPRO_24330 cysH; phosphoadenosine phosphosulfate reductase	FALSE	0.541	340	2.529e-101	YP_007005334.1	YP_007005334.1 3''-phosphoadenosine 5''-phosphosulfate sulfotransferase/FAD synthetase-related enzyme [Clostridium phage phiCP34O]	FALSE	0.483	285	1.696e-84	Phosphoadenosine phosphosulfate reductase family [PF01507.20]; PP-loop family [PF01171.21]		REFSEQ	Xu	REFSEQ putative phosphoadenosine phosphosulfate reductase; Xu	0								1	2	FALSE
All_megahit_scaffold_10000_k141_1032222||full_20	All_megahit_scaffold_10000_k141_1032222||full	All_megahit_scaffold_10000_k141_1032222||full	keep	20	9213	9719	1	C		wfu:AXE80_13010 hydrolase	FALSE	0.471	92	1.035e-18	YP_009207964.2	YP_009207964.2 putative haloacid reductase-like hydrolase [Ralstonia phage RSF1]	FALSE	0.38	73	2.571e-14			sp|P32275|Y12F_BPT4	Xu	sp|P32275|Y12F_BPT4 Uncharacterized 32.4 kDa protein in Gp30-rIII intergenic region; Xu	0								1	2	FALSE
All_megahit_scaffold_10000_k141_1032222||full_21	All_megahit_scaffold_10000_k141_1032222||full	All_megahit_scaffold_10000_k141_1032222||full	keep	21	9716	10177	1	C		ele:Elen_2611 phage N-6-adenine-methyltransferase	FALSE	0.638	179	3.461e-49	YP_009218050.1	YP_009218050.1 N-6-adenine-methyltransferase (endogenous virus) [Clostridium phage phiCT19406C]	FALSE	0.627	177	1.788e-50	DNA N-6-adenine-methyltransferase (Dam) [PF05869.12]		sp|P51715|YO13_BPHC1	Xh	sp|P51715|YO13_BPHC1 Uncharacterized adenine-specific methylase; Xh	0								1	2	FALSE
All_megahit_scaffold_10000_k141_1032222||full_22	All_megahit_scaffold_10000_k141_1032222||full	All_megahit_scaffold_10000_k141_1032222||full	keep	22	10170	10544	1	C		bao:BAMF_0556 phage hypothetical protein bthur0004_62350	FALSE	0.335	79	4.644e-15	YP_009044655.1	YP_009044655.1 YopX-like protein [Listeria phage LP-030-3]	FALSE	0.307	70	5.073e-14	YopX protein [PF09643.11]		sp|O34401|YOPX_BACSU	Xu	sp|O34401|YOPX_BACSU SPbeta prophage-derived uncharacterized protein YopX; Xu	0								1	2	FALSE
All_megahit_scaffold_10000_k141_1032222||full_23	All_megahit_scaffold_10000_k141_1032222||full	All_megahit_scaffold_10000_k141_1032222||full	keep	23	10567	10842	1	E																		0								1	2	FALSE
All_megahit_scaffold_10000_k141_1032222||full_24	All_megahit_scaffold_10000_k141_1032222||full	All_megahit_scaffold_10000_k141_1032222||full	keep	24	10835	11797	1	C		amt:Amet_2553 conserved hypothetical protein	FALSE	0.433	258	3.217e-73	YP_009276856.1	YP_009276856.1 SUMF1/EgtB/PvdO family nonheme iron enzyme [Bacillus phage BalMu-1]	FALSE	0.397	215	8.531e-61	Sulfatase-modifying factor enzyme 1 [PF03781.17]		REFSEQ	Xu	REFSEQ hypothetical protein; Xu	0								1	2	FALSE
All_megahit_scaffold_10000_k141_1032222||full_25	All_megahit_scaffold_10000_k141_1032222||full	All_megahit_scaffold_10000_k141_1032222||full	keep	25	12049	12483	1	E																		0								2	2	FALSE
All_megahit_scaffold_10000_k141_1032222||full_26	All_megahit_scaffold_10000_k141_1032222||full	All_megahit_scaffold_10000_k141_1032222||full	keep	26	12498	13394	1	C		lcy:LC20004_05475 hypothetical protein	FALSE	0.452	239	4.655e-67	YP_006383535.1	YP_006383535.1 gp31 [Clostridium phage PhiS63]	FALSE	0.332	156	5.589e-41			REFSEQ	Xu	REFSEQ hypothetical protein; Xu	0								1	2	FALSE
All_megahit_scaffold_10000_k141_1032222||full_27	All_megahit_scaffold_10000_k141_1032222||full	All_megahit_scaffold_10000_k141_1032222||full	keep	27	13415	14092	1	C	K00571	vg:14297428 G185_gp18; Tetrasphaera phage TJE1; modification methylase; K00571	FALSE	0.6	251	1.004e-72	YP_007237914.1	YP_007237914.1 modification methylase [Tetrasphaera phage TJE1]	FALSE	0.6	251	7.815e-75	DNA methylase [PF01555.19]		sp|A6WWI2|MTB1_OCHA4	Xr;Xh	sp|A6WWI2|MTB1_OCHA4 Modification methylase BabI; XhXr	0								1	2	FALSE	V
All_megahit_scaffold_10000_k141_1032222||full_28	All_megahit_scaffold_10000_k141_1032222||full	All_megahit_scaffold_10000_k141_1032222||full	keep	28	14107	15096	1	C		bcae:A4V03_05105 radical SAM protein	FALSE	0.496	231	7.816e-64	YP_009217915.1	YP_009217915.1 putative radical SAM domain protein (endogenous virus) [Clostridium phage phiCT453B]	FALSE	0.358	156	2.676e-40						0								1	2	FALSE
All_megahit_scaffold_10000_k141_1032222||full_29	All_megahit_scaffold_10000_k141_1032222||full	All_megahit_scaffold_10000_k141_1032222||full	keep	29	15093	15308	1	E																		0								2	2	FALSE
All_megahit_scaffold_10000_k141_1032222||full_30	All_megahit_scaffold_10000_k141_1032222||full	All_megahit_scaffold_10000_k141_1032222||full	keep	30	15301	15651	1	E																		0								2	2	FALSE
All_megahit_scaffold_10000_k141_1032222||full_31	All_megahit_scaffold_10000_k141_1032222||full	All_megahit_scaffold_10000_k141_1032222||full	keep	31	15648	17267	1	C	K00558	hcv:FTV88_1576 DNA (cytosine-5-)-methyltransferase family protein; K00558	FALSE	0.387	347	2.133e-100	YP_006537.1	YP_006537.1 Dam family site-specific DNA-(adenine-N6)-methyltransferase [Escherichia virus P1]	FALSE	0.225	148	9.099e-36	C-5 cytosine-specific DNA methylase [PF00145.18]		sp|P34877|MTSA_LACLC	Xp;Xh	sp|P34877|MTSA_LACLC Modification methylase ScrFIA; XhXp	0								1	2	FALSE	M
All_megahit_scaffold_10000_k141_1032222||full_32	All_megahit_scaffold_10000_k141_1032222||full	All_megahit_scaffold_10000_k141_1032222||full	keep	32	17271	17480	1	E																		0								2	2	FALSE
All_megahit_scaffold_10000_k141_1032222||full_33	All_megahit_scaffold_10000_k141_1032222||full	All_megahit_scaffold_10000_k141_1032222||full	keep	33	17482	17733	1	C		pnp:IJ22_18010 PUA-like domain-containing protein	FALSE	0.549	83	3.348e-17	YP_009221722.1	YP_009221722.1 DUF3850 domain-containing protein [Clostridium phage phiCD211]	FALSE	0.553	83	3.578e-19	Domain of unknown function (DUF3850) [PF12961.8]		sp|P21318|YR7D_ECOLX	Xu	sp|P21318|YR7D_ECOLX Uncharacterized protein ORFD in retron EC67; Xu	0								2	2	FALSE
All_megahit_scaffold_10000_k141_1032222||full_34	All_megahit_scaffold_10000_k141_1032222||full	All_megahit_scaffold_10000_k141_1032222||full	keep	34	17748	18401	1	C		cpro:CPRO_24350 hypothetical protein	FALSE	0.254	61	1.108e-07												0								1	2	FALSE
All_megahit_scaffold_10000_k141_1032222||full_35	All_megahit_scaffold_10000_k141_1032222||full	All_megahit_scaffold_10000_k141_1032222||full	keep	35	18419	19201	1	C	K03496	lacy:A4V08_24510 cobyrinic acid a,c-diamide synthase; K03496	FALSE	0.608	302	1.451e-89	YP_009214158.1	YP_009214158.1 putative para [Clostridium phage phiCD146]	FALSE	0.224	73	2.367e-13	AAA domain [PF13614.7]; VirC1 protein [PF07015.12]; Cellulose biosynthesis protein BcsQ [PF06564.13]; ATPase MipZ [PF09140.12]; NUBPL iron-transfer P-loop NTPase [PF10609.10]		sp|P07620|PARA_ECOLX	Xh	sp|P07620|PARA_ECOLX Plasmid partition protein A; Xh	0								1	2	FALSE
All_megahit_scaffold_10000_k141_1032222||full_36	All_megahit_scaffold_10000_k141_1032222||full	All_megahit_scaffold_10000_k141_1032222||full	keep	36	19208	20269	1	C	K03497	cbk:CLL_A2276 ParB protein; K03497	FALSE	0.459	209	6.893e-56							ParB-like nuclease domain [PF02195.19]		REFSEQ	Xu	REFSEQ ParB-like nuclease domain protein; Xu	0								1	2	FALSE
All_megahit_scaffold_10000_k141_1032222||full_37	All_megahit_scaffold_10000_k141_1032222||full	All_megahit_scaffold_10000_k141_1032222||full	keep	37	20291	20761	1	C		lacy:A4V08_24520 hypothetical protein	FALSE	0.421	113	3.919e-26							Protein of unknown function (DUF1492) [PF07374.12]; Protein of unknown function (DUF722) [PF05263.12]		sp|Q03182|RINA_BPPHA	Xu	sp|Q03182|RINA_BPPHA Transcriptional activator rinA; Xu	0								1	2	FALSE
All_megahit_scaffold_10000_k141_1032222||full_38	All_megahit_scaffold_10000_k141_1032222||full	All_megahit_scaffold_10000_k141_1032222||full	keep	38	20935	21696	1	C		lacy:A4V08_24525 hypothetical protein	FALSE	0.401	185	2.634e-49	YP_003347495.1	YP_003347495.1 terminase small subunit [Enterococcus phage phiFL1A]	FALSE	0.272	92	1.011e-19	Phage terminase small subunit [PF10668.10]		sp|P68928|TERS_BPSF6	Xr	sp|P68928|TERS_BPSF6 Terminase small subunit; Xr	0								1	2	FALSE	V
All_megahit_scaffold_10000_k141_1032222||full_39	All_megahit_scaffold_10000_k141_1032222||full	All_megahit_scaffold_10000_k141_1032222||full	keep	39	21933	22433	1	C		lacy:A4V08_24530 hypothetical protein	FALSE	0.6	183	3.602e-50	YP_009202207.1	YP_009202207.1 terminase small subunit [Bacteriophage Lily]	FALSE	0.318	74	1.77e-14			sp|P03707|TERS_LAMBD	Xr;Xh	sp|P03707|TERS_LAMBD Terminase small subunit; XhXr	0								1	2	FALSE	V
All_megahit_scaffold_10000_k141_1032222||full_40	All_megahit_scaffold_10000_k141_1032222||full	All_megahit_scaffold_10000_k141_1032222||full	keep	40	22414	24234	1	A		lacy:A4V08_24535 terminase	TRUE	0.693	853	1.071e-273	YP_009202208.1	YP_009202208.1 terminase large subunit [Bacteriophage Lily]	TRUE	0.543	598	1.05e-187	Phage terminase large subunit (GpA) [PF05876.13]		sp|P17312|TERL_BPT4	Xr;Xh	sp|P17312|TERL_BPT4 Terminase, large subunit; XhXr	0								0	2	FALSE	V
All_megahit_scaffold_10000_k141_1032222||full_41	All_megahit_scaffold_10000_k141_1032222||full	All_megahit_scaffold_10000_k141_1032222||full	keep	41	24237	24473	1	C		lacy:A4V08_24540 hypothetical protein	FALSE	0.615	96	7.512e-22	YP_009202209.1	YP_009202209.1 hypothetical protein AVV24_gp03 [Bacteriophage Lily]	FALSE	0.533	78	2.408e-17			REFSEQ	Xu	REFSEQ hypothetical protein; Xu	0								1	1	FALSE
All_megahit_scaffold_10000_k141_1032222||full_42	All_megahit_scaffold_10000_k141_1032222||full	All_megahit_scaffold_10000_k141_1032222||full	keep	42	24488	26071	1	A		lacy:A4V08_24545 phage portal protein	TRUE	0.662	640	1.33e-201	YP_009202210.1	YP_009202210.1 portal protein [Bacteriophage Lily]	TRUE	0.556	552	3.625e-173	Phage portal protein, lambda family [PF05136.14]		sp|P36272|PORTL_BPP21	Xp;Xr;Xs	sp|P36272|PORTL_BPP21 Portal protein B; XpXrXs	0								0	1	FALSE	V
All_megahit_scaffold_10000_k141_1032222||full_43	All_megahit_scaffold_10000_k141_1032222||full	All_megahit_scaffold_10000_k141_1032222||full	keep	43	26196	27173	1	C		lacy:A4V08_24550 hypothetical protein	FALSE	0.557	349	1.295e-104	YP_009043932.1	YP_009043932.1 protease-like protein [Vibrio phage X29]	FALSE	0.392	202	4.095e-56	Clp protease [PF00574.24]; Serine dehydrogenase proteinase [PF01972.17]		sp|P03711|SCAF_LAMBD	Xs;Xh	sp|P03711|SCAF_LAMBD Capsid assembly protease C; XhXs	0	MER1018985	S14	MER1018985 - family S14 non-peptidase homologues () [S14.UNW]#S14#{peptidase unit: 31-163}~source R5IID3~	FALSE	0.771	210	2.594e-58	0	1	FALSE	VP
All_megahit_scaffold_10000_k141_1032222||full_44	All_megahit_scaffold_10000_k141_1032222||full	All_megahit_scaffold_10000_k141_1032222||full	keep	44	27189	27572	1	C		lacy:A4V08_24555 hypothetical protein	FALSE	0.387	81	1.081e-15												0								1	1	FALSE
All_megahit_scaffold_10000_k141_1032222||full_45	All_megahit_scaffold_10000_k141_1032222||full	All_megahit_scaffold_10000_k141_1032222||full	keep	45	27565	28623	1	A		lacy:A4V08_24560 phage capsid protein	TRUE	0.677	473	2.87e-147	YP_009202213.1	YP_009202213.1 major capsid protein [Bacteriophage Lily]	FALSE	0.479	306	2.189e-91	Phage major capsid protein E [PF03864.16]		sp|D6RRG1|CAPSD_BPKPP	Xs;Xh	sp|D6RRG1|CAPSD_BPKPP Major capsid protein; XhXs	0								0	1	FALSE	V
All_megahit_scaffold_10000_k141_1032222||full_46	All_megahit_scaffold_10000_k141_1032222||full	All_megahit_scaffold_10000_k141_1032222||full	keep	46	28623	28961	1	C		lacy:A4V08_24565 hypothetical protein	FALSE	0.388	77	1.902e-14							ATP-binding sugar transporter from pro-phage [PF13856.7]		REFSEQ	Xu	REFSEQ head closure protein; Xu	0								1	1	FALSE
All_megahit_scaffold_10000_k141_1032222||full_47	All_megahit_scaffold_10000_k141_1032222||full	All_megahit_scaffold_10000_k141_1032222||full	keep	47	28958	29518	1	C		drm:Dred_1209 conserved hypothetical protein	FALSE	0.422	138	2.347e-34	YP_009202216.1	YP_009202216.1 tail protein [Bacteriophage Lily]	FALSE	0.367	102	4.455e-24	Prophage minor tail protein Z (GPZ) [PF06763.12]		sp|O64325|COMPL_BPN15	Xs;Xh	sp|O64325|COMPL_BPN15 Tail completion protein; XhXs	0								1	1	FALSE	V
All_megahit_scaffold_10000_k141_1032222||full_48	All_megahit_scaffold_10000_k141_1032222||full	All_megahit_scaffold_10000_k141_1032222||full	keep	48	29515	30090	1	C		lacy:A4V08_24575 hypothetical protein	FALSE	0.569	189	9.396e-52	YP_009202217.1	YP_009202217.1 hypothetical protein AVV24_gp11 [Bacteriophage Lily]	FALSE	0.277	71	3.191e-13			REFSEQ	Xu	REFSEQ hypothetical protein; Xu	0								1	1	FALSE
All_megahit_scaffold_10000_k141_1032222||full_49	All_megahit_scaffold_10000_k141_1032222||full	All_megahit_scaffold_10000_k141_1032222||full	keep	49	30059	30403	1	E																		0								1	1	FALSE
All_megahit_scaffold_10000_k141_1032222||full_50	All_megahit_scaffold_10000_k141_1032222||full	All_megahit_scaffold_10000_k141_1032222||full	keep	50	30407	31840	1	A	K06907	pfac:PFJ30894_01229 Phage tail sheath protein; K06907	TRUE	0.493	437	1.904e-132	YP_009043924.1	YP_009043924.1 tail sheath protein [Vibrio phage X29]	TRUE	0.456	402	1.874e-122	Phage tail sheath protein subtilisin-like domain [PF04984.15]		sp|P22501|TSP_BPP2	Xp;Xr;Xs;Xh	sp|P22501|TSP_BPP2 Tail sheath protein; XhXpXrXs	0								0	1	FALSE	V
All_megahit_scaffold_10000_k141_1032222||full_51	All_megahit_scaffold_10000_k141_1032222||full	All_megahit_scaffold_10000_k141_1032222||full	keep	51	31862	32380	1	C	K06908	lacy:A4V08_24590 phage tail protein; K06908	FALSE	0.529	174	6.585e-47	YP_009043923.1	YP_009043923.1 tail tube FII family protein [Vibrio phage X29]	FALSE	0.424	128	3.715e-33	Phage tail tube protein FII [PF04985.15]		sp|P22502|TUBE_BPP2	Xp;Xr;Xs;Xh	sp|P22502|TUBE_BPP2 Tail tube protein; XhXpXrXs	0								1	1	FALSE	V
All_megahit_scaffold_10000_k141_1032222||full_52	All_megahit_scaffold_10000_k141_1032222||full	All_megahit_scaffold_10000_k141_1032222||full	keep	52	32423	32764	1	C		vg:26629193 AVV24_gp15; Bacteriophage Lily; hypothetical protein	FALSE	0.37	61	6.032e-09	YP_009202221.1	YP_009202221.1 hypothetical protein AVV24_gp15 [Bacteriophage Lily]	FALSE	0.37	61	4.693e-11			REFSEQ	Xu	REFSEQ hypothetical protein; Xu	0								1	1	FALSE
All_megahit_scaffold_10000_k141_1032222||full_53	All_megahit_scaffold_10000_k141_1032222||full	All_megahit_scaffold_10000_k141_1032222||full	keep	53	32909	36463	1	A		cpro:CPRO_24130 smc_3; chromosome partition protein Smc	TRUE	0.389	346	9.297e-94	YP_009224256.1	YP_009224256.1 tail tape measure protein [Erysipelothrix phage SE-1]	FALSE	0.399	295	7.754e-80	Phage-related minor tail protein [PF10145.10]		REFSEQ	Xu	REFSEQ phage tail length tape-measure protein; Xu	0								0	1	FALSE
All_megahit_scaffold_10000_k141_1032222||full_54	All_megahit_scaffold_10000_k141_1032222||full	All_megahit_scaffold_10000_k141_1032222||full	keep	54	36501	36908	-1	C		ibu:IB211_02244 Phage protein	FALSE	0.654	166	9.657e-45	YP_009201982.1	YP_009201982.1 type II toxin-antitoxin system HicB family antitoxin [Paenibacillus phage Xenia]	FALSE	0.461	114	6.859e-29	HicB_like antitoxin of bacterial toxin-antitoxin system [PF15919.6]; HicB_like antitoxin of bacterial toxin-antitoxin system [PF15970.6]		sp|P51716|YO14_BPHC1	Xu	sp|P51716|YO14_BPHC1 Uncharacterized 14.9 kDa protein in rep-hol intergenic region; Xu	0								1	1	FALSE
All_megahit_scaffold_10000_k141_1032222||full_55	All_megahit_scaffold_10000_k141_1032222||full	All_megahit_scaffold_10000_k141_1032222||full	keep	55	36941	37123	-1	C		ibu:IB211_02243 hypothetical protein	FALSE	0.74	93	7.381e-21	YP_009829923.1	YP_009829923.1 type II toxin-antitoxin system HicA family toxin [Bacillus phage phi105]	FALSE	0.65	80	1.491e-18	HicA toxin of bacterial toxin-antitoxin, [PF07927.13]		sp|P0CJ67|HICA_ECO57	Xh	sp|P0CJ67|HICA_ECO57 Probable mRNA interferase HicA; Xh	0								1	1	FALSE
All_megahit_scaffold_10000_k141_1032222||full_56	All_megahit_scaffold_10000_k141_1032222||full	All_megahit_scaffold_10000_k141_1032222||full	keep	56	37212	37424	1	C		daf:Desaf_3563 tail X family protein	FALSE	0.574	75	1.954e-14	YP_009043918.1	YP_009043918.1 hypothetical protein SBVcX29_0047 [Vibrio phage X29]	FALSE	0.518	68	3.382e-14	Phage Tail Protein X [PF05489.13]					0								1	1	FALSE
All_megahit_scaffold_10000_k141_1032222||full_57	All_megahit_scaffold_10000_k141_1032222||full	All_megahit_scaffold_10000_k141_1032222||full	keep	57	37430	39031	1	C	K06905	lacy:A4V08_24610 hypothetical protein; K06905	FALSE	0.338	289	5.78e-81	YP_009202225.1	YP_009202225.1 late control protein [Bacteriophage Lily]	FALSE	0.398	175	8.316e-45	Phage late control gene D protein (GPD) [PF05954.12]		sp|P10312|BPD_BPP2	Xs;Xh	sp|P10312|BPD_BPP2 Probable baseplate hub protein; XhXs	0								0	1	FALSE	VF
All_megahit_scaffold_10000_k141_1032222||full_58	All_megahit_scaffold_10000_k141_1032222||full	All_megahit_scaffold_10000_k141_1032222||full	keep	58	39031	39585	1	E																		0								1	1	FALSE	F
All_megahit_scaffold_10000_k141_1032222||full_59	All_megahit_scaffold_10000_k141_1032222||full	All_megahit_scaffold_10000_k141_1032222||full	keep	59	39585	39986	1	C		lacy:A4V08_24620 hypothetical protein	FALSE	0.477	119	1.339e-28	YP_009202227.1	YP_009202227.1 tail terminator [Bacteriophage Lily]	FALSE	0.407	93	1.571e-21	Phage P2 GpU [PF06995.12]		sp|B0ZSH1|TMP_BPHA1	Xs	sp|B0ZSH1|TMP_BPHA1 Probable tape measure protein; Xs	0								1	1	FALSE	VF
All_megahit_scaffold_10000_k141_1032222||full_60	All_megahit_scaffold_10000_k141_1032222||full	All_megahit_scaffold_10000_k141_1032222||full	keep	60	39993	40307	1	C	K06903	med:MELS_1110 putative uncharacterized protein; K06903	FALSE	0.471	69	7.618e-12	YP_009043914.1	YP_009043914.1 lysozyme [Vibrio phage X29]	FALSE	0.449	67	3.954e-13	Gene 25-like lysozyme [PF04965.15]					0								1	1	FALSE	F
All_megahit_scaffold_10000_k141_1032222||full_61	All_megahit_scaffold_10000_k141_1032222||full	All_megahit_scaffold_10000_k141_1032222||full	keep	61	40304	41416	1	C		lacy:A4V08_24630 hypothetical protein	FALSE	0.503	318	2.523e-93	YP_009202229.1	YP_009202229.1 baseplate protein [Bacteriophage Lily]	FALSE	0.436	288	4.23e-85	Baseplate J-like protein [PF04865.15]		sp|P51767|BPJ_BPP2	Xs;Xh	sp|P51767|BPJ_BPP2 Baseplate protein J; XhXs	0								0	1	FALSE	VF
All_megahit_scaffold_10000_k141_1032222||full_62	All_megahit_scaffold_10000_k141_1032222||full	All_megahit_scaffold_10000_k141_1032222||full	keep	62	41416	41991	1	C		lacy:A4V08_24635 phage tail protein I	FALSE	0.448	123	8.026e-29	YP_009202230.1	YP_009202230.1 tail protein [Bacteriophage Lily]	FALSE	0.328	83	2.215e-17	Phage tail protein (Tail_P2_I) [PF09684.11]		sp|P26701|BPI_BPP2	Xs;Xh	sp|P26701|BPI_BPP2 Baseplate protein I; XhXs	0								0	1	FALSE	VF
All_megahit_scaffold_10000_k141_1032222||full_63	All_megahit_scaffold_10000_k141_1032222||full	All_megahit_scaffold_10000_k141_1032222||full	keep	63	41996	43648	1	C	K21449	paea:R70723_29220 hypothetical protein; K21449	FALSE	0.444	114	7.97e-23	NP_046593.1	NP_046593.1 hypothetical protein SPBc2p041 [Bacillus virus SPbeta]	FALSE	0.332	63	2.531e-09			REFSEQ	Xu	REFSEQ putative tail fiber protein; Xu	0								1	2	FALSE	F
All_megahit_scaffold_10000_k141_1032222||full_64	All_megahit_scaffold_10000_k141_1032222||full	All_megahit_scaffold_10000_k141_1032222||full	keep	64	43672	43899	1	E																		0								2	4	FALSE	F
All_megahit_scaffold_10000_k141_104114||full_1	All_megahit_scaffold_10000_k141_104114||full	All_megahit_scaffold_10000_k141_104114||full	keep	1	1	282	-1	C		ruk:A4V00_16585 N-acetyltransferase	FALSE	0.944	163	1.221e-44												0									5	FALSE	F
All_megahit_scaffold_10000_k141_104114||full_2	All_megahit_scaffold_10000_k141_104114||full	All_megahit_scaffold_10000_k141_104114||full	keep	2	550	1008	1	C		obj:EIO64_13655 hypothetical protein	FALSE	0.604	168	2.273e-45							Terminase small subunit [PF03592.17]					0									4	FALSE	F
All_megahit_scaffold_10000_k141_104114||full_3	All_megahit_scaffold_10000_k141_104114||full	All_megahit_scaffold_10000_k141_104114||full	keep	3	968	2278	1	A		obj:EIO64_13660 PBSX family phage terminase large subunit	TRUE	0.765	638	1.217e-202	YP_009099334.1	YP_009099334.1 PBSX familygterminase large subunit [Bacillus phage Waukesha92]	TRUE	0.542	415	1.653e-127	Terminase-like family [PF03237.16]; Phage terminase large subunit [PF04466.14]		sp|P17312|TERL_BPT4	Xr;Xh	sp|P17312|TERL_BPT4 Terminase, large subunit; XhXr	0								0	2	FALSE	VF
All_megahit_scaffold_10000_k141_104114||full_4	All_megahit_scaffold_10000_k141_104114||full	All_megahit_scaffold_10000_k141_104114||full	keep	4	2598	3761	1	A		obj:EIO64_13665 serine/threonine protein phosphatase	TRUE	0.726	557	1.964e-175												0								2	1	FALSE	F
All_megahit_scaffold_10000_k141_104114||full_5	All_megahit_scaffold_10000_k141_104114||full	All_megahit_scaffold_10000_k141_104114||full	keep	5	3782	4633	1	A		obj:EIO64_13670 hypothetical protein	TRUE	0.672	373	7.173e-114												0								1	1	FALSE	F
All_megahit_scaffold_10000_k141_104114||full_6	All_megahit_scaffold_10000_k141_104114||full	All_megahit_scaffold_10000_k141_104114||full	keep	6	4787	5158	1	C		obj:EIO64_13675 hypothetical protein	FALSE	0.502	117	3.067e-28												0									1	FALSE	F
All_megahit_scaffold_10000_k141_104114||full_7	All_megahit_scaffold_10000_k141_104114||full	All_megahit_scaffold_10000_k141_104114||full	keep	7	5179	6204	1	A		obj:EIO64_13680 phage major capsid protein	TRUE	0.787	554	3.08e-175												0								1	1	FALSE
All_megahit_scaffold_10000_k141_104114||full_8	All_megahit_scaffold_10000_k141_104114||full	All_megahit_scaffold_10000_k141_104114||full	keep	8	6226	6576	1	C		ova:OBV_18870 hypothetical protein	FALSE	0.44	94	2.824e-20												0									1	FALSE
All_megahit_scaffold_10000_k141_104114||full_9	All_megahit_scaffold_10000_k141_104114||full	All_megahit_scaffold_10000_k141_104114||full	keep	9	6573	6896	1	C		obj:EIO64_13690 hypothetical protein	FALSE	0.553	113	3.542e-27												0									1	FALSE
All_megahit_scaffold_10000_k141_104114||full_10	All_megahit_scaffold_10000_k141_104114||full	All_megahit_scaffold_10000_k141_104114||full	keep	10	6893	7381	1	C		obj:EIO64_13695 hypothetical protein	FALSE	0.539	170	9.987e-46												0								2	1	FALSE
All_megahit_scaffold_10000_k141_104114||full_11	All_megahit_scaffold_10000_k141_104114||full	All_megahit_scaffold_10000_k141_104114||full	keep	11	7378	8442	1	A		obj:EIO64_13700 phage tail sheath protein	TRUE	0.671	475	8.9e-148									sp|P85225|VPN1_BPPHE	Xs	sp|P85225|VPN1_BPPHE Putative tail sheath protein; Xs	0								0	1	FALSE	V
All_megahit_scaffold_10000_k141_104114||full_12	All_megahit_scaffold_10000_k141_104114||full	All_megahit_scaffold_10000_k141_104114||full	keep	12	8492	8875	1	C		obj:EIO64_13705 hypothetical protein	FALSE	0.833	217	7.129e-63												0									1	FALSE
All_megahit_scaffold_10000_k141_104114||full_13	All_megahit_scaffold_10000_k141_104114||full	All_megahit_scaffold_10000_k141_104114||full	keep	13	8872	9192	1	C		obj:EIO64_13710 hypothetical protein	FALSE	0.464	92	8.902e-20												0									1	FALSE	F
All_megahit_scaffold_10000_k141_104114||full_14	All_megahit_scaffold_10000_k141_104114||full	All_megahit_scaffold_10000_k141_104114||full	keep	14	9189	10112	1	E																		0								2	1	FALSE	F
All_megahit_scaffold_10000_k141_104114||full_15	All_megahit_scaffold_10000_k141_104114||full	All_megahit_scaffold_10000_k141_104114||full	keep	15	10214	10798	1	C		ova:OBV_18940 hypothetical protein	FALSE	0.635	243	1.404e-70							DNA circularisation protein N-terminus [PF07157.13]; LysM domain [PF01476.21]; Opacity-associated protein A LysM-like domain [PF04225.13]	CBM50 Modules of approx. 50 residues found attached to various enzymes from families GH18, GH19, GH23, GH24, GH25 and GH73, i.e. enzymes cleaving either chitin or peptidoglycan. Binding to chitopentaose demonstrated in the case of Pteris ryukyuensis chitinase A [Ohnuma T et al. (2008) J. Biol. Chem. 283:5178-87 (PMID: 18083709)]. CBM50 modules are also found in a multitude of other enzymes target…				0	MER0331883	M23B	MER0331883 - subfamily M23B non-peptidase homologues (Clostridium thermocellum) [M23.UNB]#M23B#{peptidase unit: 26-73}~source YP_005688428~	FALSE	0.716	68	1.297e-11	2	1	FALSE	APF
All_megahit_scaffold_10000_k141_104114||full_16	All_megahit_scaffold_10000_k141_104114||full	All_megahit_scaffold_10000_k141_104114||full	keep	16	10795	11739	1	A		obj:EIO64_13725 hypothetical protein	TRUE	0.631	389	9.516e-119									sp|P10312|BPD_BPP2	Xs;Xh	sp|P10312|BPD_BPP2 Probable baseplate hub protein; XhXs	0								1	1	FALSE	VF
All_megahit_scaffold_10000_k141_104114||full_17	All_megahit_scaffold_10000_k141_104114||full	All_megahit_scaffold_10000_k141_104114||full	keep	17	11766	12161	1	C		ova:OBV_18960 hypothetical protein	FALSE	0.597	160	6.699e-43												0									1	FALSE	F
All_megahit_scaffold_10000_k141_104114||full_18	All_megahit_scaffold_10000_k141_104114||full	All_megahit_scaffold_10000_k141_104114||full	keep	18	12173	12556	1	C		obj:EIO64_13735 hypothetical protein	FALSE	0.606	136	1.305e-34												0									1	FALSE	F
All_megahit_scaffold_10000_k141_104114||full_19	All_megahit_scaffold_10000_k141_104114||full	All_megahit_scaffold_10000_k141_104114||full	keep	19	12531	13589	1	A		obj:EIO64_13740 baseplate J/gp47 family protein	TRUE	0.624	430	3.064e-132	YP_009276851.1	YP_009276851.1 baseplate J/gp47 family protein [Bacillus phage BalMu-1]	FALSE	0.252	108	3.461e-24	Baseplate J-like protein [PF04865.15]		sp|P51767|BPJ_BPP2	Xs;Xh	sp|P51767|BPJ_BPP2 Baseplate protein J; XhXs	0								0	1	FALSE	VF
All_megahit_scaffold_10000_k141_104114||full_20	All_megahit_scaffold_10000_k141_104114||full	All_megahit_scaffold_10000_k141_104114||full	keep	20	13592	14164	1	C		obj:EIO64_13745 hypothetical protein	FALSE	0.729	280	1.578e-83							Uncharacterised protein conserved in bacteria (DUF2313) [PF10076.10]					0								2	4	FALSE	F
All_megahit_scaffold_10000_k141_1044426||full_1	All_megahit_scaffold_10000_k141_1044426||full	All_megahit_scaffold_10000_k141_1044426||full	keep	1	1	189	-1	E																		0								2	5	FALSE	F
All_megahit_scaffold_10000_k141_1044426||full_2	All_megahit_scaffold_10000_k141_1044426||full	All_megahit_scaffold_10000_k141_1044426||full	keep	2	179	664	-1	E																		0								2	4	FALSE	F
All_megahit_scaffold_10000_k141_1044426||full_3	All_megahit_scaffold_10000_k141_1044426||full	All_megahit_scaffold_10000_k141_1044426||full	keep	3	661	1095	-1	E																		0								2	4	FALSE	F
All_megahit_scaffold_10000_k141_1044426||full_4	All_megahit_scaffold_10000_k141_1044426||full	All_megahit_scaffold_10000_k141_1044426||full	keep	4	1101	1499	-1	E																		0								2	4	FALSE	F
All_megahit_scaffold_10000_k141_1044426||full_5	All_megahit_scaffold_10000_k141_1044426||full	All_megahit_scaffold_10000_k141_1044426||full	keep	5	1521	2552	-1	C		plm:Plim_2126 hypothetical protein	FALSE	0.318	157	1.503e-38												0								1	4	FALSE	F
All_megahit_scaffold_10000_k141_1044426||full_6	All_megahit_scaffold_10000_k141_1044426||full	All_megahit_scaffold_10000_k141_1044426||full	keep	6	2556	3644	-1	C		vba:IMCC26134_12270 hypothetical protein	FALSE	0.316	79	1.985e-12							Mu-like prophage I protein [PF10123.10]		sp|O05073|VPI_HAEIN	Xh	sp|O05073|VPI_HAEIN Mu-like prophage FluMu I protein; Xh	0								1	2	FALSE	F
All_megahit_scaffold_10000_k141_1044426||full_7	All_megahit_scaffold_10000_k141_1044426||full	All_megahit_scaffold_10000_k141_1044426||full	keep	7	3775	4371	1	E																		0								2	2	FALSE	F
All_megahit_scaffold_10000_k141_1044426||full_8	All_megahit_scaffold_10000_k141_1044426||full	All_megahit_scaffold_10000_k141_1044426||full	keep	8	4375	4974	-1	C		agl:PYTT_1522 Hypothetical protein	FALSE	0.377	121	2.753e-28												0								1	2	FALSE	F
All_megahit_scaffold_10000_k141_1044426||full_9	All_megahit_scaffold_10000_k141_1044426||full	All_megahit_scaffold_10000_k141_1044426||full	keep	9	4981	5298	-1	E																		0								2	2	FALSE	F
All_megahit_scaffold_10000_k141_1044426||full_10	All_megahit_scaffold_10000_k141_1044426||full	All_megahit_scaffold_10000_k141_1044426||full	keep	10	5264	6643	-1	C		agl:PYTT_1644 protein of unknown function (duf935)	FALSE	0.407	281	4.877e-79	YP_004934679.1	YP_004934679.1 putative portal protein [Rhodobacter phage RcapMu]	FALSE	0.223	70	1.561e-11	Protein of unknown function (DUF935) [PF06074.13]		sp|P44225|VG29_HAEIN	Xu	sp|P44225|VG29_HAEIN Mu-like prophage FluMu protein gp29; Xu	0								0	2	FALSE	F
All_megahit_scaffold_10000_k141_1044426||full_11	All_megahit_scaffold_10000_k141_1044426||full	All_megahit_scaffold_10000_k141_1044426||full	keep	11	6663	7244	-1	A		amu:Amuc_1360 hypothetical protein	TRUE	0.967	381	2.915e-118	YP_007003107.1	YP_007003107.1 hypothetical protein F353_gp67 [Vibrio phage CP-T1]	FALSE	0.35	64	6.159e-11	Predicted Peptidoglycan domain [PF09374.11]					0								1	2	FALSE	F
All_megahit_scaffold_10000_k141_1044426||full_12	All_megahit_scaffold_10000_k141_1044426||full	All_megahit_scaffold_10000_k141_1044426||full	keep	12	7449	7670	-1	E																		0								2	2	FALSE	F
All_megahit_scaffold_10000_k141_1044426||full_13	All_megahit_scaffold_10000_k141_1044426||full	All_megahit_scaffold_10000_k141_1044426||full	keep	13	7675	7959	-1	C		amu:Amuc_1358 hypothetical protein	FALSE	0.678	109	4.608e-26												0								2	2	FALSE	F
All_megahit_scaffold_10000_k141_1044426||full_14	All_megahit_scaffold_10000_k141_1044426||full	All_megahit_scaffold_10000_k141_1044426||full	keep	14	7961	8359	-1	C		amu:Amuc_1357 hypothetical protein	FALSE	0.638	164	2.172e-44												0								2	2	FALSE	F
All_megahit_scaffold_10000_k141_1044426||full_15	All_megahit_scaffold_10000_k141_1044426||full	All_megahit_scaffold_10000_k141_1044426||full	keep	15	8356	10188	-1	C		amu:Amuc_1356 hypothetical protein	FALSE	0.382	228	2.275e-59												0								1	2	FALSE	F
All_megahit_scaffold_10000_k141_1057449||full_1	All_megahit_scaffold_10000_k141_1057449||full	All_megahit_scaffold_10000_k141_1057449||full	keep	1	1	1230	1	C	K06907	fpr:FP2_00630 Phage tail sheath protein FI; K06907	FALSE	0.539	309	2.048e-89	YP_009043924.1	YP_009043924.1 tail sheath protein [Vibrio phage X29]	FALSE	0.411	291	2.758e-85	Phage tail sheath C-terminal domain [PF17482.3]		sp|P22501|TSP_BPP2	Xp;Xr;Xs;Xh	sp|P22501|TSP_BPP2 Tail sheath protein; XhXpXrXs	0								0	5	FALSE	VF
All_megahit_scaffold_10000_k141_1057449||full_2	All_megahit_scaffold_10000_k141_1057449||full	All_megahit_scaffold_10000_k141_1057449||full	keep	2	1244	1762	1	C	K06908	lacy:A4V08_24590 phage tail protein; K06908	FALSE	0.373	104	9.924e-23	YP_009202220.1	YP_009202220.1 tail tube [Bacteriophage Lily]	FALSE	0.333	90	6.041e-20	Phage tail tube protein FII [PF04985.15]		sp|P22502|TUBE_BPP2	Xp;Xr;Xs;Xh	sp|P22502|TUBE_BPP2 Tail tube protein; XhXpXrXs	0								1	1	FALSE	VF
All_megahit_scaffold_10000_k141_1057449||full_3	All_megahit_scaffold_10000_k141_1057449||full	All_megahit_scaffold_10000_k141_1057449||full	keep	3	1824	2267	1	C		fpr:FP2_00610 hypothetical protein	FALSE	0.314	65	8.618e-10												0								1	1	FALSE	F
All_megahit_scaffold_10000_k141_1057449||full_4	All_megahit_scaffold_10000_k141_1057449||full	All_megahit_scaffold_10000_k141_1057449||full	keep	4	2264	2434	1	E																		0								2	1	FALSE	F
All_megahit_scaffold_10000_k141_1057449||full_5	All_megahit_scaffold_10000_k141_1057449||full	All_megahit_scaffold_10000_k141_1057449||full	keep	5	2424	5894	1	C		rum:CK1_02850 phage tail tape measure protein, TP901 family, core region	FALSE	0.383	289	5.8e-76	YP_009277256.1	YP_009277256.1 tail tape measure protein (endogenous virus) [Clostridium phage phiCTC2A]	FALSE	0.434	254	7.218e-67	Phage-related minor tail protein [PF10145.10]		REFSEQ	Xu	REFSEQ tape measure protein; Xu	0								0	1	FALSE	F
All_megahit_scaffold_10000_k141_1057449||full_6	All_megahit_scaffold_10000_k141_1057449||full	All_megahit_scaffold_10000_k141_1057449||full	keep	6	5891	6097	1	C		lacy:A4V08_24605 phage tail protein	FALSE	0.67	89	1.395e-19	YP_009202224.1	YP_009202224.1 tail protein [Bacteriophage Lily]	FALSE	0.478	61	9.446e-12	Phage Tail Protein X [PF05489.13]					0								1	1	FALSE
All_megahit_scaffold_10000_k141_1057449||full_7	All_megahit_scaffold_10000_k141_1057449||full	All_megahit_scaffold_10000_k141_1057449||full	keep	7	6128	6514	-1	C		cls:CXIVA_01880 uncharacterized ACR protein	FALSE	0.57	144	2.462e-37	YP_009201982.1	YP_009201982.1 type II toxin-antitoxin system HicB family antitoxin [Paenibacillus phage Xenia]	FALSE	0.392	90	8.512e-21	HicB_like antitoxin of bacterial toxin-antitoxin system [PF15919.6]		sp|P51716|YO14_BPHC1	Xu	sp|P51716|YO14_BPHC1 Uncharacterized 14.9 kDa protein in rep-hol intergenic region; Xu	0								1	1	FALSE
All_megahit_scaffold_10000_k141_1057449||full_8	All_megahit_scaffold_10000_k141_1057449||full	All_megahit_scaffold_10000_k141_1057449||full	keep	8	6551	6763	-1	D													HicA toxin of bacterial toxin-antitoxin, [PF07927.13]					0								1	1	FALSE	F
All_megahit_scaffold_10000_k141_1057449||full_9	All_megahit_scaffold_10000_k141_1057449||full	All_megahit_scaffold_10000_k141_1057449||full	keep	9	6865	7932	1	C	K06905	cew:EKH84_01940 hypothetical protein; K06905	FALSE	0.421	255	1.076e-71	YP_009202225.1	YP_009202225.1 late control protein [Bacteriophage Lily]	FALSE	0.327	179	5.248e-48	Phage late control gene D protein (GPD) [PF05954.12]		sp|P10312|BPD_BPP2	Xs;Xh	sp|P10312|BPD_BPP2 Probable baseplate hub protein; XhXs	0								0	1	FALSE	VF
All_megahit_scaffold_10000_k141_1057449||full_10	All_megahit_scaffold_10000_k141_1057449||full	All_megahit_scaffold_10000_k141_1057449||full	keep	10	7932	8297	1	E																		0								1	1	FALSE	F
All_megahit_scaffold_10000_k141_1057449||full_11	All_megahit_scaffold_10000_k141_1057449||full	All_megahit_scaffold_10000_k141_1057449||full	keep	11	8316	8717	1	C		lacy:A4V08_24620 hypothetical protein	FALSE	0.436	104	2.958e-23	YP_009202227.1	YP_009202227.1 tail terminator [Bacteriophage Lily]	FALSE	0.421	97	4.9e-23	Phage P2 GpU [PF06995.12]		sp|B0ZSH1|TMP_BPHA1	Xs	sp|B0ZSH1|TMP_BPHA1 Probable tape measure protein; Xs	0								1	1	FALSE	VF
All_megahit_scaffold_10000_k141_1057449||full_12	All_megahit_scaffold_10000_k141_1057449||full	All_megahit_scaffold_10000_k141_1057449||full	keep	12	8722	9042	1	C	K06903	mhw:ACT01_11330 hypothetical protein; K06903	FALSE	0.373	68	2.93e-11							Gene 25-like lysozyme [PF04965.15]					0								1	1	FALSE	F
All_megahit_scaffold_10000_k141_1057449||full_13	All_megahit_scaffold_10000_k141_1057449||full	All_megahit_scaffold_10000_k141_1057449||full	keep	13	9035	10171	1	C		lacy:A4V08_24630 hypothetical protein	FALSE	0.443	273	1.055e-77	YP_009202229.1	YP_009202229.1 baseplate protein [Bacteriophage Lily]	FALSE	0.379	237	1.727e-67	Baseplate J-like protein [PF04865.15]		sp|P51767|BPJ_BPP2	Xs;Xh	sp|P51767|BPJ_BPP2 Baseplate protein J; XhXs	0								0	1	FALSE	VF
All_megahit_scaffold_10000_k141_1057449||full_14	All_megahit_scaffold_10000_k141_1057449||full	All_megahit_scaffold_10000_k141_1057449||full	keep	14	10164	10856	1	C		lacy:A4V08_24635 phage tail protein I	FALSE	0.469	132	1.308e-31	YP_009202230.1	YP_009202230.1 tail protein [Bacteriophage Lily]	FALSE	0.366	96	1.884e-21	Phage tail protein (Tail_P2_I) [PF09684.11]		sp|P26701|BPI_BPP2	Xs;Xh	sp|P26701|BPI_BPP2 Baseplate protein I; XhXs	0								0	1	FALSE	VF
All_megahit_scaffold_10000_k141_1057449||full_15	All_megahit_scaffold_10000_k141_1057449||full	All_megahit_scaffold_10000_k141_1057449||full	keep	15	10840	11520	1	E															REFSEQ	Xu	REFSEQ putative tail fiber protein; Xu	0								1	2	FALSE	F
All_megahit_scaffold_10000_k141_1059821||full_1	All_megahit_scaffold_10000_k141_1059821||full	All_megahit_scaffold_10000_k141_1059821||full	keep	1	1	201	1	E																		0									5	FALSE	F
All_megahit_scaffold_10000_k141_1059821||full_2	All_megahit_scaffold_10000_k141_1059821||full	All_megahit_scaffold_10000_k141_1059821||full	keep	2	280	402	1	E																		0									4	FALSE	F
All_megahit_scaffold_10000_k141_1059821||full_3	All_megahit_scaffold_10000_k141_1059821||full	All_megahit_scaffold_10000_k141_1059821||full	keep	3	395	559	1	E																		0									4	FALSE	F
All_megahit_scaffold_10000_k141_1059821||full_4	All_megahit_scaffold_10000_k141_1059821||full	All_megahit_scaffold_10000_k141_1059821||full	keep	4	656	1048	1	E																		0									4	FALSE	F
All_megahit_scaffold_10000_k141_1059821||full_5	All_megahit_scaffold_10000_k141_1059821||full	All_megahit_scaffold_10000_k141_1059821||full	keep	5	1118	2431	1	A	K00558	ert:EUR_15350 DNA-methyltransferase (dcm); K00558	TRUE	0.669	384	6.674e-115	YP_009214258.1	YP_009214258.1 DNA cytosine methyltransferase [Clostridium phage phiMMP03]	FALSE	0.308	143	4.578e-35	C-5 cytosine-specific DNA methylase [PF00145.18]		sp|P34877|MTSA_LACLC	Xp;Xh	sp|P34877|MTSA_LACLC Modification methylase ScrFIA; XhXp	0									4	FALSE	MF
All_megahit_scaffold_10000_k141_1059821||full_6	All_megahit_scaffold_10000_k141_1059821||full	All_megahit_scaffold_10000_k141_1059821||full	keep	6	2424	2810	1	C	K00558	vg:28799443 BH753_gp076; Bacillus phage Shbh1; DNA-cytosine methyltransferase-like protein; K00558	FALSE	0.45	87	1.363e-17	NP_046694.1	NP_046694.1 DNA (cytosine-5-)-methyltransferase [Bacillus virus SPbeta]	FALSE	0.293	70	8.071e-14	C-5 cytosine-specific DNA methylase [PF00145.18]					0									2	FALSE	MF
All_megahit_scaffold_10000_k141_1059821||full_7	All_megahit_scaffold_10000_k141_1059821||full	All_megahit_scaffold_10000_k141_1059821||full	keep	7	2779	4143	1	A		vg:13385252 Tsac_2878; Thermoanaerobacterium phage THSA-485A; SNF2-related protein	TRUE	0.583	497	1.071e-153	YP_006546319.1	YP_006546319.1 SNF2-related protein [Thermoanaerobacterium phage THSA-485A]	TRUE	0.583	497	8.33e-156	SNF2 family N-terminal domain [PF00176.24]; Helicase conserved C-terminal domain [PF00271.32]; Type III restriction enzyme, res subunit [PF04851.16]		sp|P20703|UVSW_BPT4	Xh	sp|P20703|UVSW_BPT4 ATP-dependent DNA helicase uvsW; Xh	0									2	FALSE	F
All_megahit_scaffold_10000_k141_1059821||full_8	All_megahit_scaffold_10000_k141_1059821||full	All_megahit_scaffold_10000_k141_1059821||full	keep	8	4514	4693	1	E																		0									2	FALSE	F
All_megahit_scaffold_10000_k141_1059821||full_9	All_megahit_scaffold_10000_k141_1059821||full	All_megahit_scaffold_10000_k141_1059821||full	keep	9	4690	5196	1	C		sth:STH2827 murein transglycosylase-like protein	FALSE	0.404	77	1.472e-13							Transglycosylase SLT domain [PF01464.21]	GH23 lysozyme type G (EC 3.2.1.17); peptidoglycan lyase (EC 4.2.2.n1) also known in the literature as peptidoglycan lytic transglycosylase; chitinase (EC 3.2.1.14) [GH23]	sp|P27380|EXLYS_BPPRD	Xp;Xr;Xs;Xh	sp|P27380|EXLYS_BPPRD Transglycosylase; XhXpXrXs	0									2	FALSE	VAF
All_megahit_scaffold_10000_k141_1059821||full_10	All_megahit_scaffold_10000_k141_1059821||full	All_megahit_scaffold_10000_k141_1059821||full	keep	10	5292	5480	1	E																		0									1	FALSE
All_megahit_scaffold_10000_k141_1059821||full_11	All_megahit_scaffold_10000_k141_1059821||full	All_megahit_scaffold_10000_k141_1059821||full	keep	11	5473	5694	1	E																		0									1	FALSE
All_megahit_scaffold_10000_k141_1059821||full_12	All_megahit_scaffold_10000_k141_1059821||full	All_megahit_scaffold_10000_k141_1059821||full	keep	12	5761	6525	1	C		vg:26515643 AUR69_gp12; Hydrogenobaculum phage 1; hypothetical protein	FALSE	0.368	92	1.807e-17												0									1	FALSE
All_megahit_scaffold_10000_k141_1059821||full_13	All_megahit_scaffold_10000_k141_1059821||full	All_megahit_scaffold_10000_k141_1059821||full	keep	13	6506	7420	1	C		vg:26515640 AUR69_gp09; Hydrogenobaculum phage 1; hypothetical protein	FALSE	0.284	111	1.965e-23									sp|Q8QL42|Y207_SIRV1	Xu	sp|Q8QL42|Y207_SIRV1 Uncharacterized protein 207; Xu	0									1	FALSE
All_megahit_scaffold_10000_k141_1059821||full_14	All_megahit_scaffold_10000_k141_1059821||full	All_megahit_scaffold_10000_k141_1059821||full	keep	14	7582	8463	1	C		emt:CPZ25_007140 hypothetical protein	FALSE	0.437	140	2.003e-33												0									1	FALSE
All_megahit_scaffold_10000_k141_1059821||full_15	All_megahit_scaffold_10000_k141_1059821||full	All_megahit_scaffold_10000_k141_1059821||full	keep	15	8460	8651	1	E																		0									1	FALSE
All_megahit_scaffold_10000_k141_1059821||full_16	All_megahit_scaffold_10000_k141_1059821||full	All_megahit_scaffold_10000_k141_1059821||full	keep	16	8733	9515	1	C		obj:EIO64_16990 phosphoadenosine phosphosulfate reductase	FALSE	0.511	235	1.266e-66							Phosphoadenosine phosphosulfate reductase family [PF01507.20]		sp|P03766|Y290_LAMBD	Xu	sp|P03766|Y290_LAMBD Uncharacterized nin region protein ORF290; Xu	0									1	FALSE
All_megahit_scaffold_10000_k141_1059821||full_17	All_megahit_scaffold_10000_k141_1059821||full	All_megahit_scaffold_10000_k141_1059821||full	keep	17	9570	9995	1	E																		0									1	FALSE
All_megahit_scaffold_10000_k141_1059821||full_18	All_megahit_scaffold_10000_k141_1059821||full	All_megahit_scaffold_10000_k141_1059821||full	keep	18	10076	10267	1	E																		0									1	FALSE
All_megahit_scaffold_10000_k141_1059821||full_19	All_megahit_scaffold_10000_k141_1059821||full	All_megahit_scaffold_10000_k141_1059821||full	keep	19	10260	10403	1	E																		0									1	FALSE
All_megahit_scaffold_10000_k141_1059821||full_20	All_megahit_scaffold_10000_k141_1059821||full	All_megahit_scaffold_10000_k141_1059821||full	keep	20	10453	10698	1	C		lua:D4A81_09950 hypothetical protein	FALSE	0.675	111	5.093e-27	YP_006560994.1	YP_006560994.1 hypothetical protein IPLA5_0054 [Staphylococcus virus IPLA5]	FALSE	0.522	76	1.355e-16			REFSEQ	Xu	REFSEQ hypothetical protein; Xu	0									1	FALSE
All_megahit_scaffold_10000_k141_1059821||full_21	All_megahit_scaffold_10000_k141_1059821||full	All_megahit_scaffold_10000_k141_1059821||full	keep	21	10712	11341	1	C		cbk:CLL_A2771 phage protein	FALSE	0.467	161	7.132e-42	NP_852509.1	NP_852509.1 hypothetical protein BC1875 [Bacillus phage phBC6A51]	FALSE	0.447	158	9.357e-43	HNH endonuclease [PF13392.7]		REFSEQ	Xu	REFSEQ HNH endonuclease; Xu	0									1	FALSE
All_megahit_scaffold_10000_k141_1059821||full_22	All_megahit_scaffold_10000_k141_1059821||full	All_megahit_scaffold_10000_k141_1059821||full	keep	22	11423	11644	1	E																		0									1	FALSE
All_megahit_scaffold_10000_k141_1059821||full_23	All_megahit_scaffold_10000_k141_1059821||full	All_megahit_scaffold_10000_k141_1059821||full	keep	23	11641	11823	1	E																		0									1	FALSE
All_megahit_scaffold_10000_k141_1059821||full_24	All_megahit_scaffold_10000_k141_1059821||full	All_megahit_scaffold_10000_k141_1059821||full	keep	24	11905	12006	1	E																		0									1	FALSE
All_megahit_scaffold_10000_k141_1059821||full_25	All_megahit_scaffold_10000_k141_1059821||full	All_megahit_scaffold_10000_k141_1059821||full	keep	25	11946	12368	1	E																		0									1	FALSE
All_megahit_scaffold_10000_k141_1059821||full_26	All_megahit_scaffold_10000_k141_1059821||full	All_megahit_scaffold_10000_k141_1059821||full	keep	26	12383	12877	1	C		obj:EIO64_08145 hypothetical protein	FALSE	0.374	96	5.349e-20							Protein of unknown function (DUF1492) [PF07374.12]					0									1	FALSE
All_megahit_scaffold_10000_k141_1059821||full_27	All_megahit_scaffold_10000_k141_1059821||full	All_megahit_scaffold_10000_k141_1059821||full	keep	27	13358	14224	1	C		cja:CJA_0810 conserved domain protein	FALSE	0.409	162	9.16e-41	NP_862850.1	NP_862850.1 gp11 [Streptococcus phage SM1]	FALSE	0.37	85	6.698e-17			REFSEQ	Xu	REFSEQ hypothetical protein; Xu	0									1	FALSE
All_megahit_scaffold_10000_k141_1059821||full_28	All_megahit_scaffold_10000_k141_1059821||full	All_megahit_scaffold_10000_k141_1059821||full	keep	28	15150	15356	1	E																		0									1	FALSE
All_megahit_scaffold_10000_k141_1059821||full_29	All_megahit_scaffold_10000_k141_1059821||full	All_megahit_scaffold_10000_k141_1059821||full	keep	29	15344	15862	1	C		capr:EQM14_01505 hypothetical protein	FALSE	0.594	182	8.796e-50	YP_009601094.1	YP_009601094.1 hypothetical protein FDH45_gp169 [Staphylococcus phage phiIBB-SEP1]	FALSE	0.541	166	2.04e-46			REFSEQ	Xu	REFSEQ hypothetical protein; Xu	0									1	FALSE
All_megahit_scaffold_10000_k141_1059821||full_30	All_megahit_scaffold_10000_k141_1059821||full	All_megahit_scaffold_10000_k141_1059821||full	keep	30	15885	17282	1	A		bha:BH3535 BH3535; unknown	TRUE	0.497	411	1.128e-123	NP_945276.1	NP_945276.1 transferase [Streptococcus phage EJ-1]	FALSE	0.411	318	9.307e-94	DNA methylase [PF01555.19]; ParB-like nuclease domain [PF02195.19]		sp|P29538|MTH1_HAEPA	Xp;Xh	sp|P29538|MTH1_HAEPA Modification methylase HpaI; XhXp	0									1	FALSE
All_megahit_scaffold_10000_k141_1059821||full_31	All_megahit_scaffold_10000_k141_1059821||full	All_megahit_scaffold_10000_k141_1059821||full	keep	31	17282	17848	1	C		obj:EIO64_08155 hypothetical protein	FALSE	0.43	127	2.279e-30									sp|P03707|TERS_LAMBD	Xr;Xh	sp|P03707|TERS_LAMBD Terminase small subunit; XhXr	0									1	FALSE	V
All_megahit_scaffold_10000_k141_1059821||full_32	All_megahit_scaffold_10000_k141_1059821||full	All_megahit_scaffold_10000_k141_1059821||full	keep	32	17835	19745	1	A		dsy:DSY2184 hypothetical protein	TRUE	0.642	784	2.207e-249	YP_009202208.1	YP_009202208.1 terminase large subunit [Bacteriophage Lily]	FALSE	0.28	233	4.519e-63	Phage terminase large subunit (GpA) [PF05876.13]		sp|P17312|TERL_BPT4	Xr;Xh	sp|P17312|TERL_BPT4 Terminase, large subunit; XhXr	0								0	1	FALSE	V
All_megahit_scaffold_10000_k141_1059821||full_33	All_megahit_scaffold_10000_k141_1059821||full	All_megahit_scaffold_10000_k141_1059821||full	keep	33	19813	19977	1	E																		0									1	FALSE
All_megahit_scaffold_10000_k141_1059821||full_34	All_megahit_scaffold_10000_k141_1059821||full	All_megahit_scaffold_10000_k141_1059821||full	keep	34	20098	20463	1	E																		0									1	FALSE
All_megahit_scaffold_10000_k141_1059821||full_35	All_megahit_scaffold_10000_k141_1059821||full	All_megahit_scaffold_10000_k141_1059821||full	keep	35	20463	20972	1	C		vg:24628119 ACQ25_gp067; Enterococcus phage ECP3; hypothetical protein	FALSE	0.587	184	1.596e-50	YP_009147071.1	YP_009147071.1 hypothetical protein ACQ25_gp067 [Enterococcus phage ECP3]	FALSE	0.587	184	1.241e-52			REFSEQ	Xu	REFSEQ hypothetical protein; Xu	0								2	1	FALSE
All_megahit_scaffold_10000_k141_1059821||full_36	All_megahit_scaffold_10000_k141_1059821||full	All_megahit_scaffold_10000_k141_1059821||full	keep	36	21031	21249	1	C		obj:EIO64_08165 peptidylprolyl isomerase	FALSE	0.613	82	7.071e-17												0									1	FALSE
All_megahit_scaffold_10000_k141_1059821||full_37	All_megahit_scaffold_10000_k141_1059821||full	All_megahit_scaffold_10000_k141_1059821||full	keep	37	21262	22638	1	A		cpro:CPRO_13850 phage portal protein, lambda family	TRUE	0.664	604	1.313e-190	YP_004934603.1	YP_004934603.1 lambda-like phage portal protein [Synechococcus phage S-CBS1]	FALSE	0.266	167	1.373e-42	Phage portal protein, lambda family [PF05136.14]		sp|P36272|PORTL_BPP21	Xp;Xr;Xs	sp|P36272|PORTL_BPP21 Portal protein B; XpXrXs	0									1	FALSE	V
All_megahit_scaffold_10000_k141_1059821||full_38	All_megahit_scaffold_10000_k141_1059821||full	All_megahit_scaffold_10000_k141_1059821||full	keep	38	22706	23452	1	C		obj:EIO64_08175 caudovirus prohead protease	FALSE	0.611	212	8.668e-59	YP_009213474.1	YP_009213474.1 major capsid protein [Rhodobacter phage RcRhea]	FALSE	0.389	102	5.678e-23	Caudovirus prohead serine protease [PF04586.18]					0	MER1085174	S78	MER1085174 - family S78 unassigned peptidases (Ruminococcus gnavus) [S78.UPW]#S78#{peptidase unit: 52-150}~source A7AY63~	FALSE	0.771	158	9.53e-42		1	FALSE	P
All_megahit_scaffold_10000_k141_1059821||full_39	All_megahit_scaffold_10000_k141_1059821||full	All_megahit_scaffold_10000_k141_1059821||full	keep	39	23464	25008	1	A		cpro:CPRO_13870 Mu-like prophage major head subunit gpT	TRUE	0.53	499	4.892e-153	YP_002321458.1	YP_002321458.1 putative major head protein [Stenotrophomonas phage S1]	FALSE	0.278	159	1.614e-39	Mu-like prophage major head subunit gpT [PF10124.10]		sp|P03711|SCAF_LAMBD	Xs;Xh	sp|P03711|SCAF_LAMBD Capsid assembly protease C; XhXs	0	MER0248681	S14	MER0248681 - family S14 non-peptidase homologues (Serratia sp. AS12) [S14.UNW]#S14#{peptidase unit: 35-668}~source YP_004501835~	FALSE	0.279	146	6.713e-35		1	FALSE	VP
All_megahit_scaffold_10000_k141_1059821||full_40	All_megahit_scaffold_10000_k141_1059821||full	All_megahit_scaffold_10000_k141_1059821||full	keep	40	25031	25363	1	C		cso:CLS_21500 Uncharacterized conserved protein	FALSE	0.501	103	1.512e-23							Uncharacterized conserved protein (DUF2190) [PF09956.10]					0									1	FALSE
All_megahit_scaffold_10000_k141_1059821||full_41	All_megahit_scaffold_10000_k141_1059821||full	All_megahit_scaffold_10000_k141_1059821||full	keep	41	25363	25674	1	E																		0									1	FALSE
All_megahit_scaffold_10000_k141_1059821||full_42	All_megahit_scaffold_10000_k141_1059821||full	All_megahit_scaffold_10000_k141_1059821||full	keep	42	25667	26002	1	C		cso:CLS_21510 hypothetical protein	FALSE	0.546	111	3.883e-26	YP_009043928.1	YP_009043928.1 hypothetical protein SBVcX29_0057 [Vibrio phage X29]	FALSE	0.388	73	3.346e-15	ATP-binding sugar transporter from pro-phage [PF13856.7]		REFSEQ	Xu	REFSEQ head closure protein; Xu	0									1	FALSE
All_megahit_scaffold_10000_k141_1059821||full_43	All_megahit_scaffold_10000_k141_1059821||full	All_megahit_scaffold_10000_k141_1059821||full	keep	43	26016	26651	1	C		cpro:CPRO_13910 hypothetical protein	FALSE	0.28	84	2.008e-15							Prophage minor tail protein Z (GPZ) [PF06763.12]		sp|O64325|COMPL_BPN15	Xs;Xh	sp|O64325|COMPL_BPN15 Tail completion protein; XhXs	0									1	FALSE	V
All_megahit_scaffold_10000_k141_1059821||full_44	All_megahit_scaffold_10000_k141_1059821||full	All_megahit_scaffold_10000_k141_1059821||full	keep	44	26668	27186	1	C		cace:CACET_c15640 hypothetical protein	FALSE	0.408	123	3.89e-29	YP_009202217.1	YP_009202217.1 hypothetical protein AVV24_gp11 [Bacteriophage Lily]	FALSE	0.374	65	1.422e-11			REFSEQ	Xu	REFSEQ hypothetical protein; Xu	0								1	1	FALSE
All_megahit_scaffold_10000_k141_1059821||full_45	All_megahit_scaffold_10000_k141_1059821||full	All_megahit_scaffold_10000_k141_1059821||full	keep	45	27183	27458	1	E																		0									1	FALSE
All_megahit_scaffold_10000_k141_1059821||full_46	All_megahit_scaffold_10000_k141_1059821||full	All_megahit_scaffold_10000_k141_1059821||full	keep	46	27480	28943	1	A	K06907	cpro:CPRO_13940 hypothetical protein; K06907	TRUE	0.588	554	1.343e-172	YP_009043924.1	YP_009043924.1 tail sheath protein [Vibrio phage X29]	TRUE	0.416	356	1.505e-106			sp|P22501|TSP_BPP2	Xp;Xr;Xs;Xh	sp|P22501|TSP_BPP2 Tail sheath protein; XhXpXrXs	0									1	FALSE	V
All_megahit_scaffold_10000_k141_1059821||full_47	All_megahit_scaffold_10000_k141_1059821||full	All_megahit_scaffold_10000_k141_1059821||full	keep	47	28945	29466	1	C	K06908	obj:EIO64_08225 phage tail protein; K06908	FALSE	0.546	182	1.259e-49	YP_009043923.1	YP_009043923.1 tail tube FII family protein [Vibrio phage X29]	FALSE	0.358	103	2.051e-24	Phage tail tube protein FII [PF04985.15]		sp|P22502|TUBE_BPP2	Xp;Xr;Xs;Xh	sp|P22502|TUBE_BPP2 Tail tube protein; XhXpXrXs	0									1	FALSE	V
All_megahit_scaffold_10000_k141_1059821||full_48	All_megahit_scaffold_10000_k141_1059821||full	All_megahit_scaffold_10000_k141_1059821||full	keep	48	29463	29840	1	C		obj:EIO64_08230 phage tail assembly protein	FALSE	0.551	113	1.08e-26									REFSEQ	Xu	REFSEQ hypothetical protein; Xu	0								0	1	FALSE
All_megahit_scaffold_10000_k141_1059821||full_49	All_megahit_scaffold_10000_k141_1059821||full	All_megahit_scaffold_10000_k141_1059821||full	keep	49	29973	33254	1	C		hhw:NCTC503_01017 phage protein	FALSE	0.306	297	1.864e-78	YP_004306116.1	YP_004306116.1 putative phage tail tape measure protein [Clostridium phage phiCD6356]	FALSE	0.426	252	1.184e-66	Phage-related minor tail protein [PF10145.10]					0									1	FALSE
All_megahit_scaffold_10000_k141_1059821||full_50	All_megahit_scaffold_10000_k141_1059821||full	All_megahit_scaffold_10000_k141_1059821||full	keep	50	33267	33539	1	C		obj:EIO64_08240 phage tail protein	FALSE	0.597	77	7.38e-15	YP_009202224.1	YP_009202224.1 tail protein [Bacteriophage Lily]	FALSE	0.512	65	7.782e-13	Phage Tail Protein X [PF05489.13]					0									1	FALSE
All_megahit_scaffold_10000_k141_1059821||full_51	All_megahit_scaffold_10000_k141_1059821||full	All_megahit_scaffold_10000_k141_1059821||full	keep	51	33536	34900	1	C	K06905	lua:D4A81_09825 LysM peptidoglycan-binding domain-containing protein; K06905	FALSE	0.394	233	5.717e-63	YP_009202225.1	YP_009202225.1 late control protein [Bacteriophage Lily]	FALSE	0.308	146	7.758e-36	Phage late control gene D protein (GPD) [PF05954.12]		sp|P10312|BPD_BPP2	Xs;Xh	sp|P10312|BPD_BPP2 Probable baseplate hub protein; XhXs	0									1	FALSE	V
All_megahit_scaffold_10000_k141_1059821||full_52	All_megahit_scaffold_10000_k141_1059821||full	All_megahit_scaffold_10000_k141_1059821||full	keep	52	34911	35381	1	C		csh:Closa_0852 phage baseplate assembly protein V	FALSE	0.354	80	8.117e-15												0									1	FALSE
All_megahit_scaffold_10000_k141_1059821||full_53	All_megahit_scaffold_10000_k141_1059821||full	All_megahit_scaffold_10000_k141_1059821||full	keep	53	35372	35767	1	C		ova:OBV_22760 hypothetical protein	FALSE	0.523	128	6.288e-32							Phage P2 GpU [PF06995.12]		sp|B0ZSH1|TMP_BPHA1	Xs	sp|B0ZSH1|TMP_BPHA1 Probable tape measure protein; Xs	0								0	1	FALSE	V
All_megahit_scaffold_10000_k141_1059821||full_54	All_megahit_scaffold_10000_k141_1059821||full	All_megahit_scaffold_10000_k141_1059821||full	keep	54	35783	36133	1	C	K06903	obj:EIO64_08270 hypothetical protein; K06903	FALSE	0.433	66	1.538e-10							Gene 25-like lysozyme [PF04965.15]					0									1	FALSE
All_megahit_scaffold_10000_k141_1059821||full_55	All_megahit_scaffold_10000_k141_1059821||full	All_megahit_scaffold_10000_k141_1059821||full	keep	55	36148	37302	1	C		csh:Closa_0855 Baseplate J family protein	FALSE	0.472	332	1.034e-97	YP_009043913.1	YP_009043913.1 baseplate J-like protein [Vibrio phage X29]	FALSE	0.447	304	1.937e-90	Baseplate J-like protein [PF04865.15]		sp|P51767|BPJ_BPP2	Xs;Xh	sp|P51767|BPJ_BPP2 Baseplate protein J; XhXs	0									1	FALSE	VF
All_megahit_scaffold_10000_k141_1059821||full_56	All_megahit_scaffold_10000_k141_1059821||full	All_megahit_scaffold_10000_k141_1059821||full	keep	56	37295	38044	1	C		csh:Closa_0856 hypothetical protein	FALSE	0.337	121	1.478e-27	YP_009202230.1	YP_009202230.1 tail protein [Bacteriophage Lily]	FALSE	0.386	88	1.939e-18	Phage tail protein (Tail_P2_I) [PF09684.11]		sp|P26701|BPI_BPP2	Xs;Xh	sp|P26701|BPI_BPP2 Baseplate protein I; XhXs	0									1	FALSE	VF
All_megahit_scaffold_10000_k141_1059821||full_57	All_megahit_scaffold_10000_k141_1059821||full	All_megahit_scaffold_10000_k141_1059821||full	keep	57	38222	39514	1	C		str:Sterm_1448 hypothetical protein	FALSE	0.302	74	1.03e-10							Phage tail-collar fibre protein [PF12571.9]					0									2	FALSE	F
All_megahit_scaffold_10000_k141_1059821||full_58	All_megahit_scaffold_10000_k141_1059821||full	All_megahit_scaffold_10000_k141_1059821||full	keep	58	39566	39871	1	C		clb:Clo1100_0561 hypothetical protein	FALSE	0.468	64	5.649e-10									REFSEQ	Xu	REFSEQ hypothetical protein; Xu	0									2	FALSE	F
All_megahit_scaffold_10000_k141_1059821||full_59	All_megahit_scaffold_10000_k141_1059821||full	All_megahit_scaffold_10000_k141_1059821||full	keep	59	39885	40124	1	C		mcl:MCCL_1512 conserved hypothetical protein	FALSE	0.603	87	1.162e-18	YP_009223759.1	YP_009223759.1 holin-like protein [Geobacillus virus E3]	FALSE	0.526	76	6.543e-17	SPP1 phage holin [PF04688.14]		sp|P36549|YAF2_BACLI	Xu	sp|P36549|YAF2_BACLI Uncharacterized 9.7 kDa protein in cwlL 5'region; Xu	0									2	FALSE	F
All_megahit_scaffold_10000_k141_1059821||full_60	All_megahit_scaffold_10000_k141_1059821||full	All_megahit_scaffold_10000_k141_1059821||full	keep	60	40141	40854	1	C	K01185	bprs:CK3_26260 Phage-related lysozyme (muraminidase); K01185	FALSE	0.577	167	2.598e-43	YP_002284361.1	YP_002284361.1 putative endolysin [Pseudomonas phage PAJU2]	FALSE	0.456	121	1.463e-29	Phage lysozyme [PF00959.20]	GH24 lysozyme (EC 3.2.1.17) [GH24]				0									2	FALSE	AF
All_megahit_scaffold_10000_k141_1059821||full_61	All_megahit_scaffold_10000_k141_1059821||full	All_megahit_scaffold_10000_k141_1059821||full	keep	61	40896	41636	1	C		ruk:A4V00_13220 hypothetical protein	FALSE	0.658	313	8.535e-94	YP_009031186.1	YP_009031186.1 DNA methylase [Mycobacterium phage Bernal13]	FALSE	0.492	216	1.967e-62	DNA methylase [PF01555.19]		sp|A6WWI2|MTB1_OCHA4	Xr;Xh	sp|A6WWI2|MTB1_OCHA4 Modification methylase BabI; XhXr	0									2	FALSE	VF
All_megahit_scaffold_10000_k141_1059821||full_62	All_megahit_scaffold_10000_k141_1059821||full	All_megahit_scaffold_10000_k141_1059821||full	keep	62	41998	42084	-1	E																		0									4	FALSE	F
All_megahit_scaffold_10000_k141_1067566||full_1	All_megahit_scaffold_10000_k141_1067566||full	All_megahit_scaffold_10000_k141_1067566||full	keep	1	1	393	-1	C		emt:CPZ25_005670 hypothetical protein	FALSE	0.434	90	1.186e-18												0								2	5	FALSE	F
All_megahit_scaffold_10000_k141_1067566||full_2	All_megahit_scaffold_10000_k141_1067566||full	All_megahit_scaffold_10000_k141_1067566||full	keep	2	478	1524	-1	A		plen:EIM92_00050 hypothetical protein	TRUE	0.586	387	1.439e-117	YP_009206122.1	YP_009206122.1 minor capsid protein [Clostridium phage phiMMP01]	FALSE	0.55	354	3.236e-108	Phage Mu protein F like protein [PF04233.15]		sp|Q38442|GP7_BPSPP	Xs;Xh	sp|Q38442|GP7_BPSPP Minor head protein GP7; XhXs	0								0	4	FALSE	VF
All_megahit_scaffold_10000_k141_1067566||full_3	All_megahit_scaffold_10000_k141_1067566||full	All_megahit_scaffold_10000_k141_1067566||full	keep	3	1499	3079	-1	A		plen:EIM92_00055 phage portal protein	TRUE	0.545	479	6.87e-146	YP_008858638.1	YP_008858638.1 portal protein, SPP1 family [Brevibacillus phage Davies]	TRUE	0.451	378	2.195e-113	Phage portal protein, SPP1 Gp6-like [PF05133.15]		sp|Q05220|PORTL_BPML5	Xp;Xr;Xs	sp|Q05220|PORTL_BPML5 Portal protein; XpXrXs	0								0	1	FALSE	VF
All_megahit_scaffold_10000_k141_1067566||full_4	All_megahit_scaffold_10000_k141_1067566||full	All_megahit_scaffold_10000_k141_1067566||full	keep	4	3048	3395	-1	C		fpla:A4U99_14435 hypothetical protein	FALSE	0.465	102	3.545e-23	YP_009208358.1	YP_009208358.1 hypothetical protein PHICD111_20005 [Clostridium phage phiCD111]	FALSE	0.375	76	5.915e-16						0								1	1	FALSE	F
All_megahit_scaffold_10000_k141_1067566||full_5	All_megahit_scaffold_10000_k141_1067566||full	All_megahit_scaffold_10000_k141_1067566||full	keep	5	3410	4639	-1	A		ova:OBV_18030 putative terminase large subunit	TRUE	0.633	499	3.306e-155	YP_007010923.1	YP_007010923.1 large subunit terminase [Deep-sea thermophilic phage D6E]	TRUE	0.608	480	1.72e-150	Terminase-like family [PF03237.16]; Phage terminase large subunit [PF04466.14]; Terminase RNAseH like domain [PF17288.3]; Terminase RNaseH-like domain [PF17289.3]		sp|P17312|TERL_BPT4	Xr;Xh	sp|P17312|TERL_BPT4 Terminase, large subunit; XhXr	0								0	1	FALSE	VF
All_megahit_scaffold_10000_k141_1067566||full_6	All_megahit_scaffold_10000_k141_1067566||full	All_megahit_scaffold_10000_k141_1067566||full	keep	6	4584	5114	-1	C	K07474	selo:AXE86_04100 hypothetical protein; K07474	FALSE	0.404	121	1.596e-28	YP_009210036.1	YP_009210036.1 small terminase subunit [Bacillus phage Palmer]	FALSE	0.361	96	4.67e-22	Terminase small subunit [PF03592.17]		sp|P68928|TERS_BPSF6	Xr	sp|P68928|TERS_BPSF6 Terminase small subunit; Xr	0								0	1	FALSE	VF
All_megahit_scaffold_10000_k141_1067566||full_7	All_megahit_scaffold_10000_k141_1067566||full	All_megahit_scaffold_10000_k141_1067566||full	keep	7	5150	5365	-1	E																		0								2	1	FALSE
All_megahit_scaffold_10000_k141_1067566||full_8	All_megahit_scaffold_10000_k141_1067566||full	All_megahit_scaffold_10000_k141_1067566||full	keep	8	5329	5721	-1	C		cew:EKH84_13395 hypothetical protein	FALSE	0.497	123	6.862e-30												0								1	1	FALSE
All_megahit_scaffold_10000_k141_1067566||full_9	All_megahit_scaffold_10000_k141_1067566||full	All_megahit_scaffold_10000_k141_1067566||full	keep	9	5718	6059	-1	E																		0								2	1	FALSE
All_megahit_scaffold_10000_k141_1067566||full_10	All_megahit_scaffold_10000_k141_1067566||full	All_megahit_scaffold_10000_k141_1067566||full	keep	10	6056	7459	-1	A		ova:OBV_01800 hypothetical protein	TRUE	0.637	580	7.748e-182	YP_239930.1	YP_239930.1 DEAD/DEAH box helicase [Staphylococcus virus 42e]	TRUE	0.484	408	1.163e-124	SNF2 family N-terminal domain [PF00176.24]					0								1	1	FALSE
All_megahit_scaffold_10000_k141_1067566||full_11	All_megahit_scaffold_10000_k141_1067566||full	All_megahit_scaffold_10000_k141_1067566||full	keep	11	7440	7736	-1	C		ova:OBV_43140 hypothetical protein	FALSE	0.737	137	1.82e-35	YP_239851.1	YP_239851.1 ORF037 [Staphylococcus phage 2638A]	FALSE	0.53	93	2.575e-22	VRR-NUC domain [PF08774.12]		sp|Q9T1Q4|VP44_BPAPS	Xu	sp|Q9T1Q4|VP44_BPAPS Putative nuclease p44; Xu	0								1	1	FALSE
All_megahit_scaffold_10000_k141_1067566||full_12	All_megahit_scaffold_10000_k141_1067566||full	All_megahit_scaffold_10000_k141_1067566||full	keep	12	7992	10388	-1	A		cpro:CPRO_07570 virulence-associated protein E	TRUE	0.667	1056	0	YP_009216663.1	YP_009216663.1 virulence-associated E domain-containing protein (endogenous virus) [Clostridium phage phiCT453A]	TRUE	0.472	686	9.491e-215	Virulence-associated protein E [PF05272.12]		REFSEQ	Xu	REFSEQ hypothetical protein; Xu	0								1	1	FALSE
All_megahit_scaffold_10000_k141_1067566||full_13	All_megahit_scaffold_10000_k141_1067566||full	All_megahit_scaffold_10000_k141_1067566||full	keep	13	10413	10928	-1	C		fpa:FPR_23250 hypothetical protein	FALSE	0.716	142	5.534e-36	YP_009218283.1	YP_009218283.1 hypothetical protein AVV19_gp155 [Enterococcus phage EFDG1]	FALSE	0.385	64	3.493e-11			sp|P32275|Y12F_BPT4	Xu	sp|P32275|Y12F_BPT4 Uncharacterized 32.4 kDa protein in Gp30-rIII intergenic region; Xu	0								1	1	FALSE
All_megahit_scaffold_10000_k141_1067566||full_14	All_megahit_scaffold_10000_k141_1067566||full	All_megahit_scaffold_10000_k141_1067566||full	keep	14	10925	11140	-1	C		plen:EIM92_00080 hypothetical protein	FALSE	0.667	97	3.891e-22												0								1	1	FALSE
All_megahit_scaffold_10000_k141_1067566||full_15	All_megahit_scaffold_10000_k141_1067566||full	All_megahit_scaffold_10000_k141_1067566||full	keep	15	11133	11327	-1	E															REFSEQ	Xu	REFSEQ hypothetical protein; Xu	0								2	1	FALSE
All_megahit_scaffold_10000_k141_1067566||full_16	All_megahit_scaffold_10000_k141_1067566||full	All_megahit_scaffold_10000_k141_1067566||full	keep	16	11333	11719	-1	C		cbl:CLK_1348 sugar-phospahte nucleotidyltransferase	FALSE	0.763	189	5.64e-53	YP_874042.1	YP_874042.1 sugar-phospahte nucleotidyltransferase [Thermus phage phiYS40]	FALSE	0.427	97	2.911e-23			REFSEQ	Xu	REFSEQ hypothetical protein; Xu	0								1	1	FALSE
All_megahit_scaffold_10000_k141_1067566||full_17	All_megahit_scaffold_10000_k141_1067566||full	All_megahit_scaffold_10000_k141_1067566||full	keep	17	11739	11876	-1	E																		0								2	1	FALSE
All_megahit_scaffold_10000_k141_1067566||full_18	All_megahit_scaffold_10000_k141_1067566||full	All_megahit_scaffold_10000_k141_1067566||full	keep	18	11873	12058	-1	E																		0								2	1	FALSE
All_megahit_scaffold_10000_k141_1067566||full_19	All_megahit_scaffold_10000_k141_1067566||full	All_megahit_scaffold_10000_k141_1067566||full	keep	19	12009	12779	-1	C		bxy:BXY_08560 3'-phosphoadenosine 5'-phosphosulfate sulfotransferase (PAPS reductase)/FAD synthetase and related enzymes	FALSE	0.613	285	6.707e-84	YP_529615.1	YP_529615.1 hypothetical protein CDBPCV119_gp64 [Clostridium virus phiCD119]	FALSE	0.27	90	6.769e-19	Phosphoadenosine phosphosulfate reductase family [PF01507.20]		sp|P03766|Y290_LAMBD	Xu	sp|P03766|Y290_LAMBD Uncharacterized nin region protein ORF290; Xu	0								1	1	FALSE
All_megahit_scaffold_10000_k141_1067566||full_20	All_megahit_scaffold_10000_k141_1067566||full	All_megahit_scaffold_10000_k141_1067566||full	keep	20	12875	13072	-1	E																		0								2	1	FALSE
All_megahit_scaffold_10000_k141_1067566||full_21	All_megahit_scaffold_10000_k141_1067566||full	All_megahit_scaffold_10000_k141_1067566||full	keep	21	13063	13662	-1	C		cbn:CbC4_4089 putative phage protein	FALSE	0.476	151	1.234e-38	YP_009611699.1	YP_009611699.1 hypothetical protein FDI40_gp034 [Agrobacterium phage Atu_ph07]	FALSE	0.408	132	3.332e-34	D12 class N6 adenine-specific DNA methyltransferase [PF02086.16]					0								1	1	FALSE
All_megahit_scaffold_10000_k141_1067566||full_22	All_megahit_scaffold_10000_k141_1067566||full	All_megahit_scaffold_10000_k141_1067566||full	keep	22	13888	14547	-1	C		obj:EIO64_16985 DNA cytosine methyltransferase	FALSE	0.552	231	7.281e-66	YP_008240916.1	YP_008240916.1 hypothetical protein Phi18:1_gp02 [Cellulophaga phage phi18:1]	FALSE	0.464	186	2.888e-52			REFSEQ	Xu	REFSEQ hypothetical protein; Xu	0								1	1	FALSE
All_megahit_scaffold_10000_k141_1067566||full_23	All_megahit_scaffold_10000_k141_1067566||full	All_megahit_scaffold_10000_k141_1067566||full	keep	23	14600	16588	-1	A	K02334	cpas:Clopa_0561 DNA polymerase I family protein with 3'-5'-exonuclease and polymerase domains; K02334	TRUE	0.675	889	4.639e-285	YP_009216662.1	YP_009216662.1 DNA polymerase I (endogenous virus) [Clostridium phage phiCT453A]	TRUE	0.512	630	9.379e-198	DNA polymerase family A [PF00476.21]		sp|P06225|DPOL_BPSP2	Xr;Xh	sp|P06225|DPOL_BPSP2 DNA polymerase; XhXr	0								1	1	FALSE	V
All_megahit_scaffold_10000_k141_1067566||full_24	All_megahit_scaffold_10000_k141_1067566||full	All_megahit_scaffold_10000_k141_1067566||full	keep	24	16603	16977	-1	C		plen:EIM92_00150 hypothetical protein	FALSE	0.438	96	5.954e-21												0								2	1	FALSE
All_megahit_scaffold_10000_k141_1067566||full_25	All_megahit_scaffold_10000_k141_1067566||full	All_megahit_scaffold_10000_k141_1067566||full	keep	25	16993	17757	-1	C		cpro:CPRO_07550 hypothetical protein	FALSE	0.497	235	9.91e-67	YP_009216661.1	YP_009216661.1 DUF2815 family protein (endogenous virus) [Clostridium phage phiCT453A]	FALSE	0.439	136	1.891e-34	Protein of unknown function (DUF2815) [PF10991.9]		sp|P20313|VHED_BPT3	Xr	sp|P20313|VHED_BPT3 Helix-destabilizing protein; Xr	0								1	1	FALSE	VF
All_megahit_scaffold_10000_k141_1067566||full_26	All_megahit_scaffold_10000_k141_1067566||full	All_megahit_scaffold_10000_k141_1067566||full	keep	26	17772	18182	-1	E																		0								2	1	FALSE	F
All_megahit_scaffold_10000_k141_1067566||full_27	All_megahit_scaffold_10000_k141_1067566||full	All_megahit_scaffold_10000_k141_1067566||full	keep	27	18175	19407	-1	A		cpas:Clopa_0559 Protein of unknown function (DUF2800)	TRUE	0.508	369	3.406e-110	YP_009216660.1	YP_009216660.1 DUF2800 domain-containing protein (endogenous virus) [Clostridium phage phiCT453A]	FALSE	0.422	297	2.649e-87	Protein of unknown function (DUF2800) [PF10926.9]; PD-(D/E)XK nuclease superfamily [PF12705.8]		sp|O64262|VG69_BPMD2	Xu	sp|O64262|VG69_BPMD2 Gene 69 protein; Xu	0								2	1	FALSE	F
All_megahit_scaffold_10000_k141_1067566||full_28	All_megahit_scaffold_10000_k141_1067566||full	All_megahit_scaffold_10000_k141_1067566||full	keep	28	19418	19915	-1	C		ova:OBV_43210 hypothetical protein	FALSE	0.565	76	4.647e-13												0								1	1	FALSE	F
All_megahit_scaffold_10000_k141_1067566||full_29	All_megahit_scaffold_10000_k141_1067566||full	All_megahit_scaffold_10000_k141_1067566||full	keep	29	20013	20684	-1	C		obj:EIO64_08075 hypothetical protein	FALSE	0.488	121	1.187e-27							Transglycosylase SLT domain [PF01464.21]	GH23 lysozyme type G (EC 3.2.1.17); peptidoglycan lyase (EC 4.2.2.n1) also known in the literature as peptidoglycan lytic transglycosylase; chitinase (EC 3.2.1.14) [GH23]	sp|P27380|EXLYS_BPPRD	Xp;Xr;Xs;Xh	sp|P27380|EXLYS_BPPRD Transglycosylase; XhXpXrXs	0								0	1	FALSE	VAF
All_megahit_scaffold_10000_k141_1067566||full_30	All_megahit_scaffold_10000_k141_1067566||full	All_megahit_scaffold_10000_k141_1067566||full	keep	30	20681	21265	-1	C		rus:RBI_I01591 hypothetical protein predicted by Glimmer/Critica	FALSE	0.291	72	1.298e-11												0								1	2	FALSE	F
All_megahit_scaffold_10000_k141_1067566||full_31	All_megahit_scaffold_10000_k141_1067566||full	All_megahit_scaffold_10000_k141_1067566||full	keep	31	21281	21490	-1	E																		0								2	2	FALSE	F
All_megahit_scaffold_10000_k141_1067566||full_32	All_megahit_scaffold_10000_k141_1067566||full	All_megahit_scaffold_10000_k141_1067566||full	keep	32	21494	21694	-1	E																		0								2	2	FALSE	F
All_megahit_scaffold_10000_k141_1067566||full_33	All_megahit_scaffold_10000_k141_1067566||full	All_megahit_scaffold_10000_k141_1067566||full	keep	33	21744	21989	-1	E																		0								1	2	FALSE	F
All_megahit_scaffold_10000_k141_1067566||full_34	All_megahit_scaffold_10000_k141_1067566||full	All_megahit_scaffold_10000_k141_1067566||full	keep	34	22040	22612	-1	C		rto:RTO_01430 hypothetical protein	FALSE	0.358	84	1.486e-15												0								1	2	FALSE	F
All_megahit_scaffold_10000_k141_1069467||full_1	All_megahit_scaffold_10000_k141_1069467||full	All_megahit_scaffold_10000_k141_1069467||full	keep but squishy	1	1	1206	1	A		emt:CPZ25_016320 IS110 family transposase	TRUE	0.838	693	1.815e-222	YP_009219575.1	YP_009219575.1 transposase IS116/IS110/IS902 [Bacillus virus 250]	FALSE	0.514	73	1.178e-12	Transposase [PF01548.18]; Transposase IS116/IS110/IS902 family [PF02371.17]		sp|P14322|YI90_MYCPC	Xu	sp|P14322|YI90_MYCPC Insertion element IS900 uncharacterized 42 kDa protein; Xu	0								2	5	TRUE	TF
All_megahit_scaffold_10000_k141_1069467||full_2	All_megahit_scaffold_10000_k141_1069467||full	All_megahit_scaffold_10000_k141_1069467||full	keep but squishy	2	1434	2846	-1	A	K01812	csh:Closa_1651 Glucuronate isomerase; K01812	TRUE	0.663	613	2.191e-193							Glucuronate isomerase [PF02614.15]					0								2	4	FALSE	MTF
All_megahit_scaffold_10000_k141_1069467||full_3	All_megahit_scaffold_10000_k141_1069467||full	All_megahit_scaffold_10000_k141_1069467||full	keep but squishy	3	2851	3696	-1	A		ibu:IB211_00770c D-mannonate oxidoreductase	TRUE	0.872	511	1.605e-161	YP_803294.1	YP_803294.1 hypothetical protein TNAV2c_gp071 [Trichoplusia ni ascovirus 2c]	FALSE	0.21	66	9.093e-11	Enoyl-(Acyl carrier protein) reductase [PF13561.7]; short chain dehydrogenase [PF00106.26]					0								2	4	FALSE	MKTF
All_megahit_scaffold_10000_k141_1069467||full_4	All_megahit_scaffold_10000_k141_1069467||full	All_megahit_scaffold_10000_k141_1069467||full	keep but squishy	4	3700	4785	-1	A	K01686	rim:ROI_04010 D-mannonate dehydratase; K01686	TRUE	0.881	660	1.224e-211							D-mannonate dehydratase (UxuA) [PF03786.14]					0								2	4	FALSE	TF
All_megahit_scaffold_10000_k141_1069467||full_5	All_megahit_scaffold_10000_k141_1069467||full	All_megahit_scaffold_10000_k141_1069467||full	keep but squishy	5	4801	5637	-1	C		cbol:CGC65_04815 phosphoglycolate phosphatase	FALSE	0.622	337	2.172e-101							Haloacid dehalogenase-like hydrolase [PF13419.7]					0								2	4	FALSE	TF
All_megahit_scaffold_10000_k141_1069467||full_6	All_megahit_scaffold_10000_k141_1069467||full	All_megahit_scaffold_10000_k141_1069467||full	keep but squishy	6	5651	7396	-1	A	K01207	cale:FDN13_08140 glycoside hydrolase family 3 protein; K01207	TRUE	0.535	586	8.16e-182							Glycosyl hydrolase family 3 N terminal domain [PF00933.22]	GH3 beta-glucosidase (EC 3.2.1.21); xylan 1,4-beta-xylosidase (EC 3.2.1.37); beta-glucosylceramidase (EC 3.2.1.45); beta-N-acetylhexosaminidase (EC 3.2.1.52); alpha-L-arabinofuranosidase (EC 3.2.1.55); glucan 1,3-beta-glucosidase (EC 3.2.1.58); glucan 1,4-beta-glucosidase (EC 3.2.1.74); isoprimeverose-producing oligoxyloglucan hydrolase (EC 3.2.1.120); coniferin beta-glucosidase (EC 3.2.1.126); e…				0								2	4	FALSE	MKT
All_megahit_scaffold_10000_k141_1069467||full_7	All_megahit_scaffold_10000_k141_1069467||full	All_megahit_scaffold_10000_k141_1069467||full	keep but squishy	7	7448	9238	-1	A		cpy:Cphy_3379 ABC transporter transmembrane region	TRUE	0.612	696	7.719e-220	NP_046572.1	NP_046572.1 sublancin transporter SunT [Bacillus virus SPbeta]	FALSE	0.234	146	5.651e-35	ABC transporter [PF00005.28]; ABC transporter transmembrane region [PF00664.24]					0								1	4	FALSE	T
All_megahit_scaffold_10000_k141_1069467||full_8	All_megahit_scaffold_10000_k141_1069467||full	All_megahit_scaffold_10000_k141_1069467||full	keep but squishy	8	9258	11006	-1	A		cpy:Cphy_3380 ABC transporter transmembrane region	TRUE	0.496	529	3.336e-162	NP_046572.1	NP_046572.1 sublancin transporter SunT [Bacillus virus SPbeta]	FALSE	0.196	109	3.002e-23	ABC transporter [PF00005.28]; ABC transporter transmembrane region [PF00664.24]					0								1	2	FALSE	T
All_megahit_scaffold_10000_k141_1069467||full_9	All_megahit_scaffold_10000_k141_1069467||full	All_megahit_scaffold_10000_k141_1069467||full	keep but squishy	9	11003	11974	-1	C		cale:FDN13_12325 flavodoxin family protein	FALSE	0.31	149	4.008e-36							NADPH-dependent FMN reductase [PF03358.16]					0								2	2	FALSE	T
All_megahit_scaffold_10000_k141_1069467||full_10	All_megahit_scaffold_10000_k141_1069467||full	All_megahit_scaffold_10000_k141_1069467||full	keep but squishy	10	11962	13398	-1	A		rix:RO1_30090 putative efflux protein, MATE family	TRUE	0.517	437	2.71e-132							Lipid II flippase MurJ [PF03023.15]					0								2	2	FALSE	T
All_megahit_scaffold_10000_k141_1069467||full_11	All_megahit_scaffold_10000_k141_1069467||full	All_megahit_scaffold_10000_k141_1069467||full	keep but squishy	11	13441	15054	-1	A	K03929	tpi:TREPR_1599 para-nitroBenzyl esterase (pnb carboxy-esterase)(intracellular esterase b) (pnbce); K03929	TRUE	0.448	424	4.288e-127	YP_009483690.1	YP_009483690.1 Carboxylic ester hydrolase [Pandoravirus quercus]	FALSE	0.223	141	1.71e-33	Carboxylesterase family [PF00135.29]; alpha/beta hydrolase fold [PF07859.14]					0	MER0128858	S09X	MER0128858 - family S9 unassigned peptidases (Spirosoma linguale) [S09.UPW]#S09X#{peptidase unit: 115-465}~source ADB37578~	FALSE	0.308	176	1.589e-44	2	4	FALSE	MKTB
All_megahit_scaffold_10000_k141_1069467||full_12	All_megahit_scaffold_10000_k141_1069467||full	All_megahit_scaffold_10000_k141_1069467||full	keep but squishy	12	15121	17319	-1	A	K01190	lacy:A4V08_20390 glycoside hydrolase family 2; K01190	TRUE	0.495	649	4.098e-201							Glycosyl hydrolases family 2, TIM barrel domain [PF02836.18]; Glycosyl hydrolases family 2, sugar binding domain [PF02837.19]; Glycosyl hydrolases family 2 [PF00703.22]	GH2 beta-galactosidase (EC 3.2.1.23) ; beta-mannosidase (EC 3.2.1.25); beta-glucuronidase (EC 3.2.1.31); alpha-L-arabinofuranosidase (EC 3.2.1.55); mannosylglycoprotein endo-beta-mannosidase (EC 3.2.1.152); exo-beta-glucosaminidase (EC 3.2.1.165); alpha-L-arabinopyranosidase (EC 3.2.1.-); beta-galacturonidase (EC 3.2.1.-); beta-xylosidase (EC 3.2.1.37); beta-D-galactofuranosidase (EC 3.2.1.146); …				0								2	4	FALSE	MKTB
All_megahit_scaffold_10000_k141_1069467||full_13	All_megahit_scaffold_10000_k141_1069467||full	All_megahit_scaffold_10000_k141_1069467||full	keep but squishy	13	17336	19357	-1	A	K02031,K02032	tco:Theco_0420 oligopeptide/dipeptide ABC transporter, ATP-binding protein; K02031; K02032	TRUE	0.566	729	1.272e-229	YP_004957306.1	YP_004957306.1 DevA family ABC transporter ATP-binding protein [Planktothrix phage PaV-LD]	FALSE	0.283	91	9.54e-18	ABC transporter [PF00005.28]; Oligopeptide/dipeptide transporter, C-terminal region [PF08352.13]					0								1	4	FALSE	MTB
All_megahit_scaffold_10000_k141_1069467||full_14	All_megahit_scaffold_10000_k141_1069467||full	All_megahit_scaffold_10000_k141_1069467||full	keep but squishy	14	19372	20289	-1	C	K02034	clb:Clo1100_3132 ABC-type dipeptide/oligopeptide/nickel transport system, permease component; K02034	FALSE	0.459	231	3.196e-64												0								2	4	FALSE	MTB
All_megahit_scaffold_10000_k141_1069467||full_15	All_megahit_scaffold_10000_k141_1069467||full	All_megahit_scaffold_10000_k141_1069467||full	keep but squishy	15	20302	21246	-1	C	K02033	clb:Clo1100_3133 ABC-type dipeptide/oligopeptide/nickel transport system, permease component; K02033	FALSE	0.505	296	1.141e-86												0								2	4	FALSE	MTB
All_megahit_scaffold_10000_k141_1069467||full_16	All_megahit_scaffold_10000_k141_1069467||full	All_megahit_scaffold_10000_k141_1069467||full	keep but squishy	16	21380	23038	-1	C	K02035	bkw:BkAM31D_08585 gsiB_2; Glutathione-binding protein GsiB precursor; K02035	FALSE	0.268	165	4.501e-39							Bacterial extracellular solute-binding proteins, family 5 Middle [PF00496.23]					0								2	4	FALSE	MTB
All_megahit_scaffold_10000_k141_1069467||full_17	All_megahit_scaffold_10000_k141_1069467||full	All_megahit_scaffold_10000_k141_1069467||full	keep but squishy	17	23081	23905	-1	C	K01470	rim:ROI_04050 Uncharacterized protein, putative amidase; K01470	FALSE	0.336	146	1.06e-35							Creatinine amidohydrolase [PF02633.15]					0								2	4	FALSE	MKTB
All_megahit_scaffold_10000_k141_1069467||full_18	All_megahit_scaffold_10000_k141_1069467||full	All_megahit_scaffold_10000_k141_1069467||full	keep but squishy	18	23928	24770	-1	C	K01470	rim:ROI_04050 Uncharacterized protein, putative amidase; K01470	FALSE	0.365	169	1.38e-43							Creatinine amidohydrolase [PF02633.15]					0								2	4	FALSE	MKTB
All_megahit_scaffold_10000_k141_1069467||full_19	All_megahit_scaffold_10000_k141_1069467||full	All_megahit_scaffold_10000_k141_1069467||full	keep but squishy	19	24784	25668	-1	C		pbas:SMSP2_00899 putative metal-dependent hydrolase of the TIM-barrel fold protein	FALSE	0.39	197	7.411e-53							Amidohydrolase [PF04909.15]					0								2	4	FALSE	MKTB
All_megahit_scaffold_10000_k141_1069467||full_20	All_megahit_scaffold_10000_k141_1069467||full	All_megahit_scaffold_10000_k141_1069467||full	keep but squishy	20	25895	27127	1	C		lacy:A4V08_20380 AraC family transcriptional regulator	FALSE	0.386	256	2.966e-71							Helix-turn-helix domain [PF12833.8]					0								2	2	FALSE	T
All_megahit_scaffold_10000_k141_1069467||full_21	All_megahit_scaffold_10000_k141_1069467||full	All_megahit_scaffold_10000_k141_1069467||full	keep but squishy	21	27611	28135	-1	C		ibu:IB211_01108c hypothetical protein	FALSE	0.73	256	3.229e-75	YP_009015377.1	YP_009015377.1 gp66 [Bacillus virus G]	FALSE	0.307	81	4.519e-17	YspA SLOG family [PF06908.12]; Nucleoside 2-deoxyribosyltransferase [PF05014.16]; DNA recombination-mediator protein A [PF02481.16]		sp|O64253|VG61_BPMD2	Xu	sp|O64253|VG61_BPMD2 Gene 61 protein; Xu	0									2	FALSE	T
All_megahit_scaffold_10000_k141_1069467||full_22	All_megahit_scaffold_10000_k141_1069467||full	All_megahit_scaffold_10000_k141_1069467||full	keep but squishy	22	28265	28603	1	C		csh:Closa_1119 transcriptional regulator, XRE family	FALSE	0.58	124	6.339e-31							Helix-turn-helix domain [PF12844.8]; Helix-turn-helix [PF01381.23]; Helix-turn-helix domain [PF13560.7]; Bacteriophage CI repressor helix-turn-helix domain [PF07022.14]; Cro/C1-type HTH DNA-binding domain [PF13443.7]					0									2	FALSE	T
All_megahit_scaffold_10000_k141_1069467||full_23	All_megahit_scaffold_10000_k141_1069467||full	All_megahit_scaffold_10000_k141_1069467||full	keep but squishy	23	28631	28984	-1	E																		0									2	FALSE	T
All_megahit_scaffold_10000_k141_1069467||full_24	All_megahit_scaffold_10000_k141_1069467||full	All_megahit_scaffold_10000_k141_1069467||full	keep but squishy	24	28984	29898	-1	A	K18640	csh:Closa_1117 conserved hypothetical protein; K18640	TRUE	0.628	375	3.733e-114							StbA protein [PF06406.12]; Actin like proteins N terminal domain [PF17989.2]		REFSEQ	Xu	REFSEQ hypothetical protein; Xu	0								1	2	FALSE	T
All_megahit_scaffold_10000_k141_1069467||full_25	All_megahit_scaffold_10000_k141_1069467||full	All_megahit_scaffold_10000_k141_1069467||full	keep but squishy	25	30174	31349	-1	A		capr:EQM14_08790 IS110 family transposase	TRUE	0.843	677	4.654e-217	YP_009949301.1	YP_009949301.1 IS110-like element IS621 family transposase [Escherichia phage 500465-2]	FALSE	0.194	78	2.678e-14	Transposase [PF01548.18]; Transposase IS116/IS110/IS902 family [PF02371.17]		sp|P14322|YI90_MYCPC	Xu	sp|P14322|YI90_MYCPC Insertion element IS900 uncharacterized 42 kDa protein; Xu	0								1	2	TRUE	T
All_megahit_scaffold_10000_k141_1069467||full_26	All_megahit_scaffold_10000_k141_1069467||full	All_megahit_scaffold_10000_k141_1069467||full	keep but squishy	26	31602	31874	1	C	K03530	emt:CPZ25_009200 HU family DNA-binding protein; K03530	FALSE	0.686	124	2.267e-31	NP_046614.1	NP_046614.1 HU-related DNA-binding protein HupN [Bacillus virus SPbeta]	FALSE	0.564	100	5.955e-25	Bacterial DNA-binding protein [PF00216.22]; HU domain fused to wHTH, Ig, or Glycine-rich motif [PF18291.2]					0									2	FALSE	T
All_megahit_scaffold_10000_k141_1069467||full_27	All_megahit_scaffold_10000_k141_1069467||full	All_megahit_scaffold_10000_k141_1069467||full	keep but squishy	27	31923	32471	-1	E																		0									2	FALSE	T
All_megahit_scaffold_10000_k141_1069467||full_28	All_megahit_scaffold_10000_k141_1069467||full	All_megahit_scaffold_10000_k141_1069467||full	keep but squishy	28	32493	32894	-1	C		vg:24628184 ACQ25_gp207; Enterococcus phage ECP3; hypothetical protein	FALSE	0.621	150	2.701e-39	YP_009147136.1	YP_009147136.1 hypothetical protein ACQ25_gp207 [Enterococcus phage ECP3]	FALSE	0.621	150	2.101e-41	zinc-finger-containing domain [PF11672.9]		REFSEQ	Xu	REFSEQ hypothetical protein; Xu	0									2	FALSE	T
All_megahit_scaffold_10000_k141_1069467||full_29	All_megahit_scaffold_10000_k141_1069467||full	All_megahit_scaffold_10000_k141_1069467||full	keep but squishy	29	32887	33222	-1	E																		0									2	FALSE	T
All_megahit_scaffold_10000_k141_1069467||full_30	All_megahit_scaffold_10000_k141_1069467||full	All_megahit_scaffold_10000_k141_1069467||full	keep but squishy	30	33247	33873	-1	C		ibu:IB211_01915c hypothetical protein	FALSE	0.446	163	1.953e-42							Domain of unknown function (DUF4120) [PF13496.7]					0								2	2	FALSE	T
All_megahit_scaffold_10000_k141_1069467||full_31	All_megahit_scaffold_10000_k141_1069467||full	All_megahit_scaffold_10000_k141_1069467||full	keep but squishy	31	33860	34195	-1	C		vg:9861687 phiAS5_ORF0280; Aeromonas phage phiAS5; hypothetical protein	FALSE	0.591	93	4.286e-20	YP_003969569.1	YP_003969569.1 hypothetical protein phiAS5_ORF0280 [Aeromonas phage phiAS5]	FALSE	0.591	93	3.335e-22	Large polyvalent protein-associated domain 11 [PF18824.2]		REFSEQ	Xu	REFSEQ hypothetical protein; Xu	0									2	FALSE	T
All_megahit_scaffold_10000_k141_1069467||full_32	All_megahit_scaffold_10000_k141_1069467||full	All_megahit_scaffold_10000_k141_1069467||full	keep but squishy	32	34267	36957	-1	A	K01972	ibu:IB211_00109c DNA ligase; K01972	TRUE	0.656	869	5.045e-274	YP_398462.1	YP_398462.1 putative NAD-dependent DNA ligase [Clostridium phage c-st]	TRUE	0.395	441	8.723e-130	NAD-dependent DNA ligase adenylation domain [PF01653.19]; NAD-dependent DNA ligase OB-fold domain [PF03120.17]; Helix-hairpin-helix motif [PF12826.8]; BRCA1 C Terminus (BRCT) domain [PF00533.27]; Protein of unknown function (DUF2786) [PF10979.9]		sp|Q97FQ5|DNLJ2_CLOAB	Xr;Xh	sp|Q97FQ5|DNLJ2_CLOAB DNA ligase 2; XhXr	1								1	2	FALSE	VT
All_megahit_scaffold_10000_k141_1069467||full_33	All_megahit_scaffold_10000_k141_1069467||full	All_megahit_scaffold_10000_k141_1069467||full	keep but squishy	33	36950	37162	-1	C		ibu:IB211_00111c hypothetical protein	FALSE	0.684	87	7.528e-19												0									2	FALSE	T
All_megahit_scaffold_10000_k141_1069467||full_34	All_megahit_scaffold_10000_k141_1069467||full	All_megahit_scaffold_10000_k141_1069467||full	keep but squishy	34	37178	37540	-1	C		ibu:IB211_01949c hypothetical protein	FALSE	0.355	72	1.157e-12												0									2	FALSE	T
All_megahit_scaffold_10000_k141_1069467||full_35	All_megahit_scaffold_10000_k141_1069467||full	All_megahit_scaffold_10000_k141_1069467||full	keep but squishy	35	37601	39589	-1	C		cbi:CLJ_0246 conserved hypothetical protein	FALSE	0.277	247	2.659e-65	YP_009224232.1	YP_009224232.1 hypothetical protein AXI73_gp07 [Erysipelothrix phage SE-1]	FALSE	0.288	99	3.509e-20	PcfJ-like protein [PF14284.7]					0								1	2	FALSE	T
All_megahit_scaffold_10000_k141_1069467||full_36	All_megahit_scaffold_10000_k141_1069467||full	All_megahit_scaffold_10000_k141_1069467||full	keep but squishy	36	39589	40512	-1	C		csh:Closa_1106 hypothetical protein	FALSE	0.614	212	8.32e-58							PcfK-like protein [PF14058.7]					0								2	2	FALSE	T
All_megahit_scaffold_10000_k141_1069467||full_37	All_megahit_scaffold_10000_k141_1069467||full	All_megahit_scaffold_10000_k141_1069467||full	keep but squishy	37	40597	40839	-1	E																		0									2	FALSE	T
All_megahit_scaffold_10000_k141_1069467||full_38	All_megahit_scaffold_10000_k141_1069467||full	All_megahit_scaffold_10000_k141_1069467||full	keep but squishy	38	40832	42550	-1	A		csh:Closa_1104 hypothetical protein	TRUE	0.518	569	2.964e-176							YodL-like [PF14191.7]; Domain of unknown function (DUF3854) [PF12965.8]; CHC2 zinc finger [PF01807.21]					0								2	2	FALSE	T
All_megahit_scaffold_10000_k141_1069467||full_39	All_megahit_scaffold_10000_k141_1069467||full	All_megahit_scaffold_10000_k141_1069467||full	keep but squishy	39	42569	42772	-1	E																		0									2	FALSE	T
All_megahit_scaffold_10000_k141_1069467||full_40	All_megahit_scaffold_10000_k141_1069467||full	All_megahit_scaffold_10000_k141_1069467||full	keep but squishy	40	42790	43941	-1	C		ibu:IB211_00118c hypothetical protein	FALSE	0.261	136	5.942e-31												0								2	2	FALSE	T
All_megahit_scaffold_10000_k141_1069467||full_41	All_megahit_scaffold_10000_k141_1069467||full	All_megahit_scaffold_10000_k141_1069467||full	keep but squishy	41	44009	46291	-1	A	K03581	ibu:IB211_00119c RecD-like DNA helicase YrrC; K03581	TRUE	0.564	809	7.415e-256	YP_009223708.1	YP_009223708.1 RecD/TrA-like helicase [Geobacillus virus E3]	FALSE	0.257	231	3.286e-61	AAA domain [PF13604.7]; ATP-dependent RecD-like DNA helicase SH3 domain [PF18335.2]; Helix-hairpin-helix containing domain [PF14490.7]; PIF1-like helicase [PF05970.15]; UvrD-like helicase C-terminal domain [PF13538.7]; UvrD-like helicase C-terminal domain [PF13361.7]; AAA domain [PF13245.7]		sp|P32270|DDA_BPT4	Xr;Xh	sp|P32270|DDA_BPT4 ATP-dependent DNA helicase dda; XhXr	0								1	2	FALSE	VTF
All_megahit_scaffold_10000_k141_1069467||full_42	All_megahit_scaffold_10000_k141_1069467||full	All_megahit_scaffold_10000_k141_1069467||full	keep but squishy	42	46288	47358	-1	A		ibu:IB211_00120c recombination protein gp47	TRUE	0.583	378	2.772e-114	YP_008240349.1	YP_008240349.1 YqaJ viral recombinase family protein [Thermus phage phi OH2]	FALSE	0.32	167	7.706e-44	YqaJ-like viral recombinase domain [PF09588.11]					0								0	2	FALSE	TF
All_megahit_scaffold_10000_k141_1069467||full_43	All_megahit_scaffold_10000_k141_1069467||full	All_megahit_scaffold_10000_k141_1069467||full	keep but squishy	43	48230	48478	1	E																		0									2	FALSE	TF
All_megahit_scaffold_10000_k141_1069467||full_44	All_megahit_scaffold_10000_k141_1069467||full	All_megahit_scaffold_10000_k141_1069467||full	keep but squishy	44	48556	50244	1	A		gfe:Gferi_03600 recombinase	TRUE	0.478	477	1.333e-144	YP_009202277.1	YP_009202277.1 serine recombinase [Bacteriophage Lily]	FALSE	0.24	112	2.78e-24	Recombinase [PF07508.14]; Resolvase, N terminal domain [PF00239.22]; Domain of unknown function (DUF4368) [PF14287.7]; Recombinase zinc beta ribbon domain [PF13408.7]		sp|P03015|GIN_BPMU	Xp;Xr;Xh	sp|P03015|GIN_BPMU Serine recombinase gin; XhXpXr	0								1	2	FALSE	VTF
All_megahit_scaffold_10000_k141_1070440||full_1	All_megahit_scaffold_10000_k141_1070440||full	All_megahit_scaffold_10000_k141_1070440||full	keep	1	1	1863	-1	E																		0								2	5	FALSE	F
All_megahit_scaffold_10000_k141_1070440||full_2	All_megahit_scaffold_10000_k141_1070440||full	All_megahit_scaffold_10000_k141_1070440||full	keep	2	1864	2862	-1	C		awo:Awo_c34980 hypothetical protein	FALSE	0.319	110	6.697e-23	YP_004306119.1	YP_004306119.1 truncated putative phage structural protein [Clostridium phage phiCD6356]	FALSE	0.271	89	7.122e-18						0								0	4	FALSE	F
All_megahit_scaffold_10000_k141_1070440||full_3	All_megahit_scaffold_10000_k141_1070440||full	All_megahit_scaffold_10000_k141_1070440||full	keep	3	2859	3932	-1	C		ruk:A4V00_13130 hypothetical protein	FALSE	0.398	250	6.709e-70	YP_009193829.1	YP_009193829.1 siphovirus ReqiPepy6 Gp37-like family protein [Paenibacillus phage Harrison]	FALSE	0.281	151	3.174e-38	Siphovirus ReqiPepy6 Gp37-like protein [PF14594.7]		REFSEQ	Xu	REFSEQ minor tail protein; Xu	0								0	1	FALSE	F
All_megahit_scaffold_10000_k141_1070440||full_4	All_megahit_scaffold_10000_k141_1070440||full	All_megahit_scaffold_10000_k141_1070440||full	keep	4	3932	4771	-1	C		cby:CLM_2045 conserved hypothetical protein	FALSE	0.309	136	3.934e-32	YP_004306117.1	YP_004306117.1 tail family protein [Clostridium phage phiCD6356]	FALSE	0.272	112	3.275e-26	Phage tail protein [PF05709.12]		sp|O64221|VG27_BPMD2	Xu	sp|O64221|VG27_BPMD2 Minor tail protein Gp27; Xu	0								0	1	FALSE	F
All_megahit_scaffold_10000_k141_1070440||full_5	All_megahit_scaffold_10000_k141_1070440||full	All_megahit_scaffold_10000_k141_1070440||full	keep	5	4777	7383	-1	A		hsd:SD1D_1486 hypothetical protein	TRUE	0.333	475	2.244e-139	YP_004306940.1	YP_004306940.1 TMP [Streptococcus phage Dp-1]	FALSE	0.239	178	5.056e-44			REFSEQ	Xu	REFSEQ gp14; Xu	0								0	1	FALSE	F
All_megahit_scaffold_10000_k141_1070440||full_6	All_megahit_scaffold_10000_k141_1070440||full	All_megahit_scaffold_10000_k141_1070440||full	keep	6	7389	7664	-1	E																		0								2	1	FALSE
All_megahit_scaffold_10000_k141_1070440||full_7	All_megahit_scaffold_10000_k141_1070440||full	All_megahit_scaffold_10000_k141_1070440||full	keep	7	7691	8071	-1	C		lao:AOX59_18910 hypothetical protein	FALSE	0.438	98	1.831e-21	YP_001425611.1	YP_001425611.1 hypothetical protein BV1_gp29 [Bacillus virus 1]	FALSE	0.437	91	4.175e-21			REFSEQ	Xu	REFSEQ hypothetical protein; Xu	0								1	1	FALSE
All_megahit_scaffold_10000_k141_1070440||full_8	All_megahit_scaffold_10000_k141_1070440||full	All_megahit_scaffold_10000_k141_1070440||full	keep	8	8084	8647	-1	C		lio:JL53_03780 phage tail protein	FALSE	0.323	69	1.717e-10									REFSEQ	Xu	REFSEQ major tail protein; Xu	0								0	1	FALSE
All_megahit_scaffold_10000_k141_1070440||full_9	All_megahit_scaffold_10000_k141_1070440||full	All_megahit_scaffold_10000_k141_1070440||full	keep	9	8644	8973	-1	C		lao:AOX59_18900 hypothetical protein	FALSE	0.471	91	1.91e-19	YP_764481.1	YP_764481.1 aminopeptidase [Geobacillus phage GBSV1]	FALSE	0.411	78	5.061e-17						0								1	1	FALSE
All_megahit_scaffold_10000_k141_1070440||full_10	All_megahit_scaffold_10000_k141_1070440||full	All_megahit_scaffold_10000_k141_1070440||full	keep	10	8973	9371	-1	C		clb:Clo1100_0550 hypothetical protein	FALSE	0.423	94	4.01e-20												0								1	1	FALSE
All_megahit_scaffold_10000_k141_1070440||full_11	All_megahit_scaffold_10000_k141_1070440||full	All_megahit_scaffold_10000_k141_1070440||full	keep	11	9364	9666	-1	C		vg:5179260 GPGV1_gp23; Geobacillus phage GBSV1; hypothetical protein	FALSE	0.388	62	1.923e-09	YP_764479.1	YP_764479.1 hypothetical protein GPGV1_gp23 [Geobacillus phage GBSV1]	FALSE	0.388	62	1.496e-11						0								0	1	FALSE
All_megahit_scaffold_10000_k141_1070440||full_12	All_megahit_scaffold_10000_k141_1070440||full	All_megahit_scaffold_10000_k141_1070440||full	keep	12	9659	9922	-1	C		bkw:BkAM31D_21070 hypothetical protein	FALSE	0.558	98	4.453e-22	YP_008129871.1	YP_008129871.1 DNA packaging protein [Paenibacillus phage PG1]	FALSE	0.555	96	1.231e-23			REFSEQ	Xu	REFSEQ DNA packaging protein; Xu	0								1	1	FALSE
All_megahit_scaffold_10000_k141_1070440||full_13	All_megahit_scaffold_10000_k141_1070440||full	All_megahit_scaffold_10000_k141_1070440||full	keep	13	9934	11379	-1	C		dmi:Desmer_4463 phage capsid family protein	FALSE	0.445	250	2.228e-68							Phage capsid family [PF05065.14]; Chitobiase/beta-hexosaminidase C-terminal domain [PF13290.7]; Fn3 associated [PF13287.7]		sp|O64210|CAPSD_BPMD2	Xs	sp|O64210|CAPSD_BPMD2 Probable major capsid protein gp17; Xs	0								2	1	FALSE	V
All_megahit_scaffold_10000_k141_1070440||full_14	All_megahit_scaffold_10000_k141_1070440||full	All_megahit_scaffold_10000_k141_1070440||full	keep	14	11367	11912	-1	C	K06904	bhan:CGC63_04000 HK97 family phage prohead protease; K06904	FALSE	0.615	209	6.409e-59	YP_002727889.1	YP_002727889.1 prohead protease [Enterococcus phage EFAP-1]	FALSE	0.316	85	2.516e-18	Caudovirus prohead serine protease [PF04586.18]					0	MER0168885	S78	MER0168885 - family S78 unassigned peptidases (Collinsella stercoris) [S78.UPW]#S78#{peptidase unit: 41-211}~source ZP_03298239~	FALSE	0.616	197	2.055e-56	0	1	FALSE	P
All_megahit_scaffold_10000_k141_1070440||full_15	All_megahit_scaffold_10000_k141_1070440||full	All_megahit_scaffold_10000_k141_1070440||full	keep	15	11902	13140	-1	A		bhan:CGC63_03995 phage portal protein	TRUE	0.654	475	1.493e-146	YP_009213076.1	YP_009213076.1 portal protein [Clostridium phage phiCD481-1]	FALSE	0.297	170	4.1e-44	Phage portal protein [PF04860.13]		sp|D3WAC3|PORTL_BPLP2	Xp;Xr;Xs	sp|D3WAC3|PORTL_BPLP2 Probable portal protein; XpXrXs	0								0	1	FALSE	V
All_megahit_scaffold_10000_k141_1070440||full_16	All_megahit_scaffold_10000_k141_1070440||full	All_megahit_scaffold_10000_k141_1070440||full	keep	16	13148	14827	-1	A		ccb:Clocel_2440 Terminase	TRUE	0.627	678	4.147e-214	YP_009213075.1	YP_009213075.1 terminase large subunit [Clostridium phage phiCD481-1]	TRUE	0.616	664	2.63e-211	Phage Terminase [PF03354.16]		sp|P17312|TERL_BPT4	Xr;Xh	sp|P17312|TERL_BPT4 Terminase, large subunit; XhXr	0								0	1	FALSE	V
All_megahit_scaffold_10000_k141_1070440||full_17	All_megahit_scaffold_10000_k141_1070440||full	All_megahit_scaffold_10000_k141_1070440||full	keep	17	14824	15180	-1	C		tsh:Tsac_2428 hypothetical protein	FALSE	0.589	127	1.248e-31									REFSEQ	Xu	REFSEQ hypothetical protein; Xu	0								1	2	FALSE
All_megahit_scaffold_10000_k141_1070440||full_18	All_megahit_scaffold_10000_k141_1070440||full	All_megahit_scaffold_10000_k141_1070440||full	keep	18	15294	15482	-1	E																		0								2	2	FALSE
All_megahit_scaffold_10000_k141_1070440||full_19	All_megahit_scaffold_10000_k141_1070440||full	All_megahit_scaffold_10000_k141_1070440||full	keep	19	15469	15774	-1	C		lalw:BTM29_11415 HNH endonuclease	FALSE	0.575	112	6.954e-27	YP_008129930.1	YP_008129930.1 hypothetical protein PANG_00066 [Paenibacillus phage PG1]	FALSE	0.538	104	5.72e-26	HNH endonuclease [PF01844.24]		sp|D3WAC2|ENDON_BPLP2	Xu	sp|D3WAC2|ENDON_BPLP2 Probable HNH endonuclease; Xu	1								1	2	FALSE
All_megahit_scaffold_10000_k141_1070440||full_20	All_megahit_scaffold_10000_k141_1070440||full	All_megahit_scaffold_10000_k141_1070440||full	keep	20	15862	16323	-1	C		cck:Ccar_16625 hypothetical protein	FALSE	0.33	81	5.345e-15												0								2	2	FALSE
All_megahit_scaffold_10000_k141_1070440||full_21	All_megahit_scaffold_10000_k141_1070440||full	All_megahit_scaffold_10000_k141_1070440||full	keep	21	16360	17373	-1	C		pcx:LPB68_04725 hypothetical protein	FALSE	0.417	162	4.259e-40							Protein of unknown function (DUF3102) [PF11300.9]		REFSEQ	Xu	REFSEQ hypothetical protein; Xu	0								2	2	FALSE
All_megahit_scaffold_10000_k141_1070440||full_22	All_megahit_scaffold_10000_k141_1070440||full	All_megahit_scaffold_10000_k141_1070440||full	keep	22	17377	19395	-1	C		cbl:CLK_A0325 conserved hypothetical protein	FALSE	0.25	205	2.361e-51	YP_009149056.1	YP_009149056.1 putative PcfJ-like protein [Bacillus phage JBP901]	FALSE	0.331	93	2.366e-18	PcfJ-like protein [PF14284.7]					0								1	2	FALSE
All_megahit_scaffold_10000_k141_1070440||full_23	All_megahit_scaffold_10000_k141_1070440||full	All_megahit_scaffold_10000_k141_1070440||full	keep	23	19408	19767	-1	C		esu:EUS_21110 hypothetical protein	FALSE	0.351	71	3.928e-12							PcfK-like protein [PF14058.7]					0								2	2	FALSE
All_megahit_scaffold_10000_k141_1070440||full_24	All_megahit_scaffold_10000_k141_1070440||full	All_megahit_scaffold_10000_k141_1070440||full	keep	24	19764	20366	-1	C		bhan:CGC63_03935 nuclease	FALSE	0.596	148	1.582e-37	YP_009593367.1	YP_009593367.1 VRR-NUC domain-containing protein [Acinetobacter phage YMC11/11/R3177]	FALSE	0.393	94	6.72e-21	VRR-NUC domain [PF08774.12]		sp|Q9T1Q4|VP44_BPAPS	Xu	sp|Q9T1Q4|VP44_BPAPS Putative nuclease p44; Xu	0								1	2	FALSE
All_megahit_scaffold_10000_k141_1070440||full_25	All_megahit_scaffold_10000_k141_1070440||full	All_megahit_scaffold_10000_k141_1070440||full	keep	25	20386	21135	-1	C		cace:CACET_c32050 hypothetical protein	FALSE	0.447	200	1.514e-54	YP_006383535.1	YP_006383535.1 gp31 [Clostridium phage PhiS63]	FALSE	0.396	171	1.383e-46			REFSEQ	Xu	REFSEQ hypothetical protein; Xu	0								1	2	FALSE
All_megahit_scaffold_10000_k141_1070440||full_26	All_megahit_scaffold_10000_k141_1070440||full	All_megahit_scaffold_10000_k141_1070440||full	keep	26	21329	21529	-1	E																		0								2	2	FALSE
All_megahit_scaffold_10000_k141_1070440||full_27	All_megahit_scaffold_10000_k141_1070440||full	All_megahit_scaffold_10000_k141_1070440||full	keep	27	21526	21717	-1	E																		0								2	2	FALSE
All_megahit_scaffold_10000_k141_1070440||full_28	All_megahit_scaffold_10000_k141_1070440||full	All_megahit_scaffold_10000_k141_1070440||full	keep	28	21704	21934	-1	E																		0								2	2	FALSE
All_megahit_scaffold_10000_k141_1070440||full_29	All_megahit_scaffold_10000_k141_1070440||full	All_megahit_scaffold_10000_k141_1070440||full	keep	29	21931	22284	-1	E																		0								2	2	FALSE
All_megahit_scaffold_10000_k141_1070440||full_30	All_megahit_scaffold_10000_k141_1070440||full	All_megahit_scaffold_10000_k141_1070440||full	keep	30	22629	22799	-1	E																		0								2	2	FALSE
All_megahit_scaffold_10000_k141_1070440||full_31	All_megahit_scaffold_10000_k141_1070440||full	All_megahit_scaffold_10000_k141_1070440||full	keep	31	22957	23184	-1	E																		0								2	2	FALSE
All_megahit_scaffold_10000_k141_1070440||full_32	All_megahit_scaffold_10000_k141_1070440||full	All_megahit_scaffold_10000_k141_1070440||full	keep	32	23289	24059	1	C	K10716	gfe:Gferi_01090 hypothetical protein; K10716	FALSE	0.477	216	7.078e-60							Ion channel [PF07885.17]; Ion transport protein [PF00520.32]		REFSEQ	Xu	REFSEQ putative two pore domain potassium channel family protein; Xu	0								2	2	FALSE
All_megahit_scaffold_10000_k141_1070440||full_33	All_megahit_scaffold_10000_k141_1070440||full	All_megahit_scaffold_10000_k141_1070440||full	keep	33	24184	24744	1	E																		0								2	2	FALSE
All_megahit_scaffold_10000_k141_1070440||full_34	All_megahit_scaffold_10000_k141_1070440||full	All_megahit_scaffold_10000_k141_1070440||full	keep	34	24778	24996	-1	C		lacy:A4V08_12110 DNA-binding protein	FALSE	0.657	96	5.613e-22												0								1	2	FALSE
All_megahit_scaffold_10000_k141_1070440||full_35	All_megahit_scaffold_10000_k141_1070440||full	All_megahit_scaffold_10000_k141_1070440||full	keep	35	25149	25604	1	C	K21498	lacy:A4V08_12115 transcriptional regulator; K21498	FALSE	0.908	126	1.345e-30												0								1	2	FALSE	F
All_megahit_scaffold_10000_k141_1070440||full_36	All_megahit_scaffold_10000_k141_1070440||full	All_megahit_scaffold_10000_k141_1070440||full	keep	36	26029	27429	1	A		cmiu:B1H56_13070 site-specific integrase	TRUE	0.451	370	1.59e-109	YP_008858678.1	YP_008858678.1 integrase [Brevibacillus phage Davies]	FALSE	0.285	190	2.788e-50	Phage integrase family [PF00589.23]		sp|Q9CI63|P2IN_LACLA	Xr	sp|Q9CI63|P2IN_LACLA Prophage ps2 probable integrase; Xr	0								1	2	FALSE	VF
All_megahit_scaffold_10000_k141_1070440||full_37	All_megahit_scaffold_10000_k141_1070440||full	All_megahit_scaffold_10000_k141_1070440||full	keep	37	27871	28032	-1	E																		0								2	2	FALSE	F
All_megahit_scaffold_10000_k141_1070440||full_38	All_megahit_scaffold_10000_k141_1070440||full	All_megahit_scaffold_10000_k141_1070440||full	keep	38	28115	28315	1	C		obj:EIO64_16500 XRE family transcriptional regulator	FALSE	0.613	78	9.209e-16							Cro/C1-type HTH DNA-binding domain [PF13443.7]					0								1	2	FALSE	F
All_megahit_scaffold_10000_k141_1070440||full_39	All_megahit_scaffold_10000_k141_1070440||full	All_megahit_scaffold_10000_k141_1070440||full	keep	39	28475	30034	1	E																		0								2	4	FALSE	F
All_megahit_scaffold_10000_k141_1106006||full_1	All_megahit_scaffold_10000_k141_1106006||full	All_megahit_scaffold_10000_k141_1106006||full	keep	1	1	411	1	C		ecas:ECBG_00028 hypothetical protein	FALSE	0.38	70	1.014e-11	NP_852484.1	NP_852484.1 Transcriptional regulator [Bacillus phage phBC6A51]	FALSE	0.467	60	2.715e-10	Helix-turn-helix domain [PF12844.8]; Helix-turn-helix [PF01381.23]; Helix-turn-helix domain [PF13560.7]					0								1	5	FALSE	F
All_megahit_scaffold_10000_k141_1106006||full_2	All_megahit_scaffold_10000_k141_1106006||full	All_megahit_scaffold_10000_k141_1106006||full	keep	2	656	1132	1	E																		0								2	3	FALSE	F
All_megahit_scaffold_10000_k141_1106006||full_3	All_megahit_scaffold_10000_k141_1106006||full	All_megahit_scaffold_10000_k141_1106006||full	keep	3	1375	1983	-1	C		ccl:Clocl_0509 transposase, IS30 family	FALSE	0.638	212	1.285e-59	YP_009002786.1	YP_009002786.1 putative transposase [Staphylococcus phage StauST398-4]	FALSE	0.365	108	1.333e-25	Integrase core domain [PF00665.27]					0								1	3	FALSE	F
All_megahit_scaffold_10000_k141_1106006||full_4	All_megahit_scaffold_10000_k141_1106006||full	All_megahit_scaffold_10000_k141_1106006||full	keep	4	2065	2421	-1	C		bhan:CGC63_04125 IS30 family transposase	FALSE	0.429	93	1.088e-19							Helix-turn-helix domain [PF13936.7]					0								1	3	FALSE	F
All_megahit_scaffold_10000_k141_1106006||full_5	All_megahit_scaffold_10000_k141_1106006||full	All_megahit_scaffold_10000_k141_1106006||full	keep	5	2498	3490	-1	C		fpa:FPR_12070 Nuclease-related domain./Topoisomerase DNA binding C4 zinc finger.	FALSE	0.494	239	1.566e-66							Nuclease-related domain [PF08378.12]; Topoisomerase DNA binding C4 zinc finger [PF01396.20]					0								2	3	FALSE	F
All_megahit_scaffold_10000_k141_1106006||full_6	All_megahit_scaffold_10000_k141_1106006||full	All_megahit_scaffold_10000_k141_1106006||full	keep	6	3749	3952	-1	E																		0								1	3	FALSE	F
All_megahit_scaffold_10000_k141_1106006||full_7	All_megahit_scaffold_10000_k141_1106006||full	All_megahit_scaffold_10000_k141_1106006||full	keep	7	4117	4224	1	E																		0								2	3	FALSE	F
All_megahit_scaffold_10000_k141_1106006||full_8	All_megahit_scaffold_10000_k141_1106006||full	All_megahit_scaffold_10000_k141_1106006||full	keep	8	4330	4491	1	E																		0								2	3	FALSE	F
All_megahit_scaffold_10000_k141_1106006||full_9	All_megahit_scaffold_10000_k141_1106006||full	All_megahit_scaffold_10000_k141_1106006||full	keep	9	4542	4817	1	E																		0								2	3	FALSE	F
All_megahit_scaffold_10000_k141_1106006||full_10	All_megahit_scaffold_10000_k141_1106006||full	All_megahit_scaffold_10000_k141_1106006||full	keep	10	4852	5031	-1	E																		0								2	3	FALSE	F
All_megahit_scaffold_10000_k141_1106006||full_11	All_megahit_scaffold_10000_k141_1106006||full	All_megahit_scaffold_10000_k141_1106006||full	keep	11	5063	5293	-1	E																		0								2	3	FALSE
All_megahit_scaffold_10000_k141_1106006||full_12	All_megahit_scaffold_10000_k141_1106006||full	All_megahit_scaffold_10000_k141_1106006||full	keep	12	5295	6221	-1	C		lam:LA2_11204 replication initiation factor family protein	FALSE	0.235	95	3.827e-18							Replication initiation factor [PF02486.20]; Rolling Circle replication initiation protein N-terminal domain [PF18106.2]		REFSEQ	Xu	REFSEQ DNA replication initiation protein; Xu	0								1	3	FALSE
All_megahit_scaffold_10000_k141_1106006||full_13	All_megahit_scaffold_10000_k141_1106006||full	All_megahit_scaffold_10000_k141_1106006||full	keep	13	6218	7075	-1	C		emt:CPZ25_000015 hypothetical protein	FALSE	0.425	154	2.23e-38							Zonular occludens toxin (Zot) [PF05707.13]					0								1	3	FALSE
All_megahit_scaffold_10000_k141_1106006||full_14	All_megahit_scaffold_10000_k141_1106006||full	All_megahit_scaffold_10000_k141_1106006||full	keep	14	7085	7339	-1	E																		0								2	4	FALSE
All_megahit_scaffold_10000_k141_1106006||full_15	All_megahit_scaffold_10000_k141_1106006||full	All_megahit_scaffold_10000_k141_1106006||full	keep	15	7377	7883	1	E																		0								2	4	FALSE	F
All_megahit_scaffold_10000_k141_1106006||full_16	All_megahit_scaffold_10000_k141_1106006||full	All_megahit_scaffold_10000_k141_1106006||full	keep	16	7814	8278	-1	E																		0								2	4	FALSE	F
All_megahit_scaffold_10000_k141_1106006||full_17	All_megahit_scaffold_10000_k141_1106006||full	All_megahit_scaffold_10000_k141_1106006||full	keep	17	8293	8448	-1	E																		0								2	4	FALSE	F
All_megahit_scaffold_10000_k141_1106006||full_18	All_megahit_scaffold_10000_k141_1106006||full	All_megahit_scaffold_10000_k141_1106006||full	keep	18	8450	9367	-1	C		lbr:LVIS_0122 hypothetical protein	FALSE	0.25	72	1.464e-10							MucBP domain [PF06458.13]					0								2	4	FALSE	F
All_megahit_scaffold_10000_k141_1106006||full_19	All_megahit_scaffold_10000_k141_1106006||full	All_megahit_scaffold_10000_k141_1106006||full	keep	19	9709	9954	-1	E																		0								2	4	FALSE	F
All_megahit_scaffold_10000_k141_1106006||full_20	All_megahit_scaffold_10000_k141_1106006||full	All_megahit_scaffold_10000_k141_1106006||full	keep	20	9958	11457	-1	C		sscu:CEP64_06130 hypothetical protein	FALSE	0.3	64	2.084e-07												0								2	4	FALSE	F
All_megahit_scaffold_10000_k141_1106006||full_21	All_megahit_scaffold_10000_k141_1106006||full	All_megahit_scaffold_10000_k141_1106006||full	keep	21	11476	11655	-1	E																		0								2	4	FALSE	F
All_megahit_scaffold_10000_k141_1106006||full_22	All_megahit_scaffold_10000_k141_1106006||full	All_megahit_scaffold_10000_k141_1106006||full	keep	22	11822	12109	-1	E																		0								2	4	FALSE	F
All_megahit_scaffold_10000_k141_1106006||full_23	All_megahit_scaffold_10000_k141_1106006||full	All_megahit_scaffold_10000_k141_1106006||full	keep	23	12137	12451	-1	E																		0								2	4	FALSE	F
All_megahit_scaffold_10000_k141_1108366||full_1	All_megahit_scaffold_10000_k141_1108366||full	All_megahit_scaffold_10000_k141_1108366||full	keep	1	1	1140	-1	C		afd:Alfi_0763 hypothetical protein	FALSE	0.42	86	9.666e-15												0								1	5	FALSE	F
All_megahit_scaffold_10000_k141_1108366||full_2	All_megahit_scaffold_10000_k141_1108366||full	All_megahit_scaffold_10000_k141_1108366||full	keep	2	1163	1480	-1	E																		0									2	FALSE	F
All_megahit_scaffold_10000_k141_1108366||full_3	All_megahit_scaffold_10000_k141_1108366||full	All_megahit_scaffold_10000_k141_1108366||full	keep	3	1502	1693	-1	E																		0									2	FALSE	F
All_megahit_scaffold_10000_k141_1108366||full_4	All_megahit_scaffold_10000_k141_1108366||full	All_megahit_scaffold_10000_k141_1108366||full	keep	4	1708	2004	-1	E																		0									2	FALSE	F
All_megahit_scaffold_10000_k141_1108366||full_5	All_megahit_scaffold_10000_k141_1108366||full	All_megahit_scaffold_10000_k141_1108366||full	keep	5	2040	2969	-1	E																		0								1	2	FALSE	F
All_megahit_scaffold_10000_k141_1108366||full_6	All_megahit_scaffold_10000_k141_1108366||full	All_megahit_scaffold_10000_k141_1108366||full	keep	6	2998	3420	-1	C		pbf:CFX0092_A3520 conserved protein of unknown function	FALSE	0.34	74	9.503e-13	NP_944289.1	NP_944289.1 virion-associated phage protein [Burkholderia virus Bcep22]	FALSE	0.318	67	1.113e-12			REFSEQ	Xu	REFSEQ hypothetical protein; Xu	0								1	2	FALSE	F
All_megahit_scaffold_10000_k141_1108366||full_7	All_megahit_scaffold_10000_k141_1108366||full	All_megahit_scaffold_10000_k141_1108366||full	keep	7	3463	3831	-1	E																		0									2	FALSE	F
All_megahit_scaffold_10000_k141_1108366||full_8	All_megahit_scaffold_10000_k141_1108366||full	All_megahit_scaffold_10000_k141_1108366||full	keep	8	3835	4650	-1	C		cbn:CbC4_4151 conserved hypothetical phage-related protein	FALSE	0.26	97	5.165e-19	YP_398559.1	YP_398559.1 conserved hypothetical phage-related protein [Clostridium phage c-st]	FALSE	0.25	90	7.019e-19			sp|O48459|DIT_BPSPP	Xp;Xr;Xs	sp|O48459|DIT_BPSPP Distal tail protein; XpXrXs	0								0	2	FALSE	VF
All_megahit_scaffold_10000_k141_1108366||full_9	All_megahit_scaffold_10000_k141_1108366||full	All_megahit_scaffold_10000_k141_1108366||full	keep	9	4672	4851	-1	E																		0									1	FALSE	F
All_megahit_scaffold_10000_k141_1108366||full_10	All_megahit_scaffold_10000_k141_1108366||full	All_megahit_scaffold_10000_k141_1108366||full	keep	10	4852	8745	-1	C		obj:EIO64_04500 hypothetical protein	FALSE	0.374	271	9.969e-70							Chaperone of endosialidase [PF13884.7]					0								0	1	FALSE	F
All_megahit_scaffold_10000_k141_1108366||full_11	All_megahit_scaffold_10000_k141_1108366||full	All_megahit_scaffold_10000_k141_1108366||full	keep	11	8815	17658	-1	C		fpa:FPR_22100 phage tail tape measure protein, TP901 family, core region	FALSE	0.28	158	6.96e-35	YP_009147811.1	YP_009147811.1 tail tape measure protein [Lactococcus phage WRP3]	FALSE	0.195	71	8.609e-11						0								1	2	FALSE	F
All_megahit_scaffold_10000_k141_110959||full_1	All_megahit_scaffold_10000_k141_110959||full	All_megahit_scaffold_10000_k141_110959||full	keep	1	1	441	1	E																		0								2	5	FALSE	TF
All_megahit_scaffold_10000_k141_110959||full_2	All_megahit_scaffold_10000_k141_110959||full	All_megahit_scaffold_10000_k141_110959||full	keep	2	438	773	1	C		obj:EIO64_05525 hypothetical protein	FALSE	0.495	83	2.185e-16												0								2	4	FALSE	TF
All_megahit_scaffold_10000_k141_110959||full_3	All_megahit_scaffold_10000_k141_110959||full	All_megahit_scaffold_10000_k141_110959||full	keep	3	724	1188	1	C	K00558	obj:EIO64_05520 dcm; DNA (cytosine-5-)-methyltransferase; K00558	FALSE	0.789	190	9.903e-53	NP_150145.1	NP_150145.1 DNA cytosine methyltransferase [Streptococcus phage MM1]	FALSE	0.562	136	3.278e-36	C-5 cytosine-specific DNA methylase [PF00145.18]					0								2	4	FALSE	MTF
All_megahit_scaffold_10000_k141_110959||full_4	All_megahit_scaffold_10000_k141_110959||full	All_megahit_scaffold_10000_k141_110959||full	keep	4	1315	2088	-1	C		lacy:A4V08_29430 hypothetical protein	FALSE	0.502	238	1.701e-67												0								2	4	FALSE	TF
All_megahit_scaffold_10000_k141_110959||full_5	All_megahit_scaffold_10000_k141_110959||full	All_megahit_scaffold_10000_k141_110959||full	keep	5	2148	3161	-1	C		lfa:LFA_2416 putative integrase/recombinase	FALSE	0.51	321	7.513e-95	YP_009199114.1	YP_009199114.1 putative recombinase XerD [Brevibacillus phage Jenst]	FALSE	0.248	98	4.622e-21	Phage integrase family [PF00589.23]; Phage integrase, N-terminal SAM-like domain [PF02899.18]; Phage integrase, N-terminal SAM-like domain [PF13495.7]; Phage integrase SAM-like domain [PF13102.7]		sp|Q9CI63|P2IN_LACLA	Xr	sp|Q9CI63|P2IN_LACLA Prophage ps2 probable integrase; Xr	0								1	4	TRUE	VTF
All_megahit_scaffold_10000_k141_110959||full_6	All_megahit_scaffold_10000_k141_110959||full	All_megahit_scaffold_10000_k141_110959||full	keep	6	3148	4140	-1	C		lfa:LFA_2415 conserved protein of unknown function	FALSE	0.398	218	1.766e-59							Phage integrase family [PF00589.23]		sp|Q9CI63|P2IN_LACLA	Xr	sp|Q9CI63|P2IN_LACLA Prophage ps2 probable integrase; Xr	0								1	3	FALSE	VTF
All_megahit_scaffold_10000_k141_110959||full_7	All_megahit_scaffold_10000_k141_110959||full	All_megahit_scaffold_10000_k141_110959||full	keep	7	4137	5363	-1	C		salq:SYNTR_1718 Integrase/recombinase, RitA	FALSE	0.368	248	1.39e-68	YP_009224895.1	YP_009224895.1 site-specific integrase [Paenibacillus phage Rani]	FALSE	0.197	66	2.017e-10	Phage integrase family [PF00589.23]; Phage integrase, N-terminal SAM-like domain [PF13495.7]; Phage integrase, N-terminal SAM-like domain [PF02899.18]		sp|Q9CI63|P2IN_LACLA	Xr	sp|Q9CI63|P2IN_LACLA Prophage ps2 probable integrase; Xr	0								1	3	TRUE	VTF
All_megahit_scaffold_10000_k141_110959||full_8	All_megahit_scaffold_10000_k141_110959||full	All_megahit_scaffold_10000_k141_110959||full	keep	8	5471	6298	1	C	K00558	obj:EIO64_05500 hypothetical protein; K00558	FALSE	0.593	317	1.778e-94	YP_009195825.1	YP_009195825.1 DNA cytosine methyltransferase [Clostridium phage phiCD505]	FALSE	0.359	157	1.928e-41	C-5 cytosine-specific DNA methylase [PF00145.18]					0								1	3	FALSE	MT
All_megahit_scaffold_10000_k141_110959||full_9	All_megahit_scaffold_10000_k141_110959||full	All_megahit_scaffold_10000_k141_110959||full	keep	9	6295	7263	1	A		obj:EIO64_05495 hypothetical protein	TRUE	0.787	515	2.407e-162							Putative amidoligase enzyme [PF12224.9]		REFSEQ	Xu	REFSEQ hypothetical protein; Xu	0								1	3	FALSE	T
All_megahit_scaffold_10000_k141_110959||full_10	All_megahit_scaffold_10000_k141_110959||full	All_megahit_scaffold_10000_k141_110959||full	keep	10	7270	7518	1	C		obj:EIO64_05490 hypothetical protein	FALSE	0.657	107	2.396e-25												0								2	3	FALSE	T
All_megahit_scaffold_10000_k141_110959||full_11	All_megahit_scaffold_10000_k141_110959||full	All_megahit_scaffold_10000_k141_110959||full	keep	11	7521	8039	1	C		obj:EIO64_05485 gamma-glutamylcyclotransferase	FALSE	0.573	187	1.461e-51	YP_009015817.1	YP_009015817.1 gp514 [Bacillus virus G]	FALSE	0.395	98	1.16e-22	Gamma-glutamyl cyclotransferase, AIG2-like [PF06094.13]; AIG2-like family [PF13772.7]					0								1	3	FALSE	T
All_megahit_scaffold_10000_k141_110959||full_12	All_megahit_scaffold_10000_k141_110959||full	All_megahit_scaffold_10000_k141_110959||full	keep	12	8066	8473	1	E																		0								2	3	FALSE	T
All_megahit_scaffold_10000_k141_110959||full_13	All_megahit_scaffold_10000_k141_110959||full	All_megahit_scaffold_10000_k141_110959||full	keep	13	8463	8942	1	C		pnp:IJ22_47620 hypothetical protein	FALSE	0.35	73	3.392e-12												0								2	3	FALSE	T
All_megahit_scaffold_10000_k141_110959||full_14	All_megahit_scaffold_10000_k141_110959||full	All_megahit_scaffold_10000_k141_110959||full	keep	14	8939	9709	1	C		obj:EIO64_05465 DUF3846 domain-containing protein	FALSE	0.585	129	3.729e-30							Domain of unknown function (DUF3846) [PF12957.8]		REFSEQ	Xu	REFSEQ hypothetical protein; Xu	0								2	3	FALSE	T
All_megahit_scaffold_10000_k141_110959||full_15	All_megahit_scaffold_10000_k141_110959||full	All_megahit_scaffold_10000_k141_110959||full	keep	15	9733	10098	1	E																		0								2	3	FALSE	T
All_megahit_scaffold_10000_k141_110959||full_16	All_megahit_scaffold_10000_k141_110959||full	All_megahit_scaffold_10000_k141_110959||full	keep	16	10088	11239	1	A	K00789	obj:EIO64_05460 methionine adenosyltransferase; K00789	TRUE	0.74	575	8.465e-182							S-adenosylmethionine synthetase, C-terminal domain [PF02773.17]; S-adenosylmethionine synthetase, central domain [PF02772.17]; S-adenosylmethionine synthetase, N-terminal domain [PF00438.21]					0								1	3	FALSE	MT
All_megahit_scaffold_10000_k141_110959||full_17	All_megahit_scaffold_10000_k141_110959||full	All_megahit_scaffold_10000_k141_110959||full	keep	17	11236	11982	1	A		obj:EIO64_05450 phosphoadenosine phosphosulfate reductase	TRUE	0.795	391	1.038e-120	YP_529615.1	YP_529615.1 hypothetical protein CDBPCV119_gp64 [Clostridium virus phiCD119]	FALSE	0.273	89	7.582e-19	Phosphoadenosine phosphosulfate reductase family [PF01507.20]		sp|P03766|Y290_LAMBD	Xu	sp|P03766|Y290_LAMBD Uncharacterized nin region protein ORF290; Xu	0								1	3	FALSE	TF
All_megahit_scaffold_10000_k141_110959||full_18	All_megahit_scaffold_10000_k141_110959||full	All_megahit_scaffold_10000_k141_110959||full	keep	18	12111	12548	1	C		fpla:A4U99_10970 hypothetical protein	FALSE	0.734	207	6.108e-59												0								2	3	FALSE	TF
All_megahit_scaffold_10000_k141_110959||full_19	All_megahit_scaffold_10000_k141_110959||full	All_megahit_scaffold_10000_k141_110959||full	keep	19	12613	12897	1	E																		0								2	3	FALSE	TF
All_megahit_scaffold_10000_k141_110959||full_20	All_megahit_scaffold_10000_k141_110959||full	All_megahit_scaffold_10000_k141_110959||full	keep	20	12909	13526	1	C		obj:EIO64_05445 hypothetical protein	FALSE	0.545	213	5.68e-60	YP_009222338.1	YP_009222338.1 hypothetical protein AXJ15_gp062 [Lactobacillus phage LfeInf]	FALSE	0.294	76	6.248e-15			REFSEQ	Xu	REFSEQ hypothetical protein; Xu	0								1	3	FALSE	TF
All_megahit_scaffold_10000_k141_110959||full_21	All_megahit_scaffold_10000_k141_110959||full	All_megahit_scaffold_10000_k141_110959||full	keep	21	13717	14001	1	E																		0								2	3	FALSE	TF
All_megahit_scaffold_10000_k141_110959||full_22	All_megahit_scaffold_10000_k141_110959||full	All_megahit_scaffold_10000_k141_110959||full	keep	22	13998	14783	1	A		obj:EIO64_05440 hypothetical protein	TRUE	0.709	354	1.357e-107							Domain of unknown function (DUF4406) [PF14359.7]		REFSEQ	Xu	REFSEQ hypothetical protein; Xu	0								1	3	FALSE	TF
All_megahit_scaffold_10000_k141_110959||full_23	All_megahit_scaffold_10000_k141_110959||full	All_megahit_scaffold_10000_k141_110959||full	keep	23	14780	15499	1	C		clb:Clo1100_3446 hypothetical protein	FALSE	0.454	78	7.288e-13							Protein of unknown function (DUF3848) [PF12959.8]					0								2	3	FALSE	TF
All_megahit_scaffold_10000_k141_110959||full_24	All_megahit_scaffold_10000_k141_110959||full	All_megahit_scaffold_10000_k141_110959||full	keep	24	15489	16091	1	C		lacy:A4V08_29575 hypothetical protein	FALSE	0.589	222	4.486e-63									REFSEQ	Xu	REFSEQ hypothetical protein; Xu	0								1	3	FALSE	TF
All_megahit_scaffold_10000_k141_110959||full_25	All_megahit_scaffold_10000_k141_110959||full	All_megahit_scaffold_10000_k141_110959||full	keep	25	16081	16761	1	A	K00571	cct:CC1_08860 DNA modification methylase; K00571	TRUE	0.803	374	2.122e-115	YP_009008359.1	YP_009008359.1 site-specific DNA-methyltransferase [Stenotrophomonas phage Smp131]	FALSE	0.568	244	2.357e-72	DNA methylase [PF01555.19]		sp|A6WWI2|MTB1_OCHA4	Xr;Xh	sp|A6WWI2|MTB1_OCHA4 Modification methylase BabI; XhXr	0								1	3	FALSE	VTF
All_megahit_scaffold_10000_k141_1119991||full_1	All_megahit_scaffold_10000_k141_1119991||full	All_megahit_scaffold_10000_k141_1119991||full	keep	1	1	93	1	E																		0								2	5	FALSE	F
All_megahit_scaffold_10000_k141_1119991||full_2	All_megahit_scaffold_10000_k141_1119991||full	All_megahit_scaffold_10000_k141_1119991||full	keep	2	243	467	1	E																		0								2	4	FALSE	F
All_megahit_scaffold_10000_k141_1119991||full_3	All_megahit_scaffold_10000_k141_1119991||full	All_megahit_scaffold_10000_k141_1119991||full	keep	3	464	787	1	C		pcat:Pcatena_04510 hypothetical protein	FALSE	0.607	104	5.12e-24	YP_008857871.1	YP_008857871.1 HNH endonuclease [Arthrobacter phage vB_ArS-ArV2]	FALSE	0.513	74	1.509e-15						0								1	4	FALSE	F
All_megahit_scaffold_10000_k141_1119991||full_4	All_megahit_scaffold_10000_k141_1119991||full	All_megahit_scaffold_10000_k141_1119991||full	keep	4	950	1198	1	C		shi:Shel_15630 hypothetical protein	FALSE	0.655	72	4.363e-13												0								1	2	FALSE	F
All_megahit_scaffold_10000_k141_1119991||full_5	All_megahit_scaffold_10000_k141_1119991||full	All_megahit_scaffold_10000_k141_1119991||full	keep	5	1191	2648	1	A		shi:Shel_15620 hypothetical protein	TRUE	0.406	338	3.054e-98	YP_008531682.1	YP_008531682.1 putative terminase [Propionibacterium phage PHL071N05]	FALSE	0.27	184	4.154e-48	Phage Terminase [PF03354.16]; Terminase-like family [PF03237.16]		sp|P17312|TERL_BPT4	Xr;Xh	sp|P17312|TERL_BPT4 Terminase, large subunit; XhXr	0								0	2	FALSE	VF
All_megahit_scaffold_10000_k141_1119991||full_6	All_megahit_scaffold_10000_k141_1119991||full	All_megahit_scaffold_10000_k141_1119991||full	keep	6	2645	4087	1	C		gpa:GPA_22800 Phage portal protein, SPP1 Gp6-like.	FALSE	0.318	218	2.649e-57	YP_009124746.1	YP_009124746.1 portal protein [Mycobacterium phage Gaia]	FALSE	0.26	147	6.761e-36			sp|Q05220|PORTL_BPML5	Xp;Xr;Xs	sp|Q05220|PORTL_BPML5 Portal protein; XpXrXs	0								0	1	FALSE	VF
All_megahit_scaffold_10000_k141_1119991||full_7	All_megahit_scaffold_10000_k141_1119991||full	All_megahit_scaffold_10000_k141_1119991||full	keep	7	4077	5207	1	C		apv:Apar_0578 hypothetical protein	FALSE	0.347	169	5.092e-42	YP_009274345.1	YP_009274345.1 putative capsid maturation protease [Tsukamurella phage TPA4]	FALSE	0.236	63	1.608e-09			sp|O64208|VG15_BPMD2	Xu	sp|O64208|VG15_BPMD2 Gene 15 protein; Xu	0								1	1	FALSE	F
All_megahit_scaffold_10000_k141_1119991||full_8	All_megahit_scaffold_10000_k141_1119991||full	All_megahit_scaffold_10000_k141_1119991||full	keep	8	5394	5930	1	E																		0								1	1	FALSE
All_megahit_scaffold_10000_k141_1119991||full_9	All_megahit_scaffold_10000_k141_1119991||full	All_megahit_scaffold_10000_k141_1119991||full	keep	9	5944	6840	1	C		lgn:ABM34_00240 hypothetical protein	FALSE	0.354	169	2.546e-43	YP_009223108.1	YP_009223108.1 capsid protein [Lactobacillus phage LfeSau]	FALSE	0.339	159	8.69e-42			REFSEQ	Xu	REFSEQ hypothetical protein; Xu	0								0	1	FALSE
All_megahit_scaffold_10000_k141_1119991||full_10	All_megahit_scaffold_10000_k141_1119991||full	All_megahit_scaffold_10000_k141_1119991||full	keep	10	6850	7272	1	C		jde:Jden_2312 hypothetical protein	FALSE	0.351	68	5.592e-11							Phage protein Gp19/Gp15/Gp42 [PF09355.11]		sp|Q05225|VG19_BPML5	Xu	sp|Q05225|VG19_BPML5 Gene 19 protein; Xu	0								1	1	FALSE
All_megahit_scaffold_10000_k141_1119991||full_11	All_megahit_scaffold_10000_k141_1119991||full	All_megahit_scaffold_10000_k141_1119991||full	keep	11	7265	7870	1	E																		0								2	1	FALSE
All_megahit_scaffold_10000_k141_1119991||full_12	All_megahit_scaffold_10000_k141_1119991||full	All_megahit_scaffold_10000_k141_1119991||full	keep	12	7867	8256	1	C		bans:BAPAT_0450 hypothetical protein	FALSE	0.449	68	7.096e-11												0								1	1	FALSE
All_megahit_scaffold_10000_k141_1119991||full_13	All_megahit_scaffold_10000_k141_1119991||full	All_megahit_scaffold_10000_k141_1119991||full	keep	13	8253	8597	1	E																		0								1	1	FALSE
All_megahit_scaffold_10000_k141_1119991||full_14	All_megahit_scaffold_10000_k141_1119991||full	All_megahit_scaffold_10000_k141_1119991||full	keep	14	8599	9276	1	C		gth:Geoth_0796 phage major tail protein, phi13 family	FALSE	0.423	144	1.275e-35	YP_001285818.1	YP_001285818.1 putative major capsid protein [Geobacillus virus E2]	FALSE	0.412	139	4.226e-36	Phage tail tube protein [PF04630.13]		REFSEQ	Xu	REFSEQ major tail protein; Xu	0								0	1	FALSE
All_megahit_scaffold_10000_k141_1119991||full_15	All_megahit_scaffold_10000_k141_1119991||full	All_megahit_scaffold_10000_k141_1119991||full	keep	15	9280	9681	1	C		ddt:AAY81_00930 hypothetical protein	FALSE	0.427	96	1.622e-20												0								2	1	FALSE
All_megahit_scaffold_10000_k141_1119991||full_16	All_megahit_scaffold_10000_k141_1119991||full	All_megahit_scaffold_10000_k141_1119991||full	keep	16	9840	14201	1	A		cbac:JI75_02610 hypothetical protein	TRUE	0.541	560	1.081e-161	NP_795475.1	NP_795475.1 hypothetical protein SpyM3_0932 [Streptococcus phage 315.2]	FALSE	0.332	284	1.313e-75			REFSEQ	Xu	REFSEQ hypothetical protein; Xu	0								0	1	FALSE
All_megahit_scaffold_10000_k141_1119991||full_17	All_megahit_scaffold_10000_k141_1119991||full	All_megahit_scaffold_10000_k141_1119991||full	keep	17	14201	15028	1	C		ccu:Ccur_02650 hypothetical protein	FALSE	0.31	132	1.047e-30												0								1	2	FALSE
All_megahit_scaffold_10000_k141_1119991||full_18	All_megahit_scaffold_10000_k141_1119991||full	All_megahit_scaffold_10000_k141_1119991||full	keep	18	15016	15990	1	C		bbi:BBIF_0107 putative phage head fiber protein	FALSE	0.28	131	7.636e-30												0								1	2	FALSE
All_megahit_scaffold_10000_k141_1119991||full_19	All_megahit_scaffold_10000_k141_1119991||full	All_megahit_scaffold_10000_k141_1119991||full	keep	19	15993	16244	1	E																		0								2	2	FALSE
All_megahit_scaffold_10000_k141_1119991||full_20	All_megahit_scaffold_10000_k141_1119991||full	All_megahit_scaffold_10000_k141_1119991||full	keep	20	16249	17187	1	C		bbi:BBIF_0109 conserved hypothetical protein	FALSE	0.299	74	4.96e-11												0								1	2	FALSE	F
All_megahit_scaffold_10000_k141_1119991||full_21	All_megahit_scaffold_10000_k141_1119991||full	All_megahit_scaffold_10000_k141_1119991||full	keep	21	17184	17579	-1	E																		0								2	2	FALSE	F
All_megahit_scaffold_10000_k141_1119991||full_22	All_megahit_scaffold_10000_k141_1119991||full	All_megahit_scaffold_10000_k141_1119991||full	keep	22	17607	17873	-1	E																		0								2	2	FALSE	F
All_megahit_scaffold_10000_k141_1119991||full_23	All_megahit_scaffold_10000_k141_1119991||full	All_megahit_scaffold_10000_k141_1119991||full	keep	23	17955	18344	-1	E																		0								1	2	FALSE	F
All_megahit_scaffold_10000_k141_1119991||full_24	All_megahit_scaffold_10000_k141_1119991||full	All_megahit_scaffold_10000_k141_1119991||full	keep	24	18485	19387	-1	A		gpa:GPA_23060 Site-specific recombinase XerD	TRUE	0.618	367	1.696e-111	YP_009032183.1	YP_009032183.1 putative integrase protein [Clostridium phage CDMH1]	FALSE	0.213	62	2.082e-09	Phage integrase family [PF00589.23]		sp|Q9CI63|P2IN_LACLA	Xr	sp|Q9CI63|P2IN_LACLA Prophage ps2 probable integrase; Xr	0								1	2	FALSE	VF
All_megahit_scaffold_10000_k141_1119991||full_25	All_megahit_scaffold_10000_k141_1119991||full	All_megahit_scaffold_10000_k141_1119991||full	keep	25	19502	19774	1	E																		0								1	2	FALSE	F
All_megahit_scaffold_10000_k141_1119991||full_26	All_megahit_scaffold_10000_k141_1119991||full	All_megahit_scaffold_10000_k141_1119991||full	keep	26	19786	20277	1	C		sik:K710_2116 holin, phage phi LC3 family	FALSE	0.434	72	9.81e-12	NP_945311.1	NP_945311.1 holin [Streptococcus phage EJ-1]	FALSE	0.388	62	1.309e-10	Bacteriophage holin [PF04531.14]		REFSEQ	Xu	REFSEQ holin; Xu	0								1	2	FALSE	F
All_megahit_scaffold_10000_k141_1119991||full_27	All_megahit_scaffold_10000_k141_1119991||full	All_megahit_scaffold_10000_k141_1119991||full	keep	27	20264	21115	1	C		ele:Elen_2649 CHAP domain containing protein	FALSE	0.544	196	9.263e-53	YP_001333671.1	YP_001333671.1 endolysin [Actinomyces virus Av1]	FALSE	0.353	114	1.068e-26	CW_7 repeat [PF08230.12]; CHAP domain [PF05257.17]; Putative amidase domain [PF12671.8]					0	MER0127646	C40	MER0127646 - family C40 unassigned peptidases (Eggerthella lenta) [C40.UPW]#C40#{peptidase unit: 43-141}~source GEBA2500556949~	FALSE	0.585	115	1.866e-26	1	2	FALSE	PF
All_megahit_scaffold_10000_k141_1119991||full_28	All_megahit_scaffold_10000_k141_1119991||full	All_megahit_scaffold_10000_k141_1119991||full	keep	28	21119	21325	1	C		wvi:Weevi_0265 ParB-like nuclease	FALSE	0.71	94	3.094e-21												0								1	2	FALSE	F
All_megahit_scaffold_10000_k141_1124054||full_1	All_megahit_scaffold_10000_k141_1124054||full	All_megahit_scaffold_10000_k141_1124054||full	keep	1	1	444	-1	E																		0								2	5	FALSE	F
All_megahit_scaffold_10000_k141_1124054||full_2	All_megahit_scaffold_10000_k141_1124054||full	All_megahit_scaffold_10000_k141_1124054||full	keep	2	447	1091	-1	E																		0								1	4	FALSE	F
All_megahit_scaffold_10000_k141_1124054||full_3	All_megahit_scaffold_10000_k141_1124054||full	All_megahit_scaffold_10000_k141_1124054||full	keep	3	1093	1662	-1	C		bhan:CGC63_10255 RusA family crossover junction endodeoxyribonuclease	FALSE	0.635	234	1.582e-67	YP_398532.1	YP_398532.1 hypothetical protein CST102 [Clostridium phage c-st]	FALSE	0.466	165	1.465e-45	Endodeoxyribonuclease RusA [PF05866.12]		sp|Q9MCN8|RUSA_BPHK7	Xr	sp|Q9MCN8|RUSA_BPHK7 Crossover junction endodeoxyribonuclease rusA; Xr	0								1	2	FALSE	VF
All_megahit_scaffold_10000_k141_1124054||full_4	All_megahit_scaffold_10000_k141_1124054||full	All_megahit_scaffold_10000_k141_1124054||full	keep	4	1716	1982	-1	E																		0								1	2	FALSE	F
All_megahit_scaffold_10000_k141_1124054||full_5	All_megahit_scaffold_10000_k141_1124054||full	All_megahit_scaffold_10000_k141_1124054||full	keep	5	1998	2330	-1	C		obj:EIO64_07580 hypothetical protein	FALSE	0.535	113	5.566e-27												0								1	2	FALSE	F
All_megahit_scaffold_10000_k141_1124054||full_6	All_megahit_scaffold_10000_k141_1124054||full	All_megahit_scaffold_10000_k141_1124054||full	keep	6	2375	3208	-1	E																		0								1	2	FALSE	F
All_megahit_scaffold_10000_k141_1124054||full_7	All_megahit_scaffold_10000_k141_1124054||full	All_megahit_scaffold_10000_k141_1124054||full	keep	7	3253	3981	-1	C		bhan:CGC63_10235 hypothetical protein	FALSE	0.324	124	9.888e-29												0								1	2	FALSE	F
All_megahit_scaffold_10000_k141_1124054||full_8	All_megahit_scaffold_10000_k141_1124054||full	All_megahit_scaffold_10000_k141_1124054||full	keep	8	3978	4472	-1	C		bhan:CGC63_10230 hypothetical protein	FALSE	0.303	64	2.703e-09												0								1	2	FALSE	F
All_megahit_scaffold_10000_k141_1124054||full_9	All_megahit_scaffold_10000_k141_1124054||full	All_megahit_scaffold_10000_k141_1124054||full	keep	9	4482	5249	-1	C		pdh:B9T62_19285 hypothetical protein	FALSE	0.225	67	2.449e-09												0								1	2	FALSE	F
All_megahit_scaffold_10000_k141_1124054||full_10	All_megahit_scaffold_10000_k141_1124054||full	All_megahit_scaffold_10000_k141_1124054||full	keep	10	5263	5676	-1	C		vg:26613771 AVT09_gp025; Brevibacillus phage Sundance; putative structural protein	FALSE	0.359	81	2.983e-15	YP_009223726.1	YP_009223726.1 hypothetical protein AXJ14_gp019 [Geobacillus virus E3]	FALSE	0.353	79	8.163e-17			REFSEQ	Xu	REFSEQ hypothetical protein; Xu	0								0	2	FALSE
All_megahit_scaffold_10000_k141_1124054||full_11	All_megahit_scaffold_10000_k141_1124054||full	All_megahit_scaffold_10000_k141_1124054||full	keep	11	5691	6203	-1	E															REFSEQ	Xu	REFSEQ hypothetical protein; Xu	0								1	1	FALSE
All_megahit_scaffold_10000_k141_1124054||full_12	All_megahit_scaffold_10000_k141_1124054||full	All_megahit_scaffold_10000_k141_1124054||full	keep	12	6238	7308	-1	C		bqy:MUS_1963 hypothetical protein	FALSE	0.374	216	2.073e-58	YP_009007056.1	YP_009007056.1 putative structural protein [Lactococcus phage phiL47]	FALSE	0.281	132	5.211e-32			sp|O31956|YONB_BACSU	Xu	sp|O31956|YONB_BACSU SPbeta prophage-derived uncharacterized protein YonB; Xu	0								0	1	FALSE
All_megahit_scaffold_10000_k141_1124054||full_13	All_megahit_scaffold_10000_k141_1124054||full	All_megahit_scaffold_10000_k141_1124054||full	keep	13	7337	7912	-1	C		bqy:MUS_1964 hypothetical protein	FALSE	0.292	74	2.564e-12												0								1	1	FALSE
All_megahit_scaffold_10000_k141_1124054||full_14	All_megahit_scaffold_10000_k141_1124054||full	All_megahit_scaffold_10000_k141_1124054||full	keep	14	7935	9374	-1	C		bqy:MUS_1965 phage protein	FALSE	0.293	202	5.295e-52	YP_009226713.1	YP_009226713.1 hypothetical protein AXJ01_gp037 [Staphylococcus phage SPbeta-like]	FALSE	0.321	122	7.572e-28			sp|O31954|YOND_BACSU	Xu	sp|O31954|YOND_BACSU SPbeta prophage-derived uncharacterized protein YonD; Xu	0								0	1	FALSE
All_megahit_scaffold_10000_k141_1124054||full_15	All_megahit_scaffold_10000_k141_1124054||full	All_megahit_scaffold_10000_k141_1124054||full	keep	15	9426	10967	-1	C		bqy:MUS_1966 phage protein	FALSE	0.304	220	1.008e-57	YP_008873482.1	YP_008873482.1 hypothetical protein X915_gp240 [Bacillus phage vB_BanS-Tsamsa]	FALSE	0.282	192	1.83e-50			sp|O31953|YONE_BACSU	Xu	sp|O31953|YONE_BACSU SPbeta prophage-derived uncharacterized protein YonE; Xu	0								0	1	FALSE
All_megahit_scaffold_10000_k141_1124054||full_16	All_megahit_scaffold_10000_k141_1124054||full	All_megahit_scaffold_10000_k141_1124054||full	keep	16	10985	12631	-1	A		bamy:V529_21310 hypothetical protein	TRUE	0.466	462	8.262e-140	YP_008873483.1	YP_008873483.1 hypothetical protein X915_gp241 [Bacillus phage vB_BanS-Tsamsa]	FALSE	0.277	207	3.013e-55			sp|P17312|TERL_BPT4	Xr;Xh	sp|P17312|TERL_BPT4 Terminase, large subunit; XhXr	0								1	1	FALSE	V
All_megahit_scaffold_10000_k141_1124054||full_17	All_megahit_scaffold_10000_k141_1124054||full	All_megahit_scaffold_10000_k141_1124054||full	keep	17	12632	13690	-1	C		bama:RBAU_2124 conserved protein of unknown function	FALSE	0.335	164	1.037e-40	YP_009223719.1	YP_009223719.1 hypothetical protein AXJ14_gp012 [Geobacillus virus E3]	FALSE	0.304	132	4.745e-32			sp|O31951|YONG_BACSU	Xu	sp|O31951|YONG_BACSU SPbeta prophage-derived uncharacterized protein YonG; Xu	0								1	1	FALSE
All_megahit_scaffold_10000_k141_1124054||full_18	All_megahit_scaffold_10000_k141_1124054||full	All_megahit_scaffold_10000_k141_1124054||full	keep	18	13709	14131	-1	C		haer:DU502_02595 hypothetical protein	FALSE	0.341	76	1.446e-13	YP_006906308.1	YP_006906308.1 hypothetical protein My1_056 [Pectobacterium phage My1]	FALSE	0.339	75	2.885e-15	PD-(D/E)XK endonuclease [PF11645.9]		sp|P03798|Y53_BPT7	Xu	sp|P03798|Y53_BPT7 Protein 5.3; Xu	0								1	1	FALSE
All_megahit_scaffold_10000_k141_1124054||full_19	All_megahit_scaffold_10000_k141_1124054||full	All_megahit_scaffold_10000_k141_1124054||full	keep	19	14249	14446	-1	E																		0								2	1	FALSE
All_megahit_scaffold_10000_k141_1124054||full_20	All_megahit_scaffold_10000_k141_1124054||full	All_megahit_scaffold_10000_k141_1124054||full	keep	20	14679	14909	-1	E																		0								1	1	FALSE
All_megahit_scaffold_10000_k141_1124054||full_21	All_megahit_scaffold_10000_k141_1124054||full	All_megahit_scaffold_10000_k141_1124054||full	keep	21	15424	15657	-1	E																		0								2	1	FALSE
All_megahit_scaffold_10000_k141_1124054||full_22	All_megahit_scaffold_10000_k141_1124054||full	All_megahit_scaffold_10000_k141_1124054||full	keep	22	16296	16556	-1	C		bhan:CGC63_09145 hypothetical protein	FALSE	0.616	103	6.9e-24	YP_009612310.1	YP_009612310.1 hypothetical protein FDI40_gp645 [Agrobacterium phage Atu_ph07]	FALSE	0.551	89	3.533e-21						0								1	1	FALSE
All_megahit_scaffold_10000_k141_1124054||full_23	All_megahit_scaffold_10000_k141_1124054||full	All_megahit_scaffold_10000_k141_1124054||full	keep	23	16537	17046	-1	C		bhan:CGC63_09145 hypothetical protein	FALSE	0.392	117	3.855e-27	YP_009612310.1	YP_009612310.1 hypothetical protein FDI40_gp645 [Agrobacterium phage Atu_ph07]	FALSE	0.357	105	3.691e-25	Methyltransferase domain [PF13649.7]; Methyltransferase domain [PF13847.7]					0								1	1	FALSE
All_megahit_scaffold_10000_k141_1124054||full_24	All_megahit_scaffold_10000_k141_1124054||full	All_megahit_scaffold_10000_k141_1124054||full	keep	24	17382	17654	-1	C	K03530	pyg:AWM70_09885 DNA-binding protein; K03530	FALSE	0.413	68	1.086e-11							Bacterial DNA-binding protein [PF00216.22]					0								1	1	FALSE
All_megahit_scaffold_10000_k141_1124054||full_25	All_megahit_scaffold_10000_k141_1124054||full	All_megahit_scaffold_10000_k141_1124054||full	keep	25	17663	18850	-1	C		vg:26794854 AXJ14_gp008; Geobacillus virus E3; DNA PolI-like protein	FALSE	0.397	257	9.486e-72	YP_009223715.1	YP_009223715.1 DNA PolI-like protein [Geobacillus virus E3]	FALSE	0.397	257	7.38e-74			sp|O31948|YONJ_BACSU	Xu	sp|O31948|YONJ_BACSU SPbeta prophage-derived uncharacterized protein YonJ; Xu	0								1	1	FALSE
All_megahit_scaffold_10000_k141_1124054||full_26	All_megahit_scaffold_10000_k141_1124054||full	All_megahit_scaffold_10000_k141_1124054||full	keep	26	18888	19070	-1	E																		0								2	1	FALSE
All_megahit_scaffold_10000_k141_1124054||full_27	All_megahit_scaffold_10000_k141_1124054||full	All_megahit_scaffold_10000_k141_1124054||full	keep	27	19103	19930	-1	C	K07175	pnp:IJ22_19180 PhoH-like protein; K07175	FALSE	0.524	286	5.851e-84	YP_009147831.1	YP_009147831.1 phosphate-starvation-inducible protein PhoH/ATPase [Lactococcus phage WRP3]	FALSE	0.56	230	1.456e-66	PhoH-like protein [PF02562.17]		sp|O07635|YLAK_BACSU	Xh	sp|O07635|YLAK_BACSU Uncharacterized protein YlaK; Xh	0								1	1	FALSE	MK
All_megahit_scaffold_10000_k141_1124054||full_28	All_megahit_scaffold_10000_k141_1124054||full	All_megahit_scaffold_10000_k141_1124054||full	keep	28	19944	20582	-1	C	K01358	bhan:CGC63_10140 hypothetical protein; K01358	FALSE	0.44	158	7.217e-41	YP_008873419.1	YP_008873419.1 hypothetical protein X915_gp177 [Bacillus phage vB_BanS-Tsamsa]	FALSE	0.295	79	1.189e-15	Clp protease [PF00574.24]					0	MER0359813	S14	MER0359813 - family S14 non-peptidase homologues (Blautia hansenii) [S14.UNW]#S14#{peptidase unit: 25-197}~source ZP_05854145~	FALSE	0.467	148	8.62e-39	0	1	FALSE	P
All_megahit_scaffold_10000_k141_1124054||full_29	All_megahit_scaffold_10000_k141_1124054||full	All_megahit_scaffold_10000_k141_1124054||full	keep	29	20596	20817	-1	E																		0								1	2	FALSE
All_megahit_scaffold_10000_k141_1124054||full_30	All_megahit_scaffold_10000_k141_1124054||full	All_megahit_scaffold_10000_k141_1124054||full	keep	30	20995	23928	-1	A		bhan:CGC63_09755 hypothetical protein	TRUE	0.567	679	1.66e-207												0								1	2	FALSE
All_megahit_scaffold_10000_k141_1124054||full_31	All_megahit_scaffold_10000_k141_1124054||full	All_megahit_scaffold_10000_k141_1124054||full	keep	31	23942	24304	-1	C		dat:HRM2_20750 hypothetical protein	FALSE	0.405	75	1.745e-13												0								1	2	FALSE
All_megahit_scaffold_10000_k141_1124054||full_32	All_megahit_scaffold_10000_k141_1124054||full	All_megahit_scaffold_10000_k141_1124054||full	keep	32	24346	24789	-1	C		vg:26795029 AXJ14_gp183; Geobacillus virus E3; Appr-1-p processing-like protein	FALSE	0.503	141	5.186e-36	YP_009223890.1	YP_009223890.1 Appr-1-p processing-like protein [Geobacillus virus E3]	FALSE	0.503	141	4.035e-38	Macro domain [PF01661.22]					0								1	2	FALSE
All_megahit_scaffold_10000_k141_1124054||full_33	All_megahit_scaffold_10000_k141_1124054||full	All_megahit_scaffold_10000_k141_1124054||full	keep	33	24773	25264	-1	C		byl:A4V09_00670 hypothetical protein	FALSE	0.363	101	6.386e-22												0								1	2	FALSE
All_megahit_scaffold_10000_k141_1124054||full_34	All_megahit_scaffold_10000_k141_1124054||full	All_megahit_scaffold_10000_k141_1124054||full	keep	34	25279	25848	-1	C		bvi:Bcep1808_1165 NUMOD4 domain protein	FALSE	0.362	105	7.135e-23	YP_009151745.1	YP_009151745.1 HNH homing endonuclease [Bacillus phage Moonbeam]	FALSE	0.339	104	1.037e-24	HNH endonuclease [PF13392.7]		sp|Q5UPT6|YL245_MIMIV	Xu	sp|Q5UPT6|YL245_MIMIV Uncharacterized HNH endonuclease L245; Xu	0								1	2	FALSE
All_megahit_scaffold_10000_k141_1124054||full_35	All_megahit_scaffold_10000_k141_1124054||full	All_megahit_scaffold_10000_k141_1124054||full	keep	35	25848	26993	-1	C	K04487	tbo:Thebr_0288 cysteine desulfurase NifS; K04487	FALSE	0.475	330	4.401e-97							Aminotransferase class-V [PF00266.20]; Pyridoxal-dependent decarboxylase conserved domain [PF00282.20]					0								1	2	FALSE	MK
All_megahit_scaffold_10000_k141_1124054||full_36	All_megahit_scaffold_10000_k141_1124054||full	All_megahit_scaffold_10000_k141_1124054||full	keep	36	26980	27255	-1	E																		0								1	2	FALSE
All_megahit_scaffold_10000_k141_1124054||full_37	All_megahit_scaffold_10000_k141_1124054||full	All_megahit_scaffold_10000_k141_1124054||full	keep	37	27315	29120	-1	C	K03657	bthv:CQJ30_03500 pcrA; DNA helicase PcrA; K03657	FALSE	0.338	329	1.811e-93	YP_009015602.1	YP_009015602.1 gp299 [Bacillus virus G]	TRUE	0.346	352	2.29e-103	UvrD/REP helicase N-terminal domain [PF00580.22]; UvrD-like helicase C-terminal domain [PF13361.7]; AAA domain [PF13245.7]; UvrD-like helicase C-terminal domain [PF13538.7]		sp|Q9USU3|FBH1_SCHPO	Xh	sp|Q9USU3|FBH1_SCHPO F-box DNA helicase protein 1; Xh	0								1	2	FALSE
All_megahit_scaffold_10000_k141_1124054||full_38	All_megahit_scaffold_10000_k141_1124054||full	All_megahit_scaffold_10000_k141_1124054||full	keep	38	29110	29388	-1	E																		0								1	2	FALSE
All_megahit_scaffold_10000_k141_1124054||full_39	All_megahit_scaffold_10000_k141_1124054||full	All_megahit_scaffold_10000_k141_1124054||full	keep	39	29375	30367	-1	E																		0								1	2	FALSE
All_megahit_scaffold_10000_k141_1124054||full_40	All_megahit_scaffold_10000_k141_1124054||full	All_megahit_scaffold_10000_k141_1124054||full	keep	40	30811	31575	-1	C		vg:1257705 SpyM3_0704; Streptococcus phage 315.1; site-specific recombinase	FALSE	0.302	92	1.807e-17	YP_001039914.1	YP_001039914.1 probable site-specific tyrosine recombinase xerc_like [Streptococcus phage phi3396]	FALSE	0.303	92	1.036e-19	Phage integrase family [PF00589.23]		sp|Q9CI63|P2IN_LACLA	Xr	sp|Q9CI63|P2IN_LACLA Prophage ps2 probable integrase; Xr	0								1	2	FALSE	V
All_megahit_scaffold_10000_k141_1124054||full_41	All_megahit_scaffold_10000_k141_1124054||full	All_megahit_scaffold_10000_k141_1124054||full	keep	41	32751	33080	1	E																		0								2	2	FALSE
All_megahit_scaffold_10000_k141_1124054||full_42	All_megahit_scaffold_10000_k141_1124054||full	All_megahit_scaffold_10000_k141_1124054||full	keep	42	33350	33907	1	C		rto:RTO_01430 hypothetical protein	FALSE	0.505	72	1.881e-11												0								1	2	FALSE
All_megahit_scaffold_10000_k141_1124054||full_43	All_megahit_scaffold_10000_k141_1124054||full	All_megahit_scaffold_10000_k141_1124054||full	keep	43	33904	34131	1	E																		0								2	2	FALSE
All_megahit_scaffold_10000_k141_1124054||full_44	All_megahit_scaffold_10000_k141_1124054||full	All_megahit_scaffold_10000_k141_1124054||full	keep	44	34223	34519	1	E																		0								2	2	FALSE
All_megahit_scaffold_10000_k141_1124054||full_45	All_megahit_scaffold_10000_k141_1124054||full	All_megahit_scaffold_10000_k141_1124054||full	keep	45	34537	34935	1	E															REFSEQ	Xu	REFSEQ hypothetical protein; Xu	0								1	2	FALSE
All_megahit_scaffold_10000_k141_1124054||full_46	All_megahit_scaffold_10000_k141_1124054||full	All_megahit_scaffold_10000_k141_1124054||full	keep	46	34952	35203	1	E																		0								2	2	FALSE
All_megahit_scaffold_10000_k141_1124054||full_47	All_megahit_scaffold_10000_k141_1124054||full	All_megahit_scaffold_10000_k141_1124054||full	keep	47	35310	35591	1	E																		0								2	2	FALSE
All_megahit_scaffold_10000_k141_1124054||full_48	All_megahit_scaffold_10000_k141_1124054||full	All_megahit_scaffold_10000_k141_1124054||full	keep	48	35581	35742	1	E																		0								1	2	FALSE
All_megahit_scaffold_10000_k141_1124054||full_49	All_megahit_scaffold_10000_k141_1124054||full	All_megahit_scaffold_10000_k141_1124054||full	keep	49	35834	36085	1	E																		0								2	2	FALSE
All_megahit_scaffold_10000_k141_1124054||full_50	All_megahit_scaffold_10000_k141_1124054||full	All_megahit_scaffold_10000_k141_1124054||full	keep	50	36112	36255	1	E																		0								2	2	FALSE
All_megahit_scaffold_10000_k141_1124054||full_51	All_megahit_scaffold_10000_k141_1124054||full	All_megahit_scaffold_10000_k141_1124054||full	keep	51	36266	36412	1	E																		0								2	2	FALSE
All_megahit_scaffold_10000_k141_1124054||full_52	All_megahit_scaffold_10000_k141_1124054||full	All_megahit_scaffold_10000_k141_1124054||full	keep	52	36412	36678	1	E																		0								2	2	FALSE
All_megahit_scaffold_10000_k141_1124054||full_53	All_megahit_scaffold_10000_k141_1124054||full	All_megahit_scaffold_10000_k141_1124054||full	keep	53	36675	37379	1	E																		0								1	2	FALSE
All_megahit_scaffold_10000_k141_1124054||full_54	All_megahit_scaffold_10000_k141_1124054||full	All_megahit_scaffold_10000_k141_1124054||full	keep	54	37423	37701	1	E																		0								2	2	FALSE
All_megahit_scaffold_10000_k141_1124054||full_55	All_megahit_scaffold_10000_k141_1124054||full	All_megahit_scaffold_10000_k141_1124054||full	keep	55	37714	37959	1	E																		0								2	2	FALSE
All_megahit_scaffold_10000_k141_1124054||full_56	All_megahit_scaffold_10000_k141_1124054||full	All_megahit_scaffold_10000_k141_1124054||full	keep	56	38115	38558	1	C		glo:Glov_2312 transcriptional regulator, MucR family	FALSE	0.461	65	1.177e-09							ROS/MUCR transcriptional regulator protein [PF05443.12]					0								1	2	FALSE
All_megahit_scaffold_10000_k141_1124054||full_57	All_megahit_scaffold_10000_k141_1124054||full	All_megahit_scaffold_10000_k141_1124054||full	keep	57	38610	39740	1	C		cay:CEA_G1180 Conserved hypothetical protein	FALSE	0.418	231	3.011e-63							Protein of unknown function DUF262 [PF03235.15]		REFSEQ	Xu	REFSEQ hypothetical protein; Xu	0								1	2	FALSE
All_megahit_scaffold_10000_k141_1124054||full_58	All_megahit_scaffold_10000_k141_1124054||full	All_megahit_scaffold_10000_k141_1124054||full	keep	58	39793	39921	1	E																		0								2	2	FALSE
All_megahit_scaffold_10000_k141_1124054||full_59	All_megahit_scaffold_10000_k141_1124054||full	All_megahit_scaffold_10000_k141_1124054||full	keep	59	39934	40125	1	C		parc:CI960_14095 hypothetical protein	FALSE	0.713	94	1.756e-21												0								1	2	FALSE
All_megahit_scaffold_10000_k141_1124054||full_60	All_megahit_scaffold_10000_k141_1124054||full	All_megahit_scaffold_10000_k141_1124054||full	keep	60	40146	40481	1	E																		0								1	2	FALSE
All_megahit_scaffold_10000_k141_1124054||full_61	All_megahit_scaffold_10000_k141_1124054||full	All_megahit_scaffold_10000_k141_1124054||full	keep	61	40512	40910	1	E																		0								2	2	FALSE
All_megahit_scaffold_10000_k141_1124054||full_62	All_megahit_scaffold_10000_k141_1124054||full	All_megahit_scaffold_10000_k141_1124054||full	keep	62	40907	41110	1	E																		0								2	2	FALSE
All_megahit_scaffold_10000_k141_1124054||full_63	All_megahit_scaffold_10000_k141_1124054||full	All_megahit_scaffold_10000_k141_1124054||full	keep	63	41125	41379	1	E																		0								2	2	FALSE
All_megahit_scaffold_10000_k141_1124054||full_64	All_megahit_scaffold_10000_k141_1124054||full	All_megahit_scaffold_10000_k141_1124054||full	keep	64	41382	41537	1	E																		0								2	2	FALSE
All_megahit_scaffold_10000_k141_1124054||full_65	All_megahit_scaffold_10000_k141_1124054||full	All_megahit_scaffold_10000_k141_1124054||full	keep	65	41567	42214	1	C		amyt:AMYT_a0063 hypothetical protein	FALSE	0.235	79	1.215e-13												0								2	2	FALSE
All_megahit_scaffold_10000_k141_1124054||full_66	All_megahit_scaffold_10000_k141_1124054||full	All_megahit_scaffold_10000_k141_1124054||full	keep	66	42224	42562	1	E																		0								2	2	FALSE	F
All_megahit_scaffold_10000_k141_1124054||full_67	All_megahit_scaffold_10000_k141_1124054||full	All_megahit_scaffold_10000_k141_1124054||full	keep	67	42562	42762	1	E																		0								2	2	FALSE	F
All_megahit_scaffold_10000_k141_1124054||full_68	All_megahit_scaffold_10000_k141_1124054||full	All_megahit_scaffold_10000_k141_1124054||full	keep	68	42773	42997	1	E																		0								2	2	FALSE	F
All_megahit_scaffold_10000_k141_1124054||full_69	All_megahit_scaffold_10000_k141_1124054||full	All_megahit_scaffold_10000_k141_1124054||full	keep	69	43069	43209	1	E																		0								2	2	FALSE	F
All_megahit_scaffold_10000_k141_1124054||full_70	All_megahit_scaffold_10000_k141_1124054||full	All_megahit_scaffold_10000_k141_1124054||full	keep	70	43460	43690	1	E																		0								2	2	FALSE	F
All_megahit_scaffold_10000_k141_1124054||full_71	All_megahit_scaffold_10000_k141_1124054||full	All_megahit_scaffold_10000_k141_1124054||full	keep	71	43725	44027	1	E																		0								1	2	FALSE	F
All_megahit_scaffold_10000_k141_1124054||full_72	All_megahit_scaffold_10000_k141_1124054||full	All_megahit_scaffold_10000_k141_1124054||full	keep	72	44070	44261	1	E																		0								2	2	FALSE	F
All_megahit_scaffold_10000_k141_1124054||full_73	All_megahit_scaffold_10000_k141_1124054||full	All_megahit_scaffold_10000_k141_1124054||full	keep	73	44276	44719	1	E																		0								2	2	FALSE	F
All_megahit_scaffold_10000_k141_1124054||full_74	All_megahit_scaffold_10000_k141_1124054||full	All_megahit_scaffold_10000_k141_1124054||full	keep	74	44739	45083	1	E																		0								2	2	FALSE	F
All_megahit_scaffold_10000_k141_1124054||full_75	All_megahit_scaffold_10000_k141_1124054||full	All_megahit_scaffold_10000_k141_1124054||full	keep	75	45095	45487	1	E																		0								1	2	FALSE	F
All_megahit_scaffold_10000_k141_1124054||full_76	All_megahit_scaffold_10000_k141_1124054||full	All_megahit_scaffold_10000_k141_1124054||full	keep	76	45453	45650	1	E																		0								2	2	FALSE	F
All_megahit_scaffold_10000_k141_1124054||full_77	All_megahit_scaffold_10000_k141_1124054||full	All_megahit_scaffold_10000_k141_1124054||full	keep	77	45662	45901	1	E																		0								2	2	FALSE	F
All_megahit_scaffold_10000_k141_1124054||full_78	All_megahit_scaffold_10000_k141_1124054||full	All_megahit_scaffold_10000_k141_1124054||full	keep	78	45920	46942	1	A		clt:CM240_0851 hypothetical protein	TRUE	0.621	409	4.333e-125	YP_009031408.1	YP_009031408.1 putative nucleotidyltransferase [Bacillus phage Bcp1]	FALSE	0.23	89	5.967e-18	RNA repair pathway DNA polymerase beta family [PF10127.10]		sp|P39242|Y05G_BPT4	Xu	sp|P39242|Y05G_BPT4 Uncharacterized 38.9 kDa protein in nrdC-mobD intergenic region; Xu	0								1	2	FALSE	F
All_megahit_scaffold_10000_k141_1124054||full_79	All_megahit_scaffold_10000_k141_1124054||full	All_megahit_scaffold_10000_k141_1124054||full	keep	79	46947	47105	1	E																		0								1	2	FALSE	F
All_megahit_scaffold_10000_k141_1124054||full_80	All_megahit_scaffold_10000_k141_1124054||full	All_megahit_scaffold_10000_k141_1124054||full	keep	80	47115	47354	1	E																		0								1	2	FALSE	F
All_megahit_scaffold_10000_k141_1133333||full_1	All_megahit_scaffold_10000_k141_1133333||full	All_megahit_scaffold_10000_k141_1133333||full	keep	1	1	807	1	E																		0									5	FALSE	F
All_megahit_scaffold_10000_k141_1133333||full_2	All_megahit_scaffold_10000_k141_1133333||full	All_megahit_scaffold_10000_k141_1133333||full	keep	2	865	1248	1	E																		0									2	FALSE	F
All_megahit_scaffold_10000_k141_1133333||full_3	All_megahit_scaffold_10000_k141_1133333||full	All_megahit_scaffold_10000_k141_1133333||full	keep	3	1253	1516	1	C		bhan:CGC63_03675 helix-turn-helix domain-containing protein	FALSE	0.562	88	1.232e-18							Helix-turn-helix domain [PF13936.7]					0									2	FALSE	F
All_megahit_scaffold_10000_k141_1133333||full_4	All_megahit_scaffold_10000_k141_1133333||full	All_megahit_scaffold_10000_k141_1133333||full	keep	4	1739	1996	1	C		gyc:GYMC61_0603 hypothetical protein	FALSE	0.406	61	2.64e-09	YP_008240348.1	YP_008240348.1 hypothetical protein N352_gp44 [Thermus phage phi OH2]	FALSE	0.404	61	2.821e-11			REFSEQ	Xu	REFSEQ hypothetical protein; Xu	0									2	FALSE	F
All_megahit_scaffold_10000_k141_1133333||full_5	All_megahit_scaffold_10000_k141_1133333||full	All_megahit_scaffold_10000_k141_1133333||full	keep	5	2022	2588	1	C		obj:EIO64_08055 hypothetical protein	FALSE	0.492	167	3.748e-44												0									2	FALSE	F
All_megahit_scaffold_10000_k141_1133333||full_6	All_megahit_scaffold_10000_k141_1133333||full	All_megahit_scaffold_10000_k141_1133333||full	keep	6	2585	3256	1	C		ova:OBV_25370 hypothetical protein	FALSE	0.406	133	7.499e-32												0									2	FALSE	F
All_megahit_scaffold_10000_k141_1133333||full_7	All_megahit_scaffold_10000_k141_1133333||full	All_megahit_scaffold_10000_k141_1133333||full	keep	7	3253	3735	1	C		lpar:FAM21731_02174 DNA N-6-adenine-methyltransferase (Dam)	FALSE	0.597	184	1.073e-50	YP_009874865.1	YP_009874865.1 DNA N-6-adenine-methyltransferase [Lactococcus phage 936 group phage Phi109]	FALSE	0.621	177	1.779e-50	DNA N-6-adenine-methyltransferase (Dam) [PF05869.12]		sp|P51715|YO13_BPHC1	Xh	sp|P51715|YO13_BPHC1 Uncharacterized adenine-specific methylase; Xh	0									2	FALSE	F
All_megahit_scaffold_10000_k141_1133333||full_8	All_megahit_scaffold_10000_k141_1133333||full	All_megahit_scaffold_10000_k141_1133333||full	keep	8	3707	3913	1	E																		0									2	FALSE	F
All_megahit_scaffold_10000_k141_1133333||full_9	All_megahit_scaffold_10000_k141_1133333||full	All_megahit_scaffold_10000_k141_1133333||full	keep	9	4201	4506	1	C		hda:BB347_18350 hypothetical protein	FALSE	0.394	65	1.593e-10									REFSEQ	Xu	REFSEQ hypothetical protein; Xu	0									2	FALSE	F
All_megahit_scaffold_10000_k141_1133333||full_10	All_megahit_scaffold_10000_k141_1133333||full	All_megahit_scaffold_10000_k141_1133333||full	keep	10	4503	4895	1	E																		0								1	2	FALSE	F
All_megahit_scaffold_10000_k141_1133333||full_11	All_megahit_scaffold_10000_k141_1133333||full	All_megahit_scaffold_10000_k141_1133333||full	keep	11	4882	5106	1	E																		0									2	FALSE	F
All_megahit_scaffold_10000_k141_1133333||full_12	All_megahit_scaffold_10000_k141_1133333||full	All_megahit_scaffold_10000_k141_1133333||full	keep	12	5103	5291	1	D													Restriction alleviation protein Lar [PF14354.7]					0									2	FALSE
All_megahit_scaffold_10000_k141_1133333||full_13	All_megahit_scaffold_10000_k141_1133333||full	All_megahit_scaffold_10000_k141_1133333||full	keep	13	5308	6141	1	E																		0									2	FALSE
All_megahit_scaffold_10000_k141_1133333||full_14	All_megahit_scaffold_10000_k141_1133333||full	All_megahit_scaffold_10000_k141_1133333||full	keep	14	6219	6368	1	E																		0									2	FALSE
All_megahit_scaffold_10000_k141_1133333||full_15	All_megahit_scaffold_10000_k141_1133333||full	All_megahit_scaffold_10000_k141_1133333||full	keep	15	6349	6756	1	E																		0									2	FALSE
All_megahit_scaffold_10000_k141_1133333||full_16	All_megahit_scaffold_10000_k141_1133333||full	All_megahit_scaffold_10000_k141_1133333||full	keep	16	7248	8144	1	C		abao:BEQ56_00745 hypothetical protein	FALSE	0.423	231	1.308e-64	YP_699959.1	YP_699959.1 hypothetical protein CPR_C0031 [Clostridium phage phiSM101]	FALSE	0.431	188	6.381e-52			REFSEQ	Xu	REFSEQ hypothetical protein; Xu	0									2	FALSE
All_megahit_scaffold_10000_k141_1133333||full_17	All_megahit_scaffold_10000_k141_1133333||full	All_megahit_scaffold_10000_k141_1133333||full	keep	17	8125	9018	1	A		lacy:A4V08_03980 radical SAM protein	TRUE	0.654	384	1.976e-117	YP_009217915.1	YP_009217915.1 putative radical SAM domain protein (endogenous virus) [Clostridium phage phiCT453B]	TRUE	0.625	359	6.263e-111						0									2	FALSE
All_megahit_scaffold_10000_k141_1133333||full_18	All_megahit_scaffold_10000_k141_1133333||full	All_megahit_scaffold_10000_k141_1133333||full	keep	18	9021	9269	1	E																		0									2	FALSE
All_megahit_scaffold_10000_k141_1133333||full_19	All_megahit_scaffold_10000_k141_1133333||full	All_megahit_scaffold_10000_k141_1133333||full	keep	19	9282	9563	1	E																		0								1	2	FALSE
All_megahit_scaffold_10000_k141_1133333||full_20	All_megahit_scaffold_10000_k141_1133333||full	All_megahit_scaffold_10000_k141_1133333||full	keep	20	9550	9951	1	C		cle:Clole_0728 VRR-NUC domain-containing protein	FALSE	0.605	139	1.362e-35	YP_009593367.1	YP_009593367.1 VRR-NUC domain-containing protein [Acinetobacter phage YMC11/11/R3177]	FALSE	0.452	97	3.575e-23	VRR-NUC domain [PF08774.12]		sp|Q9T1Q4|VP44_BPAPS	Xu	sp|Q9T1Q4|VP44_BPAPS Putative nuclease p44; Xu	0								1	2	FALSE
All_megahit_scaffold_10000_k141_1133333||full_21	All_megahit_scaffold_10000_k141_1133333||full	All_megahit_scaffold_10000_k141_1133333||full	keep	21	9948	10238	1	E																		0								1	2	FALSE
All_megahit_scaffold_10000_k141_1133333||full_22	All_megahit_scaffold_10000_k141_1133333||full	All_megahit_scaffold_10000_k141_1133333||full	keep	22	10241	10465	1	E																		0								2	2	FALSE
All_megahit_scaffold_10000_k141_1133333||full_23	All_megahit_scaffold_10000_k141_1133333||full	All_megahit_scaffold_10000_k141_1133333||full	keep	23	10485	11114	1	C		abao:BEQ56_00740 hypothetical protein	FALSE	0.441	151	1.822e-38												0									2	FALSE
All_megahit_scaffold_10000_k141_1133333||full_24	All_megahit_scaffold_10000_k141_1133333||full	All_megahit_scaffold_10000_k141_1133333||full	keep	24	11713	12066	1	C		abao:BEQ56_00730 hypothetical protein	FALSE	0.648	143	2.046e-37	YP_008129932.1	YP_008129932.1 hypothetical protein PANG_00068 [Paenibacillus phage PG1]	FALSE	0.38	66	1.243e-12			REFSEQ	Xu	REFSEQ hypothetical protein; Xu	0									2	FALSE
All_megahit_scaffold_10000_k141_1133333||full_25	All_megahit_scaffold_10000_k141_1133333||full	All_megahit_scaffold_10000_k141_1133333||full	keep	25	12067	13719	1	A		bhan:CGC63_03990 terminase large subunit	TRUE	0.771	862	4.711e-278	NP_075501.1	NP_075501.1 terminase large subunit [Staphylococcus virus phiSLT]	FALSE	0.32	267	3.154e-75	Phage Terminase [PF03354.16]		sp|P17312|TERL_BPT4	Xr;Xh	sp|P17312|TERL_BPT4 Terminase, large subunit; XhXr	0								0	2	FALSE	V
All_megahit_scaffold_10000_k141_1133333||full_26	All_megahit_scaffold_10000_k141_1133333||full	All_megahit_scaffold_10000_k141_1133333||full	keep	26	13716	14963	1	A		abao:BEQ56_00690 phage portal protein	TRUE	0.732	560	3.983e-176	YP_009833521.1	YP_009833521.1 portal protein [Clostridium phage phiCDHM14]	FALSE	0.348	192	1.579e-51			sp|D3WAC3|PORTL_BPLP2	Xp;Xr;Xs	sp|D3WAC3|PORTL_BPLP2 Probable portal protein; XpXrXs	0								0	1	FALSE	V
All_megahit_scaffold_10000_k141_1133333||full_27	All_megahit_scaffold_10000_k141_1133333||full	All_megahit_scaffold_10000_k141_1133333||full	keep	27	14914	15501	1	C	K06904	bhan:CGC63_04000 HK97 family phage prohead protease; K06904	FALSE	0.561	203	1.33e-56	YP_009008895.1	YP_009008895.1 head maturation protease [Enterococcus phage IME_EF3]	FALSE	0.304	81	1.597e-16	Caudovirus prohead serine protease [PF04586.18]					0	MER0168885	S78	MER0168885 - family S78 unassigned peptidases (Collinsella stercoris) [S78.UPW]#S78#{peptidase unit: 41-211}~source ZP_03298239~	FALSE	0.544	175	2.325e-48		1	FALSE	P
All_megahit_scaffold_10000_k141_1133333||full_28	All_megahit_scaffold_10000_k141_1133333||full	All_megahit_scaffold_10000_k141_1133333||full	keep	28	15506	16732	1	A		bthr:YBT1520_01500 Prophage LambdaBa04, major capsid protein	TRUE	0.567	427	4.044e-130							Phage capsid family [PF05065.14]		sp|O64210|CAPSD_BPMD2	Xs	sp|O64210|CAPSD_BPMD2 Probable major capsid protein gp17; Xs	0								0	1	FALSE	V
All_megahit_scaffold_10000_k141_1133333||full_29	All_megahit_scaffold_10000_k141_1133333||full	All_megahit_scaffold_10000_k141_1133333||full	keep	29	16757	17056	1	C		vg:16045638 PANG_00005; Paenibacillus phage PG1; DNA packaging protein	FALSE	0.459	82	2.456e-16	YP_008129871.1	YP_008129871.1 DNA packaging protein [Paenibacillus phage PG1]	FALSE	0.459	82	1.911e-18			REFSEQ	Xu	REFSEQ DNA packaging protein; Xu	0									1	FALSE
All_megahit_scaffold_10000_k141_1133333||full_30	All_megahit_scaffold_10000_k141_1133333||full	All_megahit_scaffold_10000_k141_1133333||full	keep	30	17043	17423	1	C		bhan:CGC63_04030 hypothetical protein	FALSE	0.523	104	1.608e-23	YP_764479.1	YP_764479.1 hypothetical protein GPGV1_gp23 [Geobacillus phage GBSV1]	FALSE	0.395	62	4.028e-11						0								1	1	FALSE
All_megahit_scaffold_10000_k141_1133333||full_31	All_megahit_scaffold_10000_k141_1133333||full	All_megahit_scaffold_10000_k141_1133333||full	keep	31	17410	17817	1	C		bhan:CGC63_04035 hypothetical protein	FALSE	0.379	94	8.499e-20												0								0	1	FALSE
All_megahit_scaffold_10000_k141_1133333||full_32	All_megahit_scaffold_10000_k141_1133333||full	All_megahit_scaffold_10000_k141_1133333||full	keep	32	17814	18158	1	C		bhan:CGC63_04040 hypothetical protein	FALSE	0.411	60	2.21e-08												0								1	1	FALSE
All_megahit_scaffold_10000_k141_1133333||full_33	All_megahit_scaffold_10000_k141_1133333||full	All_megahit_scaffold_10000_k141_1133333||full	keep	33	18164	18724	1	C		bhan:CGC63_04045 phage tail protein	FALSE	0.565	195	4.914e-54	YP_009193824.1	YP_009193824.1 major tail protein [Paenibacillus phage Harrison]	FALSE	0.385	122	7.088e-31	Phage tail tube protein [PF04630.13]		REFSEQ	Xu	REFSEQ major tail protein; Xu	0									1	FALSE
All_megahit_scaffold_10000_k141_1133333||full_34	All_megahit_scaffold_10000_k141_1133333||full	All_megahit_scaffold_10000_k141_1133333||full	keep	34	18781	19170	1	C		bhan:CGC63_04050 hypothetical protein	FALSE	0.533	111	4.538e-26												0									1	FALSE
All_megahit_scaffold_10000_k141_1133333||full_35	All_megahit_scaffold_10000_k141_1133333||full	All_megahit_scaffold_10000_k141_1133333||full	keep	35	19353	23393	1	A		cew:EKH84_13600 hypothetical protein	TRUE	0.416	478	1.901e-135	YP_009208370.1	YP_009208370.1 tail tape measure protein [Clostridium phage phiCD111]	FALSE	0.462	306	7.791e-83			REFSEQ	Xu	REFSEQ gp14; Xu	0								0	1	FALSE
All_megahit_scaffold_10000_k141_1133333||full_36	All_megahit_scaffold_10000_k141_1133333||full	All_megahit_scaffold_10000_k141_1133333||full	keep	36	23393	24265	1	C		bhan:CGC63_04065 phage tail family protein	FALSE	0.54	301	1.337e-88	YP_004306117.1	YP_004306117.1 tail family protein [Clostridium phage phiCD6356]	FALSE	0.377	180	3.364e-49	Phage tail protein [PF05709.12]		sp|O64221|VG27_BPMD2	Xu	sp|O64221|VG27_BPMD2 Minor tail protein Gp27; Xu	0									1	FALSE
All_megahit_scaffold_10000_k141_1133333||full_37	All_megahit_scaffold_10000_k141_1133333||full	All_megahit_scaffold_10000_k141_1133333||full	keep	37	24269	25384	1	C		bhan:CGC63_04070 hypothetical protein	FALSE	0.419	282	6.152e-81	YP_009193829.1	YP_009193829.1 siphovirus ReqiPepy6 Gp37-like family protein [Paenibacillus phage Harrison]	FALSE	0.338	195	4.97e-53	Siphovirus ReqiPepy6 Gp37-like protein [PF14594.7]		REFSEQ	Xu	REFSEQ minor tail protein; Xu	0								0	1	FALSE
All_megahit_scaffold_10000_k141_1133333||full_38	All_megahit_scaffold_10000_k141_1133333||full	All_megahit_scaffold_10000_k141_1133333||full	keep	38	25397	26287	1	C		vg:10323734 phiCD6356_18; Clostridium phage phiCD6356; truncated putative phage structural protein	FALSE	0.496	238	8.061e-67	YP_004306119.1	YP_004306119.1 truncated putative phage structural protein [Clostridium phage phiCD6356]	FALSE	0.496	238	6.272e-69			REFSEQ	Xu	REFSEQ hypothetical protein; Xu	0									1	FALSE
All_megahit_scaffold_10000_k141_1133333||full_39	All_megahit_scaffold_10000_k141_1133333||full	All_megahit_scaffold_10000_k141_1133333||full	keep	39	26516	26920	1	C		spor:SporoP33_04465 hypothetical protein	FALSE	0.403	87	1.262e-17							23S rRNA-intervening sequence protein [PF05635.12]					0									1	FALSE
All_megahit_scaffold_10000_k141_1133333||full_40	All_megahit_scaffold_10000_k141_1133333||full	All_megahit_scaffold_10000_k141_1133333||full	keep	40	27246	28328	1	C		spor:SporoP33_04460 hypothetical protein	FALSE	0.528	337	4.937e-100	YP_009276859.1	YP_009276859.1 RNA-directed DNA polymerase [Bacillus phage BalMu-1]	FALSE	0.383	220	1.124e-61	Reverse transcriptase (RNA-dependent DNA polymerase) [PF00078.28]		REFSEQ	Xu	REFSEQ reverse transcriptase; Xu	0								1	1	FALSE
All_megahit_scaffold_10000_k141_1133333||full_41	All_megahit_scaffold_10000_k141_1133333||full	All_megahit_scaffold_10000_k141_1133333||full	keep	41	28333	30069	1	C		spor:SporoP33_04455 hypothetical protein	FALSE	0.348	269	1.401e-73	YP_009664369.1	YP_009664369.1 hypothetical protein FK780_gp279 [Bacillus virus PBS1]	FALSE	0.374	156	3.239e-38			REFSEQ	Xu	REFSEQ hypothetical protein; Xu	0								1	1	FALSE
All_megahit_scaffold_10000_k141_1133333||full_42	All_megahit_scaffold_10000_k141_1133333||full	All_megahit_scaffold_10000_k141_1133333||full	keep	42	30066	30605	1	C		fpla:A4U99_16875 hypothetical protein	FALSE	0.452	83	2.679e-15												0									1	FALSE
All_megahit_scaffold_10000_k141_1133333||full_43	All_megahit_scaffold_10000_k141_1133333||full	All_megahit_scaffold_10000_k141_1133333||full	keep	43	30610	30906	1	C		rch:RUM_17300 hypothetical protein	FALSE	0.599	109	1.046e-25									REFSEQ	Xu	REFSEQ hypothetical protein; Xu	0									1	FALSE	F
All_megahit_scaffold_10000_k141_1133333||full_44	All_megahit_scaffold_10000_k141_1133333||full	All_megahit_scaffold_10000_k141_1133333||full	keep	44	30913	31809	1	C		amt:Amet_2548 Sporulation domain protein	FALSE	0.456	266	1.869e-76							N-acetylmuramoyl-L-alanine amidase [PF01510.26]		REFSEQ	Xu	REFSEQ endolysin; Xu	0									1	FALSE	F
All_megahit_scaffold_10000_k141_1133333||full_45	All_megahit_scaffold_10000_k141_1133333||full	All_megahit_scaffold_10000_k141_1133333||full	keep	45	31850	32284	1	C		tsh:Tsac_2409 hypothetical protein	FALSE	0.343	79	1.858e-14							Bacteriophage holin of superfamily 6 (Holin_LLH) [PF09682.11]					0									2	FALSE	F
All_megahit_scaffold_10000_k141_1133333||full_46	All_megahit_scaffold_10000_k141_1133333||full	All_megahit_scaffold_10000_k141_1133333||full	keep	46	32352	32870	1	D													Putative peptidoglycan binding domain [PF01471.19]					0									2	FALSE	F
All_megahit_scaffold_10000_k141_1133333||full_47	All_megahit_scaffold_10000_k141_1133333||full	All_megahit_scaffold_10000_k141_1133333||full	keep	47	32959	33900	-1	D													HIRAN domain [PF08797.12]					0									2	FALSE	F
All_megahit_scaffold_10000_k141_1133333||full_48	All_megahit_scaffold_10000_k141_1133333||full	All_megahit_scaffold_10000_k141_1133333||full	keep	48	34039	34284	1	C		rum:CK1_30440 hypothetical protein	FALSE	0.645	102	1.025e-23							Helix-turn-helix domain [PF12844.8]; Helix-turn-helix [PF01381.23]					0									2	FALSE	F
All_megahit_scaffold_10000_k141_1133333||full_49	All_megahit_scaffold_10000_k141_1133333||full	All_megahit_scaffold_10000_k141_1133333||full	keep	49	34444	34557	1	E																		0									2	FALSE	F
All_megahit_scaffold_10000_k141_1133333||full_50	All_megahit_scaffold_10000_k141_1133333||full	All_megahit_scaffold_10000_k141_1133333||full	keep	50	34641	34922	1	C		bhan:CGC63_03365 XRE family transcriptional regulator	FALSE	0.618	106	1.044e-24							Helix-turn-helix domain [PF12844.8]; Helix-turn-helix [PF01381.23]; Cro/C1-type HTH DNA-binding domain [PF13443.7]; Helix-turn-helix domain [PF13560.7]					0									2	FALSE	F
All_megahit_scaffold_10000_k141_1133333||full_51	All_megahit_scaffold_10000_k141_1133333||full	All_megahit_scaffold_10000_k141_1133333||full	keep	51	34909	35262	1	E																		0								1	2	FALSE	F
All_megahit_scaffold_10000_k141_1133333||full_52	All_megahit_scaffold_10000_k141_1133333||full	All_megahit_scaffold_10000_k141_1133333||full	keep	52	35319	35747	1	C		bhan:CGC63_03360 IS30 family transposase	FALSE	0.512	136	3.46e-34							Helix-turn-helix domain [PF13936.7]					0									2	FALSE	F
All_megahit_scaffold_10000_k141_1134399||full_1	All_megahit_scaffold_10000_k141_1134399||full	All_megahit_scaffold_10000_k141_1134399||full	keep	1	1	1248	-1	A	K03427	pxv:FXF36_14560 type I restriction-modification system subunit M; K03427	TRUE	0.931	813	8.983e-264							N-6 DNA Methylase [PF02384.17]; HsdM N-terminal domain [PF12161.9]					0								2	5	FALSE	F
All_megahit_scaffold_10000_k141_1134399||full_2	All_megahit_scaffold_10000_k141_1134399||full	All_megahit_scaffold_10000_k141_1134399||full	keep	2	1270	1485	-1	C		carg:RSJ17_17925 transcriptional regulator	FALSE	0.649	93	1.276e-20							Cro/C1-type HTH DNA-binding domain [PF13443.7]					0								1	4	FALSE	F
All_megahit_scaffold_10000_k141_1134399||full_3	All_megahit_scaffold_10000_k141_1134399||full	All_megahit_scaffold_10000_k141_1134399||full	keep	3	1712	2644	-1	C		ova:OBV_05720 hypothetical protein	FALSE	0.548	340	6.928e-102												0								2	3	FALSE	F
All_megahit_scaffold_10000_k141_1134399||full_4	All_megahit_scaffold_10000_k141_1134399||full	All_megahit_scaffold_10000_k141_1134399||full	keep	4	3467	3814	-1	C		cls:CXIVA_08160 hypothetical protein	FALSE	0.465	93	5.092e-20							Helix-turn-helix domain [PF12844.8]; Helix-turn-helix domain [PF13560.7]; Helix-turn-helix [PF01381.23]; Helix-turn-helix domain [PF13744.7]					0								2	3	FALSE	F
All_megahit_scaffold_10000_k141_1134399||full_5	All_megahit_scaffold_10000_k141_1134399||full	All_megahit_scaffold_10000_k141_1134399||full	keep	5	3832	5355	-1	C	K03581	daf:Desaf_2786 helicase, RecD/TraA family; K03581	FALSE	0.302	224	2.994e-59	YP_009000932.1	YP_009000932.1 RecD/TraA family helicase repair protein [Pithovirus sibericum]	FALSE	0.244	135	9.389e-32	AAA domain [PF13604.7]; PIF1-like helicase [PF05970.15]; UvrD-like helicase C-terminal domain [PF13538.7]; AAA domain [PF13245.7]; AAA domain [PF13086.7]; ATP-dependent RecD-like DNA helicase SH3 domain [PF18335.2]; Viral (Superfamily 1) RNA helicase [PF01443.19]; AAA domain [PF13087.7]; PhoH-like protein [PF02562.17]; UvrD-like helicase C-terminal domain [PF13361.7]; Helicase [PF02689.15]		sp|P32270|DDA_BPT4	Xr;Xh	sp|P32270|DDA_BPT4 ATP-dependent DNA helicase dda; XhXr	0								1	3	FALSE	VMKF
All_megahit_scaffold_10000_k141_1134399||full_6	All_megahit_scaffold_10000_k141_1134399||full	All_megahit_scaffold_10000_k141_1134399||full	keep	6	6452	6844	-1	E																		0								2	3	FALSE	F
All_megahit_scaffold_10000_k141_1134399||full_7	All_megahit_scaffold_10000_k141_1134399||full	All_megahit_scaffold_10000_k141_1134399||full	keep	7	6869	7087	-1	E																		0								2	3	FALSE	F
All_megahit_scaffold_10000_k141_1134399||full_8	All_megahit_scaffold_10000_k141_1134399||full	All_megahit_scaffold_10000_k141_1134399||full	keep	8	7118	7756	-1	E																		0								1	3	FALSE	F
All_megahit_scaffold_10000_k141_1134399||full_9	All_megahit_scaffold_10000_k141_1134399||full	All_megahit_scaffold_10000_k141_1134399||full	keep	9	7786	8301	-1	C		fpr:FP2_12990 Uncharacterized protein conserved in bacteria	FALSE	0.493	154	3.194e-40	YP_008873429.1	YP_008873429.1 hypothetical protein X915_gp187 [Bacillus phage vB_BanS-Tsamsa]	FALSE	0.397	118	1.263e-29	YspA SLOG family [PF06908.12]		sp|O64253|VG61_BPMD2	Xu	sp|O64253|VG61_BPMD2 Gene 61 protein; Xu	0								1	3	FALSE	F
All_megahit_scaffold_10000_k141_1134399||full_10	All_megahit_scaffold_10000_k141_1134399||full	All_megahit_scaffold_10000_k141_1134399||full	keep	10	8463	8780	1	C		cpor:BED41_10005 transcriptional regulator	FALSE	0.529	108	3.723e-25							Helix-turn-helix domain [PF12844.8]; Helix-turn-helix [PF01381.23]					0								1	3	FALSE	F
All_megahit_scaffold_10000_k141_1134399||full_11	All_megahit_scaffold_10000_k141_1134399||full	All_megahit_scaffold_10000_k141_1134399||full	keep	11	8941	9243	1	C		capr:EQM14_15890 XRE family transcriptional regulator	FALSE	0.458	78	4.434e-15							Helix-turn-helix domain [PF12844.8]; Helix-turn-helix [PF01381.23]; Helix-turn-helix domain [PF13560.7]; Cro/C1-type HTH DNA-binding domain [PF13443.7]					0								1	3	FALSE	F
All_megahit_scaffold_10000_k141_1134399||full_12	All_megahit_scaffold_10000_k141_1134399||full	All_megahit_scaffold_10000_k141_1134399||full	keep	12	9458	9709	1	C		rum:CK1_09410 Helix-turn-helix.	FALSE	0.638	103	4.357e-24							Helix-turn-helix domain [PF12844.8]; Helix-turn-helix [PF01381.23]					0								2	3	FALSE	F
All_megahit_scaffold_10000_k141_1134399||full_13	All_megahit_scaffold_10000_k141_1134399||full	All_megahit_scaffold_10000_k141_1134399||full	keep	13	9780	10091	-1	C		obj:EIO64_15180 ImmA/IrrE family metallo-endopeptidase	FALSE	0.716	148	2.392e-39												0	MER0909065	M78	MER0909065 - family M78 unassigned peptidases (Ruminococcus sp. CAG:108) [M78.UPW]#M78#{peptidase unit: 17-151}~source R5DUL7~	FALSE	0.587	94	5.518e-22	1	3	FALSE	PF
All_megahit_scaffold_10000_k141_1137326||full_1	All_megahit_scaffold_10000_k141_1137326||full	All_megahit_scaffold_10000_k141_1137326||full	keep	1	1	1467	-1	C		pft:JBW_01544 parB-like partition protein	FALSE	0.443	300	3.17e-85							ParB-like nuclease domain [PF02195.19]		REFSEQ	Xu	REFSEQ ParB-like nuclease domain protein; Xu	0								1	5	FALSE	F
All_megahit_scaffold_10000_k141_1137326||full_2	All_megahit_scaffold_10000_k141_1137326||full	All_megahit_scaffold_10000_k141_1137326||full	keep	2	1519	3354	-1	A		lbw:C3V36_11135 DNA methyltransferase	TRUE	0.425	441	1.795e-131							Domain of unknown function (DUF4942) [PF13708.7]; N-6 DNA Methylase [PF02384.17]					0								1	3	FALSE	F
All_megahit_scaffold_10000_k141_1137326||full_3	All_megahit_scaffold_10000_k141_1137326||full	All_megahit_scaffold_10000_k141_1137326||full	keep	3	3351	3551	-1	E																		0								2	3	FALSE	F
All_megahit_scaffold_10000_k141_1137326||full_4	All_megahit_scaffold_10000_k141_1137326||full	All_megahit_scaffold_10000_k141_1137326||full	keep	4	3559	4293	-1	C		fpr:FP2_00940 hypothetical protein	FALSE	0.327	119	1.108e-26							Ftsk gamma domain [PF09397.11]					0								2	3	FALSE	F
All_megahit_scaffold_10000_k141_1137326||full_5	All_megahit_scaffold_10000_k141_1137326||full	All_megahit_scaffold_10000_k141_1137326||full	keep	5	4316	4834	-1	C	K03700	emt:CPZ25_009465 recombinase; K03700	FALSE	0.51	141	2.03e-35							Recombination protein U [PF03838.15]		sp|C5D324|RECU_GEOSW	Xr	sp|C5D324|RECU_GEOSW Holliday junction resolvase RecU; Xr	0								1	3	FALSE	VF
All_megahit_scaffold_10000_k141_1137326||full_6	All_megahit_scaffold_10000_k141_1137326||full	All_megahit_scaffold_10000_k141_1137326||full	keep	6	4840	5469	-1	C	K01449	rho:RHOM_04810 cell wall hydrolase SleB; K01449	FALSE	0.391	83	6.516e-15							Cell Wall Hydrolase [PF07486.13]		sp|A7IY64|ISAA_STAXY	Xh	sp|A7IY64|ISAA_STAXY Probable transglycosylase IsaA; Xh	0								1	3	FALSE	F
All_megahit_scaffold_10000_k141_1137326||full_7	All_megahit_scaffold_10000_k141_1137326||full	All_megahit_scaffold_10000_k141_1137326||full	keep	7	5471	5998	-1	D													Loader and inhibitor of phage G40P [PF11417.9]					0								2	3	FALSE
All_megahit_scaffold_10000_k141_1137326||full_8	All_megahit_scaffold_10000_k141_1137326||full	All_megahit_scaffold_10000_k141_1137326||full	keep	8	5995	6792	-1	C		hals:D7D81_17105 hypothetical protein	FALSE	0.538	122	1.762e-27	YP_001285845.1	YP_001285845.1 putative replication protein [Geobacillus virus E2]	FALSE	0.429	108	4.85e-25						0								1	3	FALSE
All_megahit_scaffold_10000_k141_1137326||full_9	All_megahit_scaffold_10000_k141_1137326||full	All_megahit_scaffold_10000_k141_1137326||full	keep	9	6852	7394	-1	C	K03111	fpla:A4U99_14080 single-stranded DNA-binding protein; K03111	FALSE	0.608	215	3.955e-61	YP_009193875.1	YP_009193875.1 single-stranded DNA-binding protein [Paenibacillus phage Harrison]	FALSE	0.564	119	5.078e-30	Single-strand binding protein family [PF00436.26]		sp|O21902|SSB_BPLSK	Xh	sp|O21902|SSB_BPLSK SSB protein; Xh	0								1	3	FALSE
All_megahit_scaffold_10000_k141_1137326||full_10	All_megahit_scaffold_10000_k141_1137326||full	All_megahit_scaffold_10000_k141_1137326||full	keep	10	7384	7689	-1	E																		0								2	3	FALSE
All_megahit_scaffold_10000_k141_1137326||full_11	All_megahit_scaffold_10000_k141_1137326||full	All_megahit_scaffold_10000_k141_1137326||full	keep	11	7714	8244	-1	C		fpr:FP2_01040 hypothetical protein	FALSE	0.685	243	8.56e-71									sp|P03765|NINB_LAMBD	Xu	sp|P03765|NINB_LAMBD Protein ninB; Xu	0								1	3	FALSE
All_megahit_scaffold_10000_k141_1137326||full_12	All_megahit_scaffold_10000_k141_1137326||full	All_megahit_scaffold_10000_k141_1137326||full	keep	12	8241	8852	-1	C		fpr:FP2_01050 hypothetical protein	FALSE	0.683	274	3.222e-81												0								1	3	FALSE
All_megahit_scaffold_10000_k141_1137326||full_13	All_megahit_scaffold_10000_k141_1137326||full	All_megahit_scaffold_10000_k141_1137326||full	keep	13	8852	9838	-1	A		fpr:FP2_01060 hypothetical protein	TRUE	0.779	493	1.44e-154	YP_009593344.1	YP_009593344.1 ATP-binding protein [Acinetobacter phage YMC11/11/R3177]	FALSE	0.268	84	2.316e-16	AAA domain [PF13479.7]		sp|O31907|YORG_BACSU	Xu	sp|O31907|YORG_BACSU SPbeta prophage-derived uncharacterized protein YorG; Xu	0								1	3	FALSE
All_megahit_scaffold_10000_k141_1137326||full_14	All_megahit_scaffold_10000_k141_1137326||full	All_megahit_scaffold_10000_k141_1137326||full	keep	14	9853	10224	-1	C		fpr:FP2_01090 hypothetical protein	FALSE	0.472	94	3.796e-20							Domain of unknown function (DUF3846) [PF12957.8]					0								1	3	FALSE	F
All_megahit_scaffold_10000_k141_1137326||full_15	All_megahit_scaffold_10000_k141_1137326||full	All_megahit_scaffold_10000_k141_1137326||full	keep	15	10221	10496	-1	C		fpr:FP2_01080 hypothetical protein	FALSE	0.692	113	1.686e-27												0								1	3	FALSE	F
All_megahit_scaffold_10000_k141_1137326||full_16	All_megahit_scaffold_10000_k141_1137326||full	All_megahit_scaffold_10000_k141_1137326||full	keep	16	10497	10712	-1	C		fpr:FP2_01100 hypothetical protein	FALSE	0.594	72	1.897e-13												0								2	3	FALSE	F
All_megahit_scaffold_10000_k141_1137326||full_17	All_megahit_scaffold_10000_k141_1137326||full	All_megahit_scaffold_10000_k141_1137326||full	keep	17	10705	11088	-1	E																		0								2	3	FALSE	F
All_megahit_scaffold_10000_k141_1137326||full_18	All_megahit_scaffold_10000_k141_1137326||full	All_megahit_scaffold_10000_k141_1137326||full	keep	18	11081	11266	-1	E																		0								2	3	FALSE	F
All_megahit_scaffold_10000_k141_1137326||full_19	All_megahit_scaffold_10000_k141_1137326||full	All_megahit_scaffold_10000_k141_1137326||full	keep	19	11292	11840	-1	D													Helix-turn-helix [PF01381.23]; Helix-turn-helix domain [PF13560.7]					0								2	3	FALSE	F
All_megahit_scaffold_10000_k141_1137326||full_20	All_megahit_scaffold_10000_k141_1137326||full	All_megahit_scaffold_10000_k141_1137326||full	keep	20	11860	12024	-1	E																		0								2	3	FALSE	F
All_megahit_scaffold_10000_k141_1137326||full_21	All_megahit_scaffold_10000_k141_1137326||full	All_megahit_scaffold_10000_k141_1137326||full	keep	21	12055	12255	-1	D													Helix-turn-helix domain [PF12844.8]; Helix-turn-helix [PF01381.23]; Helix-turn-helix domain [PF13560.7]; Cro/C1-type HTH DNA-binding domain [PF13443.7]; Helix-turn-helix domain [PF13744.7]					0								1	3	FALSE	F
All_megahit_scaffold_10000_k141_1137326||full_22	All_megahit_scaffold_10000_k141_1137326||full	All_megahit_scaffold_10000_k141_1137326||full	keep	22	12440	12838	1	C		psor:RSJ16_07520 transcriptional regulator	FALSE	0.451	74	3.787e-13	YP_006990522.1	YP_006990522.1 helix-turn-helix transcriptional regulator [Clostridium phage phiMMP02]	FALSE	0.338	72	1.943e-14	Helix-turn-helix domain [PF12844.8]; Helix-turn-helix [PF01381.23]; Helix-turn-helix domain [PF13560.7]					0								1	3	FALSE	F
All_megahit_scaffold_10000_k141_1137326||full_23	All_megahit_scaffold_10000_k141_1137326||full	All_megahit_scaffold_10000_k141_1137326||full	keep	23	12765	12911	-1	E																		0								2	3	FALSE	F
All_megahit_scaffold_10000_k141_1137326||full_24	All_megahit_scaffold_10000_k141_1137326||full	All_megahit_scaffold_10000_k141_1137326||full	keep	24	13045	13302	1	D													Putative heavy-metal-binding [PF01906.18]					0								2	3	FALSE	F
All_megahit_scaffold_10000_k141_1137326||full_25	All_megahit_scaffold_10000_k141_1137326||full	All_megahit_scaffold_10000_k141_1137326||full	keep	25	13484	14911	1	A		fpr:FP2_01160 Site-specific recombinases, DNA invertase Pin homologs	TRUE	0.629	562	1.51e-175	YP_009217897.1	YP_009217897.1 serine recombinase (endogenous virus) [Clostridium phage phiCT453B]	FALSE	0.306	191	1.889e-50	Resolvase, N terminal domain [PF00239.22]; Recombinase [PF07508.14]; Recombinase zinc beta ribbon domain [PF13408.7]		sp|P03015|GIN_BPMU	Xp;Xr;Xh	sp|P03015|GIN_BPMU Serine recombinase gin; XhXpXr	0								1	3	FALSE	VF
All_megahit_scaffold_10000_k141_114358||full_1	All_megahit_scaffold_10000_k141_114358||full	All_megahit_scaffold_10000_k141_114358||full	keep	1	1	612	1	A		obj:EIO64_11935 site-specific integrase	TRUE	0.915	391	1.759e-121	YP_009221649.1	YP_009221649.1 site-specific integrase [Clostridium phage phiCD211]	FALSE	0.355	85	6.719e-18	Phage integrase family [PF00589.23]					0								1	5	FALSE	F
All_megahit_scaffold_10000_k141_114358||full_2	All_megahit_scaffold_10000_k141_114358||full	All_megahit_scaffold_10000_k141_114358||full	keep	2	422	913	-1	E																		0									2	FALSE	F
All_megahit_scaffold_10000_k141_114358||full_3	All_megahit_scaffold_10000_k141_114358||full	All_megahit_scaffold_10000_k141_114358||full	keep	3	1251	1958	1	C		ova:OBV_23780 hypothetical protein	FALSE	0.462	194	9.639e-53							SIR2-like domain [PF13289.7]					0								2	2	FALSE	F
All_megahit_scaffold_10000_k141_114358||full_4	All_megahit_scaffold_10000_k141_114358||full	All_megahit_scaffold_10000_k141_114358||full	keep	4	2094	3380	-1	A		rho:RHOM_15260 integrase/recombinase, XerC/CodV family protein	TRUE	0.532	416	6.006e-126	YP_009214227.1	YP_009214227.1 site-specific integrase [Clostridium phage phiMMP03]	FALSE	0.24	105	1.526e-22	Phage integrase family [PF00589.23]; DNA binding domain of tn916 integrase [PF02920.16]; Phage integrase SAM-like domain [PF13102.7]; Phage integrase, N-terminal SAM-like domain [PF14659.7]		sp|Q9CI63|P2IN_LACLA	Xr	sp|Q9CI63|P2IN_LACLA Prophage ps2 probable integrase; Xr	0								1	2	FALSE	VF
All_megahit_scaffold_10000_k141_114358||full_5	All_megahit_scaffold_10000_k141_114358||full	All_megahit_scaffold_10000_k141_114358||full	keep	5	3721	3990	-1	E																		0									2	FALSE	F
All_megahit_scaffold_10000_k141_114358||full_6	All_megahit_scaffold_10000_k141_114358||full	All_megahit_scaffold_10000_k141_114358||full	keep	6	3971	4336	-1	E																		0									2	FALSE	F
All_megahit_scaffold_10000_k141_114358||full_7	All_megahit_scaffold_10000_k141_114358||full	All_megahit_scaffold_10000_k141_114358||full	keep	7	4342	4641	-1	E																		0									2	FALSE	F
All_megahit_scaffold_10000_k141_114358||full_8	All_megahit_scaffold_10000_k141_114358||full	All_megahit_scaffold_10000_k141_114358||full	keep	8	4638	5144	-1	C	K01520	bhan:CGC63_05765 deoxyuridine 5'-triphosphate nucleotidohydrolase; K01520	FALSE	0.573	184	1.527e-50	YP_398508.1	YP_398508.1 putative dUTPase [Clostridium phage c-st]	FALSE	0.464	114	2.602e-28	dUTPase [PF00692.20]					0									2	FALSE	MF
All_megahit_scaffold_10000_k141_114358||full_9	All_megahit_scaffold_10000_k141_114358||full	All_megahit_scaffold_10000_k141_114358||full	keep	9	5141	5962	-1	C	K01491	tli:Tlie_1721 5, 10-methylenetetrahydrofolate dehydrogenase (NADP+), methenyltetrahydrofolate cyclohydrolase; K01491	FALSE	0.417	203	2.281e-55							Tetrahydrofolate dehydrogenase/cyclohydrolase, NAD(P)-binding domain [PF02882.20]; Tetrahydrofolate dehydrogenase/cyclohydrolase, catalytic domain [PF00763.24]					0								1	2	FALSE	MK
All_megahit_scaffold_10000_k141_114358||full_10	All_megahit_scaffold_10000_k141_114358||full	All_megahit_scaffold_10000_k141_114358||full	keep	10	5989	6534	-1	C		dpx:DAPPUDRAFT_121761 hypothetical protein	FALSE	0.408	110	1.255e-24	YP_006987241.1	YP_006987241.1 hypothetical protein GAP32_136 [Cronobacter phage vB_CsaM_GAP32]	FALSE	0.314	79	2.666e-16						0									2	FALSE
All_megahit_scaffold_10000_k141_114358||full_11	All_megahit_scaffold_10000_k141_114358||full	All_megahit_scaffold_10000_k141_114358||full	keep	11	6538	6687	-1	E																		0									2	FALSE
All_megahit_scaffold_10000_k141_114358||full_12	All_megahit_scaffold_10000_k141_114358||full	All_megahit_scaffold_10000_k141_114358||full	keep	12	6684	7247	-1	C	K04068	arf:AR1Y2_3484 Ribonucleotide reductase of class III (anaerobic), activating protein; K04068	FALSE	0.454	142	1.055e-35	YP_009221710.1	YP_009221710.1 anaerobic ribonucleoside-triphosphate reductase activating protein [Clostridium phage phiCD211]	FALSE	0.386	117	3.164e-29	4Fe-4S single cluster domain [PF13353.7]; Radical SAM superfamily [PF04055.22]		sp|P07075|NRDG_BPT4	Xh	sp|P07075|NRDG_BPT4 Anaerobic ribonucleoside-triphosphate reductase-activating protein; Xh	0									2	FALSE
All_megahit_scaffold_10000_k141_114358||full_13	All_megahit_scaffold_10000_k141_114358||full	All_megahit_scaffold_10000_k141_114358||full	keep	13	7225	9489	-1	A	K21636	pdh:B9T62_18410 nrdD; anaerobic ribonucleoside-triphosphate reductase; K21636	TRUE	0.402	511	3.262e-153	YP_009221711.1	YP_009221711.1 anaerobic ribonucleoside triphosphate reductase [Clostridium phage phiCD211]	FALSE	0.305	340	2.672e-97	Anaerobic ribonucleoside-triphosphate reductase [PF13597.7]; ATP cone domain [PF03477.17]		sp|Q9L646|NRDD_SALTY	Xh	sp|Q9L646|NRDD_SALTY Anaerobic ribonucleoside-triphosphate reductase; Xh	0								1	2	FALSE	MKE
All_megahit_scaffold_10000_k141_114358||full_14	All_megahit_scaffold_10000_k141_114358||full	All_megahit_scaffold_10000_k141_114358||full	keep	14	9507	10724	-1	C	K10798	fae:FAES_0720 hypothetical protein; K10798	FALSE	0.399	276	4.311e-78	YP_008240619.1	YP_008240619.1 poly (ADP-ribose) polymerase [Cellulophaga phage phi4:1]	FALSE	0.283	165	1.815e-42	Poly(ADP-ribose) polymerase catalytic domain [PF00644.21]; WGR domain [PF05406.16]		REFSEQ	Xu	REFSEQ poly (ADP-ribose) polymerase; Xu	0								2	2	FALSE
All_megahit_scaffold_10000_k141_114358||full_15	All_megahit_scaffold_10000_k141_114358||full	All_megahit_scaffold_10000_k141_114358||full	keep	15	10737	11174	-1	C		fmo:C4N19_10685 hypothetical protein	FALSE	0.472	128	2.161e-31	YP_164671.1	YP_164671.1 hypothetical protein LP65_gp036 [Lactobacillus virus LP65]	FALSE	0.415	108	1.174e-26	Macro domain [PF01661.22]					0									2	FALSE
All_megahit_scaffold_10000_k141_114358||full_16	All_megahit_scaffold_10000_k141_114358||full	All_megahit_scaffold_10000_k141_114358||full	keep	16	11193	11732	-1	C		bql:LL3_02263 yorS; Putative SPBc2 prophage-derived 5'(3')-deoxyribonucleotidase	FALSE	0.356	106	3.658e-23	NP_046692.1	NP_046692.1 5'-3'-deoxyribonucleotidase [Bacillus virus SPbeta]	FALSE	0.353	104	7.28e-25	5' nucleotidase, deoxy (Pyrimidine), cytosolic type C protein (NT5C) [PF06941.13]		sp|P32275|Y12F_BPT4	Xu	sp|P32275|Y12F_BPT4 Uncharacterized 32.4 kDa protein in Gp30-rIII intergenic region; Xu	0									2	FALSE
All_megahit_scaffold_10000_k141_114358||full_17	All_megahit_scaffold_10000_k141_114358||full	All_megahit_scaffold_10000_k141_114358||full	keep	17	11722	12261	-1	C		cia:BEN51_02790 hypothetical protein	FALSE	0.415	128	6.288e-31	YP_003969712.1	YP_003969712.1 putative deoxynucleoside monophosphate kinase [Cafeteria roenbergensis virus BV-PW1]	FALSE	0.262	66	9.3e-12			sp|Q7Y4Y9|DNMK_BPR69	Xh	sp|Q7Y4Y9|DNMK_BPR69 Deoxynucleotide monophosphate kinase; Xh	0									2	FALSE
All_megahit_scaffold_10000_k141_114358||full_18	All_megahit_scaffold_10000_k141_114358||full	All_megahit_scaffold_10000_k141_114358||full	keep	18	12263	12784	-1	C		vg:26794945 AXJ14_gp099; Geobacillus virus E3; hypothetical protein	FALSE	0.329	91	3.147e-18	YP_009223806.1	YP_009223806.1 hypothetical protein AXJ14_gp099 [Geobacillus virus E3]	FALSE	0.329	91	2.449e-20	AP2 domain [PF00847.21]		sp|Q5UR39|YL560_MIMIV	Xu	sp|Q5UR39|YL560_MIMIV Uncharacterized HNH endonuclease L560; Xu	0									2	FALSE
All_megahit_scaffold_10000_k141_114358||full_19	All_megahit_scaffold_10000_k141_114358||full	All_megahit_scaffold_10000_k141_114358||full	keep	19	12768	13454	-1	C	K03465	ccl:Clocl_3035 thymidylate synthase, flavin-dependent; K03465	FALSE	0.591	250	2.145e-72	YP_009222495.1	YP_009222495.1 thymidylate synthase ThyX [Gordonia phage GordDuk1]	FALSE	0.283	85	9.787e-18	Thymidylate synthase complementing protein [PF02511.16]		sp|Q05259|THYX_BPML5	Xr;Xh	sp|Q05259|THYX_BPML5 Probable flavin-dependent thymidylate synthase; XhXr	0								1	2	FALSE	V
All_megahit_scaffold_10000_k141_114358||full_20	All_megahit_scaffold_10000_k141_114358||full	All_megahit_scaffold_10000_k141_114358||full	keep	20	13489	13677	-1	E																		0									2	FALSE
All_megahit_scaffold_10000_k141_114358||full_21	All_megahit_scaffold_10000_k141_114358||full	All_megahit_scaffold_10000_k141_114358||full	keep	21	13683	14249	-1	C	K01449	rim:ROI_20030 Cell Wall Hydrolase.; K01449	FALSE	0.371	98	2.599e-20	YP_009196914.1	YP_009196914.1 secreted N-acetylmuramyl-L-alanine amidase [Bacillus phage Stills]	FALSE	0.533	66	8.664e-12	Cell Wall Hydrolase [PF07486.13]		sp|A7IY64|ISAA_STAXY	Xh	sp|A7IY64|ISAA_STAXY Probable transglycosylase IsaA; Xh	0									2	FALSE
All_megahit_scaffold_10000_k141_114358||full_22	All_megahit_scaffold_10000_k141_114358||full	All_megahit_scaffold_10000_k141_114358||full	keep	22	14246	15196	-1	C		cbk:CLL_A2764 putative aminotransferase, class V	FALSE	0.382	190	3.226e-50	YP_007005334.1	YP_007005334.1 3''-phosphoadenosine 5''-phosphosulfate sulfotransferase/FAD synthetase-related enzyme [Clostridium phage phiCP34O]	FALSE	0.356	173	1.603e-46	Phosphoadenosine phosphosulfate reductase family [PF01507.20]		REFSEQ	Xu	REFSEQ putative phosphoadenosine phosphosulfate reductase; Xu	0								1	2	FALSE
All_megahit_scaffold_10000_k141_114358||full_23	All_megahit_scaffold_10000_k141_114358||full	All_megahit_scaffold_10000_k141_114358||full	keep	23	15199	15363	-1	E																		0									2	FALSE
All_megahit_scaffold_10000_k141_114358||full_24	All_megahit_scaffold_10000_k141_114358||full	All_megahit_scaffold_10000_k141_114358||full	keep	24	15449	15742	1	E																		0									2	FALSE
All_megahit_scaffold_10000_k141_114358||full_25	All_megahit_scaffold_10000_k141_114358||full	All_megahit_scaffold_10000_k141_114358||full	keep	25	15786	15992	-1	E																		0									2	FALSE
All_megahit_scaffold_10000_k141_114358||full_26	All_megahit_scaffold_10000_k141_114358||full	All_megahit_scaffold_10000_k141_114358||full	keep	26	15989	17971	-1	A	K01972	cbol:CGC65_01000 NAD-dependent DNA ligase LigA; K01972	TRUE	0.51	627	7.291e-195	YP_398462.1	YP_398462.1 putative NAD-dependent DNA ligase [Clostridium phage c-st]	TRUE	0.452	531	5.794e-164	NAD-dependent DNA ligase adenylation domain [PF01653.19]; NAD-dependent DNA ligase OB-fold domain [PF03120.17]; BRCA1 C Terminus (BRCT) domain [PF00533.27]; Helix-hairpin-helix motif [PF12826.8]		sp|Q97FQ5|DNLJ2_CLOAB	Xr;Xh	sp|Q97FQ5|DNLJ2_CLOAB DNA ligase 2; XhXr	0								1	2	FALSE	V
All_megahit_scaffold_10000_k141_114358||full_27	All_megahit_scaffold_10000_k141_114358||full	All_megahit_scaffold_10000_k141_114358||full	keep	27	18085	18624	-1	C		hor:Hore_03490 hypothetical protein	FALSE	0.538	179	2.028e-48	YP_009829916.1	YP_009829916.1 hypothetical protein HWA84_gp42 [Bacillus phage phi105]	FALSE	0.393	119	9.157e-30			REFSEQ	Xu	REFSEQ hypothetical protein; Xu	0									2	FALSE
All_megahit_scaffold_10000_k141_114358||full_28	All_megahit_scaffold_10000_k141_114358||full	All_megahit_scaffold_10000_k141_114358||full	keep	28	18621	18935	-1	E																		0									2	FALSE
All_megahit_scaffold_10000_k141_114358||full_29	All_megahit_scaffold_10000_k141_114358||full	All_megahit_scaffold_10000_k141_114358||full	keep	29	18936	19298	-1	C		magn:WV31_09935 hypothetical protein	FALSE	0.453	72	1.157e-12							Protein of unknown function, DUF488 [PF04343.14]					0									2	FALSE
All_megahit_scaffold_10000_k141_114358||full_30	All_megahit_scaffold_10000_k141_114358||full	All_megahit_scaffold_10000_k141_114358||full	keep	30	19300	19563	-1	E																		0									2	FALSE
All_megahit_scaffold_10000_k141_114358||full_31	All_megahit_scaffold_10000_k141_114358||full	All_megahit_scaffold_10000_k141_114358||full	keep	31	19575	19907	-1	E																		0									2	FALSE
All_megahit_scaffold_10000_k141_114358||full_32	All_megahit_scaffold_10000_k141_114358||full	All_megahit_scaffold_10000_k141_114358||full	keep	32	19897	20073	-1	E																		0									2	FALSE
All_megahit_scaffold_10000_k141_114358||full_33	All_megahit_scaffold_10000_k141_114358||full	All_megahit_scaffold_10000_k141_114358||full	keep	33	20070	23363	-1	A	K02337	vg:26794942 AXJ14_gp096; Geobacillus virus E3; putative DNA polymerase III alpha subunit; K02337	TRUE	0.409	754	2.385e-231	YP_009223803.1	YP_009223803.1 putative DNA polymerase III alpha subunit [Geobacillus virus E3]	TRUE	0.409	754	1.856e-233	Bacterial DNA polymerase III alpha NTPase domain [PF07733.13]; Bacterial DNA polymerase III alpha subunit finger domain [PF17657.2]		sp|O67125|DPO3A_AQUAE	Xr;Xh	sp|O67125|DPO3A_AQUAE DNA polymerase III subunit alpha; XhXr	0									2	FALSE	V
All_megahit_scaffold_10000_k141_114358||full_34	All_megahit_scaffold_10000_k141_114358||full	All_megahit_scaffold_10000_k141_114358||full	keep	34	23390	23596	-1	E																		0									2	FALSE
All_megahit_scaffold_10000_k141_114358||full_35	All_megahit_scaffold_10000_k141_114358||full	All_megahit_scaffold_10000_k141_114358||full	keep	35	23601	23975	-1	E																		0									2	FALSE
All_megahit_scaffold_10000_k141_114358||full_36	All_megahit_scaffold_10000_k141_114358||full	All_megahit_scaffold_10000_k141_114358||full	keep	36	23994	25115	-1	C		cbn:CbC4_4074 hypothetical protein	FALSE	0.324	183	5.285e-47	YP_398490.1	YP_398490.1 hypothetical protein CST060 [Clostridium phage c-st]	FALSE	0.267	132	7.643e-32	PD-(D/E)XK nuclease superfamily [PF12705.8]					0								1	2	FALSE
All_megahit_scaffold_10000_k141_114358||full_37	All_megahit_scaffold_10000_k141_114358||full	All_megahit_scaffold_10000_k141_114358||full	keep	37	25167	26120	-1	C		cbn:CbC4_4073 putative DNA primase	FALSE	0.278	133	1.011e-30	YP_009042603.1	YP_009042603.1 hypothetical protein PHAGE6E_98 [Staphylococcus phage 6ec]	FALSE	0.261	102	2.145e-22	CHC2 zinc finger [PF01807.21]					0								1	2	FALSE
All_megahit_scaffold_10000_k141_114358||full_38	All_megahit_scaffold_10000_k141_114358||full	All_megahit_scaffold_10000_k141_114358||full	keep	38	26224	26952	-1	C		cct:CC1_21070 hypothetical protein	FALSE	0.461	203	9.322e-56	YP_009218281.1	YP_009218281.1 hypothetical protein AVV19_gp157 [Enterococcus phage EFDG1]	FALSE	0.259	86	7.531e-18			REFSEQ	Xu	REFSEQ hypothetical protein; Xu	0								1	2	FALSE
All_megahit_scaffold_10000_k141_114358||full_39	All_megahit_scaffold_10000_k141_114358||full	All_megahit_scaffold_10000_k141_114358||full	keep	39	26964	27509	-1	C	K03744	cct:CC1_21080 Uncharacterized conserved protein; K03744	FALSE	0.612	215	5.666e-61	YP_009218282.1	YP_009218282.1 LemA family protein [Enterococcus phage EFDG1]	FALSE	0.427	122	8.027e-31	LemA family [PF04011.13]		REFSEQ	Xu	REFSEQ LemA family protein; Xu	0									2	FALSE
All_megahit_scaffold_10000_k141_114358||full_40	All_megahit_scaffold_10000_k141_114358||full	All_megahit_scaffold_10000_k141_114358||full	keep	40	27530	27748	-1	E																		0									2	FALSE
All_megahit_scaffold_10000_k141_114358||full_41	All_megahit_scaffold_10000_k141_114358||full	All_megahit_scaffold_10000_k141_114358||full	keep	41	27745	28281	-1	E																		0									2	FALSE
All_megahit_scaffold_10000_k141_114358||full_42	All_megahit_scaffold_10000_k141_114358||full	All_megahit_scaffold_10000_k141_114358||full	keep	42	28301	29779	-1	C		cbn:CbC4_4072 putative replicative DNA helicase	FALSE	0.346	271	4.49e-75	YP_008873344.1	YP_008873344.1 hypothetical protein X915_gp102 [Bacillus phage vB_BanS-Tsamsa]	FALSE	0.281	201	1.42e-53	DnaB-like helicase C terminal domain [PF03796.16]		REFSEQ	Xu	REFSEQ putative replicative DNA helicase; Xu	0								1	2	FALSE
All_megahit_scaffold_10000_k141_114358||full_43	All_megahit_scaffold_10000_k141_114358||full	All_megahit_scaffold_10000_k141_114358||full	keep	43	29757	30014	-1	C		fpa:FPR_23270 hypothetical protein	FALSE	0.551	86	5.479e-18												0									2	FALSE
All_megahit_scaffold_10000_k141_114358||full_44	All_megahit_scaffold_10000_k141_114358||full	All_megahit_scaffold_10000_k141_114358||full	keep	44	30007	30120	-1	E																		0									2	FALSE
All_megahit_scaffold_10000_k141_114358||full_45	All_megahit_scaffold_10000_k141_114358||full	All_megahit_scaffold_10000_k141_114358||full	keep	45	30134	30640	-1	E																		0									2	FALSE
All_megahit_scaffold_10000_k141_114358||full_46	All_megahit_scaffold_10000_k141_114358||full	All_megahit_scaffold_10000_k141_114358||full	keep	46	30662	30928	-1	E																		0									2	FALSE
All_megahit_scaffold_10000_k141_114358||full_47	All_megahit_scaffold_10000_k141_114358||full	All_megahit_scaffold_10000_k141_114358||full	keep	47	30930	32069	-1	D													AAA domain [PF13479.7]		sp|O31907|YORG_BACSU	Xu	sp|O31907|YORG_BACSU SPbeta prophage-derived uncharacterized protein YorG; Xu	0								1	2	FALSE
All_megahit_scaffold_10000_k141_114358||full_48	All_megahit_scaffold_10000_k141_114358||full	All_megahit_scaffold_10000_k141_114358||full	keep	48	32086	33291	-1	E																		0								1	2	FALSE
All_megahit_scaffold_10000_k141_114358||full_49	All_megahit_scaffold_10000_k141_114358||full	All_megahit_scaffold_10000_k141_114358||full	keep	49	33316	33876	-1	C		cbn:CbC4_4068 hypothetical protein	FALSE	0.501	170	2.781e-45	YP_398483.1	YP_398483.1 hypothetical protein CST053 [Clostridium phage c-st]	FALSE	0.485	166	3.676e-46			REFSEQ	Xu	REFSEQ hypothetical protein; Xu	0									2	FALSE
All_megahit_scaffold_10000_k141_114358||full_50	All_megahit_scaffold_10000_k141_114358||full	All_megahit_scaffold_10000_k141_114358||full	keep	50	33876	34142	-1	E																		0									2	FALSE
All_megahit_scaffold_10000_k141_114358||full_51	All_megahit_scaffold_10000_k141_114358||full	All_megahit_scaffold_10000_k141_114358||full	keep	51	34132	34476	-1	E																		0									2	FALSE
All_megahit_scaffold_10000_k141_114358||full_52	All_megahit_scaffold_10000_k141_114358||full	All_megahit_scaffold_10000_k141_114358||full	keep	52	34507	35379	-1	C	K17398	cle:Clole_1843 DNA-cytosine methyltransferase; K17398	FALSE	0.469	250	3.827e-71	YP_009177793.1	YP_009177793.1 hypothetical protein ASQ69_gp10 [Yellowstone Lake virophage 5]	FALSE	0.37	181	1.32e-49	C-5 cytosine-specific DNA methylase [PF00145.18]		sp|P34877|MTSA_LACLC	Xp;Xh	sp|P34877|MTSA_LACLC Modification methylase ScrFIA; XhXp	0								1	2	FALSE	M
All_megahit_scaffold_10000_k141_114358||full_53	All_megahit_scaffold_10000_k141_114358||full	All_megahit_scaffold_10000_k141_114358||full	keep	53	35384	35782	-1	E																		0									2	FALSE
All_megahit_scaffold_10000_k141_114358||full_54	All_megahit_scaffold_10000_k141_114358||full	All_megahit_scaffold_10000_k141_114358||full	keep	54	35801	37096	-1	C		cbn:CbC4_4040 putative phospho-adenylylsulfate sulfotransferase	FALSE	0.264	169	2.096e-41							Phosphoadenosine phosphosulfate reductase family [PF01507.20]		sp|P03766|Y290_LAMBD	Xu	sp|P03766|Y290_LAMBD Uncharacterized nin region protein ORF290; Xu	0								1	2	FALSE	F
All_megahit_scaffold_10000_k141_114358||full_55	All_megahit_scaffold_10000_k141_114358||full	All_megahit_scaffold_10000_k141_114358||full	keep	55	37111	37770	-1	C		vg:22109500 DSS3P1_34; Ruegeria phage DSS3-P1; DNA methylase	FALSE	0.412	164	1.604e-42	YP_009099691.1	YP_009099691.1 DNA methylase [Ruegeria phage DSS3-P1]	FALSE	0.412	164	1.248e-44	DNA methylase [PF01555.19]		sp|A6WWI2|MTB1_OCHA4	Xr;Xh	sp|A6WWI2|MTB1_OCHA4 Modification methylase BabI; XhXr	0								1	2	FALSE	VF
All_megahit_scaffold_10000_k141_114358||full_56	All_megahit_scaffold_10000_k141_114358||full	All_megahit_scaffold_10000_k141_114358||full	keep	56	37888	38016	-1	E																		0									2	FALSE	F
All_megahit_scaffold_10000_k141_114358||full_57	All_megahit_scaffold_10000_k141_114358||full	All_megahit_scaffold_10000_k141_114358||full	keep	57	38049	38585	-1	C	K06223	lbw:C3V36_11145 hypothetical protein; K06223	FALSE	0.433	124	1.398e-29	YP_008241004.1	YP_008241004.1 DNA methylase [Cellulophaga phage phi12:1]	FALSE	0.412	123	3.82e-31						0									2	FALSE	F
All_megahit_scaffold_10000_k141_114358||full_58	All_megahit_scaffold_10000_k141_114358||full	All_megahit_scaffold_10000_k141_114358||full	keep	58	39109	39291	-1	C		scar:DWB96_08725 adenine methyltransferase	FALSE	0.676	76	6.329e-15	YP_009218050.1	YP_009218050.1 N-6-adenine-methyltransferase (endogenous virus) [Clostridium phage phiCT19406C]	FALSE	0.628	72	8.619e-16	DNA N-6-adenine-methyltransferase (Dam) [PF05869.12]					0									2	FALSE	F
All_megahit_scaffold_10000_k141_114358||full_59	All_megahit_scaffold_10000_k141_114358||full	All_megahit_scaffold_10000_k141_114358||full	keep	59	39319	41511	-1	A		coo:CCU_21900 Calcineurin-like phosphoesterase./RNA ligase.	TRUE	0.623	872	4.578e-278	YP_238673.1	YP_238673.1 ORF008 [Staphylococcus virus Twort]	TRUE	0.382	486	1.903e-147	RNA ligase [PF09511.11]; AAA domain [PF13671.7]; Calcineurin-like phosphoesterase [PF00149.29]; Chromatin associated protein KTI12 [PF08433.11]; Calcineurin-like phosphoesterase superfamily domain [PF12850.8]		REFSEQ	Xu	REFSEQ RNA ligase; Xu	0								0	2	FALSE	F
All_megahit_scaffold_10000_k141_114358||full_60	All_megahit_scaffold_10000_k141_114358||full	All_megahit_scaffold_10000_k141_114358||full	keep	60	41621	41974	-1	C		obj:EIO64_08280 hypothetical protein	FALSE	0.312	61	7.008e-09												0									2	FALSE	F
All_megahit_scaffold_10000_k141_1144424||full_1	All_megahit_scaffold_10000_k141_1144424||full	All_megahit_scaffold_10000_k141_1144424||full	keep	1	1	174	1	E																		0									5	FALSE	F
All_megahit_scaffold_10000_k141_1144424||full_2	All_megahit_scaffold_10000_k141_1144424||full	All_megahit_scaffold_10000_k141_1144424||full	keep	2	219	467	-1	C	K06283	obj:EIO64_06525 spoIIID; sporulation transcriptional regulator SpoIIID; K06283	FALSE	0.624	96	1.715e-21	YP_008058966.1	YP_008058966.1 putative stage III sporulation protein D [Clostridium phage vB_CpeS-CP51]	FALSE	0.481	69	2.281e-14	Stage III sporulation protein D [PF12116.9]		REFSEQ	Xu	REFSEQ putative stage III sporulation protein D; Xu	0									4	FALSE	F
All_megahit_scaffold_10000_k141_1144424||full_3	All_megahit_scaffold_10000_k141_1144424||full	All_megahit_scaffold_10000_k141_1144424||full	keep	3	583	1353	1	C		cbol:CGC65_27780 site-specific DNA-methyltransferase	FALSE	0.62	264	1.597e-76	YP_009104003.1	YP_009104003.1 DNA methyltransferase [Shewanella sp. phage 1/40]	FALSE	0.507	233	7.543e-68	DNA methylase [PF01555.19]		sp|A6WWI2|MTB1_OCHA4	Xr;Xh	sp|A6WWI2|MTB1_OCHA4 Modification methylase BabI; XhXr	0									4	FALSE	VF
All_megahit_scaffold_10000_k141_1144424||full_4	All_megahit_scaffold_10000_k141_1144424||full	All_megahit_scaffold_10000_k141_1144424||full	keep	4	1412	1561	1	E																		0									4	FALSE	F
All_megahit_scaffold_10000_k141_1144424||full_5	All_megahit_scaffold_10000_k141_1144424||full	All_megahit_scaffold_10000_k141_1144424||full	keep	5	1674	2345	1	C		ruk:A4V00_11500 hypothetical protein	FALSE	0.622	74	1.062e-11												0								1	4	FALSE	F
All_megahit_scaffold_10000_k141_1144424||full_6	All_megahit_scaffold_10000_k141_1144424||full	All_megahit_scaffold_10000_k141_1144424||full	keep	6	2361	2615	1	E																		0									3	FALSE	F
All_megahit_scaffold_10000_k141_1144424||full_7	All_megahit_scaffold_10000_k141_1144424||full	All_megahit_scaffold_10000_k141_1144424||full	keep	7	2655	2879	-1	E																		0									3	FALSE	F
All_megahit_scaffold_10000_k141_1144424||full_8	All_megahit_scaffold_10000_k141_1144424||full	All_megahit_scaffold_10000_k141_1144424||full	keep	8	3106	5172	1	A		era:ERE_36430 Superfamily I DNA and RNA helicases	TRUE	0.501	545	3.799e-166	YP_003970136.1	YP_003970136.1 putative helicase/exonuclease [Cafeteria roenbergensis virus BV-PW1]	FALSE	0.176	99	5.037e-20	AAA domain [PF13245.7]; PD-(D/E)XK nuclease superfamily [PF13366.7]					0									3	FALSE	F
All_megahit_scaffold_10000_k141_1144424||full_9	All_megahit_scaffold_10000_k141_1144424||full	All_megahit_scaffold_10000_k141_1144424||full	keep	9	5338	5976	1	C		fro:AALO17_19160 hypothetical protein	FALSE	0.292	76	1.306e-12												0									3	FALSE
All_megahit_scaffold_10000_k141_1144424||full_10	All_megahit_scaffold_10000_k141_1144424||full	All_megahit_scaffold_10000_k141_1144424||full	keep	10	6002	6145	-1	E																		0									3	FALSE
All_megahit_scaffold_10000_k141_1144424||full_11	All_megahit_scaffold_10000_k141_1144424||full	All_megahit_scaffold_10000_k141_1144424||full	keep	11	6264	6668	-1	E																		0									3	FALSE
All_megahit_scaffold_10000_k141_1144424||full_12	All_megahit_scaffold_10000_k141_1144424||full	All_megahit_scaffold_10000_k141_1144424||full	keep	12	6661	6993	-1	E																		0									3	FALSE
All_megahit_scaffold_10000_k141_1144424||full_13	All_megahit_scaffold_10000_k141_1144424||full	All_megahit_scaffold_10000_k141_1144424||full	keep	13	7089	7478	-1	E																		0									3	FALSE	F
All_megahit_scaffold_10000_k141_1144424||full_14	All_megahit_scaffold_10000_k141_1144424||full	All_megahit_scaffold_10000_k141_1144424||full	keep	14	7494	8006	-1	C		buy:D8S85_04585 hypothetical protein	FALSE	0.482	63	8.097e-09												0									3	FALSE	F
All_megahit_scaffold_10000_k141_1144424||full_15	All_megahit_scaffold_10000_k141_1144424||full	All_megahit_scaffold_10000_k141_1144424||full	keep	15	8090	8500	-1	E																		0								2	3	FALSE	F
All_megahit_scaffold_10000_k141_1144424||full_16	All_megahit_scaffold_10000_k141_1144424||full	All_megahit_scaffold_10000_k141_1144424||full	keep	16	9062	11023	1	C	K03657	nio:NITINOP_1711 ATP-dependent DNA helicase; K03657	FALSE	0.345	336	3.355e-95	YP_001429750.1	YP_001429750.1 PcrA helicase [Bacillus phage 0305phi8-36]	FALSE	0.301	276	5.734e-77	UvrD/REP helicase N-terminal domain [PF00580.22]; UvrD-like helicase C-terminal domain [PF13361.7]; AAA domain [PF13245.7]; UvrD-like helicase C-terminal domain [PF13538.7]; Viral (Superfamily 1) RNA helicase [PF01443.19]		sp|Q9USU3|FBH1_SCHPO	Xh	sp|Q9USU3|FBH1_SCHPO F-box DNA helicase protein 1; Xh	0									3	FALSE	F
All_megahit_scaffold_10000_k141_1144424||full_17	All_megahit_scaffold_10000_k141_1144424||full	All_megahit_scaffold_10000_k141_1144424||full	keep	17	11144	11851	1	C		buy:D8S85_15810 radical SAM protein	FALSE	0.306	111	4.125e-24							4Fe-4S single cluster domain [PF13353.7]; 4Fe-4S single cluster domain [PF13394.7]; Radical SAM superfamily [PF04055.22]					0									4	FALSE	F
All_megahit_scaffold_10000_k141_1144424||full_18	All_megahit_scaffold_10000_k141_1144424||full	All_megahit_scaffold_10000_k141_1144424||full	keep	18	11953	12150	1	E																		0									4	FALSE	F
All_megahit_scaffold_10000_k141_1144424||full_19	All_megahit_scaffold_10000_k141_1144424||full	All_megahit_scaffold_10000_k141_1144424||full	keep	19	12225	12356	1	E																		0									4	FALSE	F
All_megahit_scaffold_10000_k141_1184395||full_1	All_megahit_scaffold_10000_k141_1184395||full	All_megahit_scaffold_10000_k141_1184395||full	keep	1	1	336	1	C		pdh:B9T62_18285 hypothetical protein	FALSE	0.337	64	8.416e-10									sp|O34820|YOTM_BACSU	Xu	sp|O34820|YOTM_BACSU SPbeta prophage-derived uncharacterized protein YotM; Xu	0									5	FALSE	F
All_megahit_scaffold_10000_k141_1184395||full_2	All_megahit_scaffold_10000_k141_1184395||full	All_megahit_scaffold_10000_k141_1184395||full	keep	2	336	530	1	E																		0									4	FALSE	F
All_megahit_scaffold_10000_k141_1184395||full_3	All_megahit_scaffold_10000_k141_1184395||full	All_megahit_scaffold_10000_k141_1184395||full	keep	3	527	952	1	C		cpy:Cphy_3715 conserved hypothetical protein	FALSE	0.658	182	2.209e-50							Putative ABC-transporter type IV [PF06541.12]					0									3	FALSE	F
All_megahit_scaffold_10000_k141_1184395||full_4	All_megahit_scaffold_10000_k141_1184395||full	All_megahit_scaffold_10000_k141_1184395||full	keep	4	1044	1226	1	E																		0									3	FALSE	F
All_megahit_scaffold_10000_k141_1184395||full_5	All_megahit_scaffold_10000_k141_1184395||full	All_megahit_scaffold_10000_k141_1184395||full	keep	5	1270	1452	1	E																		0									3	FALSE	F
All_megahit_scaffold_10000_k141_1184395||full_6	All_megahit_scaffold_10000_k141_1184395||full	All_megahit_scaffold_10000_k141_1184395||full	keep	6	1447	1626	-1	E																		0								2	3	FALSE	F
All_megahit_scaffold_10000_k141_1184395||full_7	All_megahit_scaffold_10000_k141_1184395||full	All_megahit_scaffold_10000_k141_1184395||full	keep	7	1753	2214	1	E																		0									3	FALSE	F
All_megahit_scaffold_10000_k141_1184395||full_8	All_megahit_scaffold_10000_k141_1184395||full	All_megahit_scaffold_10000_k141_1184395||full	keep	8	2284	2997	1	C		rix:RO1_06540 Response regulator of the LytR/AlgR family	FALSE	0.306	111	2.36e-24							LytTr DNA-binding domain [PF04397.16]					0									3	FALSE	F
All_megahit_scaffold_10000_k141_1184395||full_9	All_megahit_scaffold_10000_k141_1184395||full	All_megahit_scaffold_10000_k141_1184395||full	keep	9	3095	3271	1	E																		0									3	FALSE	F
All_megahit_scaffold_10000_k141_1184395||full_10	All_megahit_scaffold_10000_k141_1184395||full	All_megahit_scaffold_10000_k141_1184395||full	keep	10	3344	6055	1	A		lacy:A4V08_04370 phage tail tape measure protein	TRUE	0.583	474	8.617e-139	NP_046584.1	NP_046584.1 putative transglycosylase [Bacillus virus SPbeta]	FALSE	0.231	122	6.729e-27						0									3	FALSE	F
All_megahit_scaffold_10000_k141_1184395||full_11	All_megahit_scaffold_10000_k141_1184395||full	All_megahit_scaffold_10000_k141_1184395||full	keep	11	6048	6284	1	E																		0									3	FALSE	F
All_megahit_scaffold_10000_k141_1184395||full_12	All_megahit_scaffold_10000_k141_1184395||full	All_megahit_scaffold_10000_k141_1184395||full	keep	12	6730	7704	1	C		sulr:B649_03895 hypothetical protein	FALSE	0.213	64	5.959e-08												0									3	FALSE	F
All_megahit_scaffold_10000_k141_1184395||full_13	All_megahit_scaffold_10000_k141_1184395||full	All_megahit_scaffold_10000_k141_1184395||full	keep	13	8232	9227	1	C		blau:DQQ01_07770 hypothetical protein	FALSE	0.316	162	2.616e-40							Protein of unknown function DUF262 [PF03235.15]		REFSEQ	Xu	REFSEQ hypothetical protein; Xu	0									3	FALSE	F
All_megahit_scaffold_10000_k141_1184395||full_14	All_megahit_scaffold_10000_k141_1184395||full	All_megahit_scaffold_10000_k141_1184395||full	keep	14	9321	9545	1	E																		0									4	FALSE	F
All_megahit_scaffold_10000_k141_1184395||full_15	All_megahit_scaffold_10000_k141_1184395||full	All_megahit_scaffold_10000_k141_1184395||full	keep	15	9907	10095	1	E																		0									4	FALSE	F
All_megahit_scaffold_10000_k141_1184395||full_16	All_megahit_scaffold_10000_k141_1184395||full	All_megahit_scaffold_10000_k141_1184395||full	keep	16	10112	10753	1	E																		0									4	FALSE	F
All_megahit_scaffold_10000_k141_121383||full_1	All_megahit_scaffold_10000_k141_121383||full	All_megahit_scaffold_10000_k141_121383||full	keep	1	1	735	1	C		fnf:BSQ88_02195 DEAD/DEAH box helicase	FALSE	0.589	274	2.686e-80	YP_009216666.1	YP_009216666.1 DEAD/DEAH box helicase and SNF2 domain-containing protein (endogenous virus) [Clostridium phage phiCT453A]	FALSE	0.531	241	4.568e-71						0								1	5	FALSE	F
All_megahit_scaffold_10000_k141_121383||full_2	All_megahit_scaffold_10000_k141_121383||full	All_megahit_scaffold_10000_k141_121383||full	keep	2	756	2321	1	C		cso:CLS_21340 hypothetical protein	FALSE	0.197	96	3.068e-17												0								1	2	FALSE	F
All_megahit_scaffold_10000_k141_121383||full_3	All_megahit_scaffold_10000_k141_121383||full	All_megahit_scaffold_10000_k141_121383||full	keep	3	2318	2548	1	C		csh:Closa_0727 hypothetical protein	FALSE	0.564	61	1.283e-09												0								2	2	FALSE	F
All_megahit_scaffold_10000_k141_121383||full_4	All_megahit_scaffold_10000_k141_121383||full	All_megahit_scaffold_10000_k141_121383||full	keep	4	2582	3283	1	C		bpb:bpr_II133 hypothetical protein	FALSE	0.525	232	5.127e-66												0								1	2	FALSE	F
All_megahit_scaffold_10000_k141_121383||full_5	All_megahit_scaffold_10000_k141_121383||full	All_megahit_scaffold_10000_k141_121383||full	keep	5	3312	3614	1	E																		0								2	2	FALSE	F
All_megahit_scaffold_10000_k141_121383||full_6	All_megahit_scaffold_10000_k141_121383||full	All_megahit_scaffold_10000_k141_121383||full	keep	6	3633	3896	1	E																		0								2	2	FALSE	F
All_megahit_scaffold_10000_k141_121383||full_7	All_megahit_scaffold_10000_k141_121383||full	All_megahit_scaffold_10000_k141_121383||full	keep	7	4296	4910	1	C		era:ERE_32570 hypothetical protein	FALSE	0.471	177	2.783e-47	YP_005098263.1	YP_005098263.1 hypothetical protein PMG1_00060 [Pseudomonas virus PMG1]	FALSE	0.339	117	5.835e-29			REFSEQ	Xu	REFSEQ hypothetical protein; Xu	0								1	2	FALSE	F
All_megahit_scaffold_10000_k141_121383||full_8	All_megahit_scaffold_10000_k141_121383||full	All_megahit_scaffold_10000_k141_121383||full	keep	8	4972	5385	1	C		rto:RTO_18400 Protein of unknown function (DUF1492).	FALSE	0.431	78	2.694e-14							Protein of unknown function (DUF1492) [PF07374.12]					0								1	2	FALSE	F
All_megahit_scaffold_10000_k141_121383||full_9	All_megahit_scaffold_10000_k141_121383||full	All_megahit_scaffold_10000_k141_121383||full	keep	9	5385	5615	1	E																		0								2	2	FALSE
All_megahit_scaffold_10000_k141_121383||full_10	All_megahit_scaffold_10000_k141_121383||full	All_megahit_scaffold_10000_k141_121383||full	keep	10	5648	6340	1	C		bpro:PMF13cell1_00750 hypothetical protein	FALSE	0.523	216	1.313e-60	YP_009206119.1	YP_009206119.1 helix-turn-helix domain-containing protein [Clostridium phage phiMMP01]	FALSE	0.434	140	1.978e-36	Phage terminase small subunit [PF10668.10]; Putative ATPase subunit of terminase (gpP-like) [PF06056.13]; Protein of unknown function (DUF1804) [PF08822.12]		sp|P68928|TERS_BPSF6	Xr	sp|P68928|TERS_BPSF6 Terminase small subunit; Xr	0								1	2	FALSE	V
All_megahit_scaffold_10000_k141_121383||full_11	All_megahit_scaffold_10000_k141_121383||full	All_megahit_scaffold_10000_k141_121383||full	keep	11	6300	7694	1	A		bpro:PMF13cell1_00749 hypothetical protein	TRUE	0.712	663	7.573e-211	YP_003358792.1	YP_003358792.1 DEAD/DEAH box helicase family protein [Enterococcus phage phiEf11]	TRUE	0.692	627	2.984e-200			sp|P17312|TERL_BPT4	Xr;Xh	sp|P17312|TERL_BPT4 Terminase, large subunit; XhXr	0								0	2	FALSE	V
All_megahit_scaffold_10000_k141_121383||full_12	All_megahit_scaffold_10000_k141_121383||full	All_megahit_scaffold_10000_k141_121383||full	keep	12	7707	9179	1	A		bpro:PMF13cell1_00748 hypothetical protein	TRUE	0.652	627	8.671e-198	YP_003347388.1	YP_003347388.1 portal protein [Enterococcus phage phiFL4A]	TRUE	0.441	373	3.405e-112	Phage portal protein, SPP1 Gp6-like [PF05133.15]		sp|Q05220|PORTL_BPML5	Xp;Xr;Xs	sp|Q05220|PORTL_BPML5 Portal protein; XpXrXs	0								0	1	FALSE	V
All_megahit_scaffold_10000_k141_121383||full_13	All_megahit_scaffold_10000_k141_121383||full	All_megahit_scaffold_10000_k141_121383||full	keep	13	9172	10635	1	A		bpro:PMF13cell1_00747 NAD(+)--arginine ADP-ribosyltransferase EFV	TRUE	0.683	428	5.188e-129	YP_008320178.1	YP_008320178.1 minor head protein [Lactococcus phage BM13]	FALSE	0.342	113	6.515e-25	Phage Mu protein F like protein [PF04233.15]		REFSEQ	Xu	REFSEQ hypothetical protein; Xu	0								0	1	FALSE
All_megahit_scaffold_10000_k141_121383||full_14	All_megahit_scaffold_10000_k141_121383||full	All_megahit_scaffold_10000_k141_121383||full	keep	14	10632	10892	1	E																		0								2	1	FALSE
All_megahit_scaffold_10000_k141_121383||full_15	All_megahit_scaffold_10000_k141_121383||full	All_megahit_scaffold_10000_k141_121383||full	keep	15	11112	11705	1	C		bpro:PMF13cell1_00746 hypothetical protein	FALSE	0.433	119	2.289e-27							Phage minor structural protein GP20 [PF06810.12]					0								0	1	FALSE
All_megahit_scaffold_10000_k141_121383||full_16	All_megahit_scaffold_10000_k141_121383||full	All_megahit_scaffold_10000_k141_121383||full	keep	16	11739	12758	1	C		ere:EUBREC_1291 Hypothetical protein	FALSE	0.361	203	3.342e-54	YP_005087231.1	YP_005087231.1 capsid protein [Rhodococcus phage REQ3]	FALSE	0.321	171	2.124e-45			REFSEQ	Xu	REFSEQ major capsid protein; Xu	0								0	1	FALSE
All_megahit_scaffold_10000_k141_121383||full_17	All_megahit_scaffold_10000_k141_121383||full	All_megahit_scaffold_10000_k141_121383||full	keep	17	12782	12997	1	E																		0								2	1	FALSE
All_megahit_scaffold_10000_k141_121383||full_18	All_megahit_scaffold_10000_k141_121383||full	All_megahit_scaffold_10000_k141_121383||full	keep	18	12981	13508	1	C		bpro:PMF13cell1_00744 hypothetical protein	FALSE	0.621	215	4.339e-61	YP_008320183.1	YP_008320183.1 structural protein [Lactococcus phage BM13]	FALSE	0.379	111	4.179e-27			REFSEQ	Xu	REFSEQ hypothetical protein; Xu	0								0	1	FALSE
All_megahit_scaffold_10000_k141_121383||full_19	All_megahit_scaffold_10000_k141_121383||full	All_megahit_scaffold_10000_k141_121383||full	keep	19	13508	13870	1	C		bpro:PMF13cell1_00743 hypothetical protein	FALSE	0.483	108	7.244e-25							Phage head-tail joining protein [PF05521.12]					0								0	1	FALSE
All_megahit_scaffold_10000_k141_121383||full_20	All_megahit_scaffold_10000_k141_121383||full	All_megahit_scaffold_10000_k141_121383||full	keep	20	13875	14357	1	C		bpro:PMF13cell1_00742 hypothetical protein	FALSE	0.516	150	6.419e-39												0								0	1	FALSE
All_megahit_scaffold_10000_k141_121383||full_21	All_megahit_scaffold_10000_k141_121383||full	All_megahit_scaffold_10000_k141_121383||full	keep	21	14354	14752	1	E																		0								1	1	FALSE
All_megahit_scaffold_10000_k141_121383||full_22	All_megahit_scaffold_10000_k141_121383||full	All_megahit_scaffold_10000_k141_121383||full	keep	22	14757	15509	1	C		bpro:PMF13cell1_00740 hypothetical protein	FALSE	0.544	199	2.155e-54	YP_003347399.1	YP_003347399.1 fibronectin type III domain-containing protein [Enterococcus phage phiFL4A]	FALSE	0.37	128	4.457e-32						0								0	1	FALSE
All_megahit_scaffold_10000_k141_121383||full_23	All_megahit_scaffold_10000_k141_121383||full	All_megahit_scaffold_10000_k141_121383||full	keep	23	15506	16030	1	C		bpro:PMF13cell1_00739 hypothetical protein	FALSE	0.378	97	2.189e-20												0								1	1	FALSE
All_megahit_scaffold_10000_k141_121383||full_24	All_megahit_scaffold_10000_k141_121383||full	All_megahit_scaffold_10000_k141_121383||full	keep	24	16045	16344	1	C		bpro:PMF13cell1_00738 hypothetical protein	FALSE	0.37	64	2.762e-10												0								2	1	FALSE
All_megahit_scaffold_10000_k141_121383||full_25	All_megahit_scaffold_10000_k141_121383||full	All_megahit_scaffold_10000_k141_121383||full	keep	25	16361	19321	1	A		cpf:CPF_1576 phage tail tape measure protein, TP901 family	TRUE	0.424	429	1.112e-122	YP_006383517.1	YP_006383517.1 gp13 [Clostridium phage PhiS63]	TRUE	0.424	429	1.173e-124						0								0	1	FALSE
All_megahit_scaffold_10000_k141_121383||full_26	All_megahit_scaffold_10000_k141_121383||full	All_megahit_scaffold_10000_k141_121383||full	keep	26	19321	19947	1	C		arf:AR1Y2_0424 hypothetical protein	FALSE	0.268	90	2.445e-17												0								0	1	FALSE	F
All_megahit_scaffold_10000_k141_121383||full_27	All_megahit_scaffold_10000_k141_121383||full	All_megahit_scaffold_10000_k141_121383||full	keep	27	19944	21614	1	C		csh:Closa_0754 phage minor structural protein	FALSE	0.321	196	3.865e-49	YP_002925112.1	YP_002925112.1 endolysin [Streptococcus phage 5093]	FALSE	0.246	117	8.818e-26	Prophage endopeptidase tail [PF06605.12]					0								0	1	FALSE	F
All_megahit_scaffold_10000_k141_121383||full_28	All_megahit_scaffold_10000_k141_121383||full	All_megahit_scaffold_10000_k141_121383||full	keep	28	21616	22182	1	E																		0								2	1	FALSE	F
All_megahit_scaffold_10000_k141_121383||full_29	All_megahit_scaffold_10000_k141_121383||full	All_megahit_scaffold_10000_k141_121383||full	keep	29	22216	23016	1	E																		0								0	1	FALSE	F
All_megahit_scaffold_10000_k141_121383||full_30	All_megahit_scaffold_10000_k141_121383||full	All_megahit_scaffold_10000_k141_121383||full	keep	30	23019	24161	1	E																		0								2	2	FALSE	F
All_megahit_scaffold_10000_k141_121383||full_31	All_megahit_scaffold_10000_k141_121383||full	All_megahit_scaffold_10000_k141_121383||full	keep	31	24177	24566	1	C		cbol:CGC65_24305 holin	FALSE	0.65	153	1.802e-40							Bacteriophage holin family [PF05105.13]					0								1	2	FALSE	F
All_megahit_scaffold_10000_k141_1227725||full_1	All_megahit_scaffold_10000_k141_1227725||full	All_megahit_scaffold_10000_k141_1227725||full	keep	1	1	528	-1	D													Putative heavy-metal-binding [PF01906.18]					0									5	FALSE	F
All_megahit_scaffold_10000_k141_1227725||full_2	All_megahit_scaffold_10000_k141_1227725||full	All_megahit_scaffold_10000_k141_1227725||full	keep	2	600	1928	-1	A		fpr:FP2_06880 T5orf172 domain.	TRUE	0.54	440	3.797e-134	YP_009032184.1	YP_009032184.1 putative regulatory protein [Clostridium phage CDMH1]	FALSE	0.433	326	7.935e-97	Domain of unknown function (DUF4041) [PF13250.7]; Meiotically up-regulated gene 113 [PF13455.7]; T5orf172 domain [PF10544.10]		REFSEQ	Xu	REFSEQ hypothetical protein; Xu	0									4	FALSE	F
All_megahit_scaffold_10000_k141_1227725||full_3	All_megahit_scaffold_10000_k141_1227725||full	All_megahit_scaffold_10000_k141_1227725||full	keep	3	1982	2353	-1	C		efa:EF2040 Cro/CI family transcriptional regulator	FALSE	0.392	73	9.483e-13	NP_076805.1	NP_076805.1 XRE family transcriptional regulator [Lactococcus phage bIL312]	FALSE	0.554	66	1.138e-12	Helix-turn-helix domain [PF12844.8]					0									3	FALSE	F
All_megahit_scaffold_10000_k141_1227725||full_4	All_megahit_scaffold_10000_k141_1227725||full	All_megahit_scaffold_10000_k141_1227725||full	keep	4	2474	2659	1	E																		0									3	FALSE	F
All_megahit_scaffold_10000_k141_1227725||full_5	All_megahit_scaffold_10000_k141_1227725||full	All_megahit_scaffold_10000_k141_1227725||full	keep	5	2595	2819	-1	E																		0									3	FALSE	F
All_megahit_scaffold_10000_k141_1227725||full_6	All_megahit_scaffold_10000_k141_1227725||full	All_megahit_scaffold_10000_k141_1227725||full	keep	6	2942	3154	1	D													Helix-turn-helix domain [PF12844.8]					0									3	FALSE	F
All_megahit_scaffold_10000_k141_1227725||full_7	All_megahit_scaffold_10000_k141_1227725||full	All_megahit_scaffold_10000_k141_1227725||full	keep	7	3304	3888	1	E																		0									3	FALSE	F
All_megahit_scaffold_10000_k141_1227725||full_8	All_megahit_scaffold_10000_k141_1227725||full	All_megahit_scaffold_10000_k141_1227725||full	keep	8	3891	4373	1	C		ctyk:CTK_C10500 hypothetical protein	FALSE	0.559	172	1.38e-46												0									3	FALSE	F
All_megahit_scaffold_10000_k141_1227725||full_9	All_megahit_scaffold_10000_k141_1227725||full	All_megahit_scaffold_10000_k141_1227725||full	keep	9	4405	4968	1	C		ruk:A4V00_13300 hypothetical protein	FALSE	0.601	143	7.706e-36												0									3	FALSE	F
All_megahit_scaffold_10000_k141_1227725||full_10	All_megahit_scaffold_10000_k141_1227725||full	All_megahit_scaffold_10000_k141_1227725||full	keep	10	4996	5361	1	E																		0									3	FALSE	F
All_megahit_scaffold_10000_k141_1227725||full_11	All_megahit_scaffold_10000_k141_1227725||full	All_megahit_scaffold_10000_k141_1227725||full	keep	11	5396	5620	1	E																		0									3	FALSE
All_megahit_scaffold_10000_k141_1227725||full_12	All_megahit_scaffold_10000_k141_1227725||full	All_megahit_scaffold_10000_k141_1227725||full	keep	12	5631	5822	1	E																		0									3	FALSE
All_megahit_scaffold_10000_k141_1227725||full_13	All_megahit_scaffold_10000_k141_1227725||full	All_megahit_scaffold_10000_k141_1227725||full	keep	13	5850	5942	1	E																		0									3	FALSE
All_megahit_scaffold_10000_k141_1227725||full_14	All_megahit_scaffold_10000_k141_1227725||full	All_megahit_scaffold_10000_k141_1227725||full	keep	14	5981	7132	1	E																		0									3	FALSE
All_megahit_scaffold_10000_k141_1227725||full_15	All_megahit_scaffold_10000_k141_1227725||full	All_megahit_scaffold_10000_k141_1227725||full	keep	15	7117	7560	1	C		bprl:CL2_29930 hypothetical protein	FALSE	0.508	132	5.348e-33												0									3	FALSE
All_megahit_scaffold_10000_k141_1227725||full_16	All_megahit_scaffold_10000_k141_1227725||full	All_megahit_scaffold_10000_k141_1227725||full	keep	16	7557	11429	1	A	K03546	ckl:CKL_4015 SbcCD related DNA repair protein; K03546	TRUE	0.345	717	5.116e-216	YP_009793404.1	YP_009793404.1 recombination exonuclease [Listeria phage LMTA-57]	FALSE	0.188	121	2.863e-26	AAA domain [PF13476.7]; Putative exonuclease SbcCD, C subunit [PF13558.7]		sp|P04522|EXO2_BPT4	Xp;Xh	sp|P04522|EXO2_BPT4 Exonuclease subunit 2; XhXp	0									3	FALSE
All_megahit_scaffold_10000_k141_1227725||full_17	All_megahit_scaffold_10000_k141_1227725||full	All_megahit_scaffold_10000_k141_1227725||full	keep	17	11473	12462	1	C		ega:AL523_13000 phage replisome organizer	FALSE	0.402	194	3.049e-51	YP_009218042.1	YP_009218042.1 replisome organizer N-terminal domain-containing protein (endogenous virus) [Clostridium phage phiCT19406C]	FALSE	0.361	105	2.456e-23	N-terminal phage replisome organiser (Phage_rep_org_N) [PF09681.11]		REFSEQ	Xu	REFSEQ hypothetical protein; Xu	0									3	FALSE
All_megahit_scaffold_10000_k141_1227725||full_18	All_megahit_scaffold_10000_k141_1227725||full	All_megahit_scaffold_10000_k141_1227725||full	keep	18	12493	13332	1	C		saca:FFV09_23015 SAM-dependent DNA methyltransferase	FALSE	0.516	223	4.521e-62							N-6 DNA Methylase [PF02384.17]		REFSEQ	Xu	REFSEQ N-6 DNA methylase; Xu	0									3	FALSE
All_megahit_scaffold_10000_k141_1227725||full_19	All_megahit_scaffold_10000_k141_1227725||full	All_megahit_scaffold_10000_k141_1227725||full	keep	19	13322	14464	1	D													PcfK-like protein [PF14058.7]					0									3	FALSE
All_megahit_scaffold_10000_k141_1227725||full_20	All_megahit_scaffold_10000_k141_1227725||full	All_megahit_scaffold_10000_k141_1227725||full	keep	20	14476	16566	1	C		cbi:CLJ_0246 conserved hypothetical protein	FALSE	0.229	179	5.784e-43	NP_795504.1	NP_795504.1 hypothetical protein SpyM3_1130 [Streptococcus phage 315.3]	FALSE	0.313	86	4.977e-16	PcfJ-like protein [PF14284.7]		REFSEQ	Xu	REFSEQ hypothetical protein; Xu	0									3	FALSE
All_megahit_scaffold_10000_k141_1227725||full_21	All_megahit_scaffold_10000_k141_1227725||full	All_megahit_scaffold_10000_k141_1227725||full	keep	21	16568	16753	1	E																		0									3	FALSE
All_megahit_scaffold_10000_k141_1227725||full_22	All_megahit_scaffold_10000_k141_1227725||full	All_megahit_scaffold_10000_k141_1227725||full	keep	22	16746	17024	1	E																		0									3	FALSE
All_megahit_scaffold_10000_k141_1227725||full_23	All_megahit_scaffold_10000_k141_1227725||full	All_megahit_scaffold_10000_k141_1227725||full	keep	23	16996	18036	1	C		hmo:HM1_0038 phage gp37/gp68, putative	FALSE	0.485	243	1.24e-67	YP_009124625.1	YP_009124625.1 hypothetical protein PBI_SQUIRTY_73 [Mycobacterium phage Squirty]	FALSE	0.266	92	6.151e-19	Protein of unknown function (DUF5131) [PF07505.12]		REFSEQ	Xu	REFSEQ hypothetical protein; Xu	0									3	FALSE	F
All_megahit_scaffold_10000_k141_1227725||full_24	All_megahit_scaffold_10000_k141_1227725||full	All_megahit_scaffold_10000_k141_1227725||full	keep	24	18023	18415	1	E																		0									3	FALSE	F
All_megahit_scaffold_10000_k141_1227725||full_25	All_megahit_scaffold_10000_k141_1227725||full	All_megahit_scaffold_10000_k141_1227725||full	keep	25	18408	18962	1	C	K03700	bhan:CGC63_03605 recombinase; K03700	FALSE	0.515	158	2.354e-41	YP_009829864.1	YP_009829864.1 Holliday junction resolvase RecU [Bacillus phage BceA1]	FALSE	0.328	60	1.054e-09	Recombination protein U [PF03838.15]		sp|C5D324|RECU_GEOSW	Xr	sp|C5D324|RECU_GEOSW Holliday junction resolvase RecU; Xr	0									3	FALSE	VF
All_megahit_scaffold_10000_k141_1227725||full_26	All_megahit_scaffold_10000_k141_1227725||full	All_megahit_scaffold_10000_k141_1227725||full	keep	26	18922	19971	1	C	K02338	clt:CM240_0002 dnaN; DNA polymerase III subunit beta; K02338	FALSE	0.276	140	9.423e-33	YP_008130188.1	YP_008130188.1 DNA polymerase III subunit beta [Rhizobium phage RR1-A]	FALSE	0.2	76	1.369e-13	DNA polymerase III beta subunit, central domain [PF02767.17]; DNA polymerase III beta subunit, N-terminal domain [PF00712.20]; DNA polymerase III beta subunit, C-terminal domain [PF02768.16]		sp|P9WNU1|DPO3B_MYCTU	Xr;Xh	sp|P9WNU1|DPO3B_MYCTU Beta sliding clamp; XhXr	0									3	FALSE	VF
All_megahit_scaffold_10000_k141_1227725||full_27	All_megahit_scaffold_10000_k141_1227725||full	All_megahit_scaffold_10000_k141_1227725||full	keep	27	20045	20317	1	C		lgz:NCTC10812_00598 oxyR; Morphology and auto-aggregation control protein	FALSE	0.435	69	5.759e-12							Bacterial regulatory helix-turn-helix protein, lysR family [PF00126.28]					0									3	FALSE	F
All_megahit_scaffold_10000_k141_1227725||full_28	All_megahit_scaffold_10000_k141_1227725||full	All_megahit_scaffold_10000_k141_1227725||full	keep	28	20366	20671	1	E																		0									3	FALSE	F
All_megahit_scaffold_10000_k141_1227725||full_29	All_megahit_scaffold_10000_k141_1227725||full	All_megahit_scaffold_10000_k141_1227725||full	keep	29	20689	21504	1	A	K06223	csh:Closa_0735 D12 class N6 adenine-specific DNA methyltransferase; K06223	TRUE	0.751	398	1.016e-122	YP_529621.1	YP_529621.1 DNA adenine methylase [Clostridium virus phiCD119]	FALSE	0.484	232	1.89e-67	D12 class N6 adenine-specific DNA methyltransferase [PF02086.16]					0									3	FALSE	F
All_megahit_scaffold_10000_k141_1227725||full_30	All_megahit_scaffold_10000_k141_1227725||full	All_megahit_scaffold_10000_k141_1227725||full	keep	30	21501	21716	1	E																		0									3	FALSE	F
All_megahit_scaffold_10000_k141_1227725||full_31	All_megahit_scaffold_10000_k141_1227725||full	All_megahit_scaffold_10000_k141_1227725||full	keep	31	21726	22160	1	C		bpb:bpr_II133 hypothetical protein	FALSE	0.452	117	1.414e-27												0									3	FALSE	F
All_megahit_scaffold_10000_k141_1231194||full_1	All_megahit_scaffold_10000_k141_1231194||full	All_megahit_scaffold_10000_k141_1231194||full	keep	1	1	1161	-1	E																		0								1	5	FALSE	F
All_megahit_scaffold_10000_k141_1231194||full_2	All_megahit_scaffold_10000_k141_1231194||full	All_megahit_scaffold_10000_k141_1231194||full	keep	2	1148	2905	-1	C		fpa:FPR_22020 hypothetical protein	FALSE	0.22	154	2.608e-35							Domain of unknown function (DUF5048) [PF16467.6]					0								1	3	FALSE	F
All_megahit_scaffold_10000_k141_1231194||full_3	All_megahit_scaffold_10000_k141_1231194||full	All_megahit_scaffold_10000_k141_1231194||full	keep	3	2902	3825	-1	C		lmu:LBLM1_10870 hypothetical protein	FALSE	0.223	74	2.588e-11	YP_009223751.1	YP_009223751.1 hypothetical protein AXJ14_gp044 [Geobacillus virus E3]	FALSE	0.23	78	1.062e-14						0								1	3	FALSE	F
All_megahit_scaffold_10000_k141_1231194||full_4	All_megahit_scaffold_10000_k141_1231194||full	All_megahit_scaffold_10000_k141_1231194||full	keep	4	3838	5052	-1	E							YP_009223754.1	YP_009223754.1 putative carbohydrate-binding CenC domain containing protein [Geobacillus virus E3]	FALSE	0.23	74	5.124e-13						0								1	3	FALSE	F
All_megahit_scaffold_10000_k141_1231194||full_5	All_megahit_scaffold_10000_k141_1231194||full	All_megahit_scaffold_10000_k141_1231194||full	keep	5	5091	5369	-1	E																		0								2	3	FALSE
All_megahit_scaffold_10000_k141_1231194||full_6	All_megahit_scaffold_10000_k141_1231194||full	All_megahit_scaffold_10000_k141_1231194||full	keep	6	5439	10748	-1	E																		0								1	3	FALSE	F
All_megahit_scaffold_10000_k141_1231194||full_7	All_megahit_scaffold_10000_k141_1231194||full	All_megahit_scaffold_10000_k141_1231194||full	keep	7	10856	11530	1	E																		0								2	3	FALSE	F
All_megahit_scaffold_10000_k141_1231194||full_8	All_megahit_scaffold_10000_k141_1231194||full	All_megahit_scaffold_10000_k141_1231194||full	keep	8	12077	12412	1	C		paeh:H70357_19685 transposase	FALSE	0.762	148	3.487e-39												0								1	3	FALSE	F
All_megahit_scaffold_10000_k141_1231194||full_9	All_megahit_scaffold_10000_k141_1231194||full	All_megahit_scaffold_10000_k141_1231194||full	keep	9	12464	13402	-1	C		rix:RO1_28270 hypothetical protein	FALSE	0.245	70	9.181e-10							Double zinc ribbon [PF12773.8]					0								1	3	FALSE	F
All_megahit_scaffold_10000_k141_1231194||full_10	All_megahit_scaffold_10000_k141_1231194||full	All_megahit_scaffold_10000_k141_1231194||full	keep	10	13425	14519	-1	D													zinc-ribbon domain [PF13240.7]					0								1	3	FALSE	F
All_megahit_scaffold_10000_k141_1231194||full_11	All_megahit_scaffold_10000_k141_1231194||full	All_megahit_scaffold_10000_k141_1231194||full	keep	11	14787	14909	-1	E																		0								2	4	FALSE	F
All_megahit_scaffold_10000_k141_1235654||full_1	All_megahit_scaffold_10000_k141_1235654||full	All_megahit_scaffold_10000_k141_1235654||full	keep	1	2	121	-1	E																		0									5	FALSE	F
All_megahit_scaffold_10000_k141_1235654||full_2	All_megahit_scaffold_10000_k141_1235654||full	All_megahit_scaffold_10000_k141_1235654||full	keep	2	232	468	-1	E																		0								1	4	FALSE	F
All_megahit_scaffold_10000_k141_1235654||full_3	All_megahit_scaffold_10000_k141_1235654||full	All_megahit_scaffold_10000_k141_1235654||full	keep	3	737	889	-1	E																		0								2	2	FALSE	F
All_megahit_scaffold_10000_k141_1235654||full_4	All_megahit_scaffold_10000_k141_1235654||full	All_megahit_scaffold_10000_k141_1235654||full	keep	4	1104	2525	-1	C		csq:CSCA_1783 cwp66-like protein/N-acetylmuramoyl-L-alanine amidase	FALSE	0.49	113	7.263e-23												0								1	2	FALSE	F
All_megahit_scaffold_10000_k141_1235654||full_5	All_megahit_scaffold_10000_k141_1235654||full	All_megahit_scaffold_10000_k141_1235654||full	keep	5	2626	3390	-1	C		cbei:LF65_02240 hypothetical protein	FALSE	0.489	224	6.541e-63	YP_009220125.1	YP_009220125.1 antirepressor [Brevibacillus phage Abouo]	FALSE	0.412	90	6.456e-19	ORF6C domain [PF10552.10]; P22_AR N-terminal domain [PF10547.10]					0								1	2	FALSE	F
All_megahit_scaffold_10000_k141_1235654||full_6	All_megahit_scaffold_10000_k141_1235654||full	All_megahit_scaffold_10000_k141_1235654||full	keep	6	3387	3602	-1	E																		0								2	2	FALSE	F
All_megahit_scaffold_10000_k141_1235654||full_7	All_megahit_scaffold_10000_k141_1235654||full	All_megahit_scaffold_10000_k141_1235654||full	keep	7	4257	4508	-1	E																		0								1	2	FALSE	F
All_megahit_scaffold_10000_k141_1235654||full_8	All_megahit_scaffold_10000_k141_1235654||full	All_megahit_scaffold_10000_k141_1235654||full	keep	8	4525	5001	-1	E																		0								1	2	FALSE	F
All_megahit_scaffold_10000_k141_1235654||full_9	All_megahit_scaffold_10000_k141_1235654||full	All_megahit_scaffold_10000_k141_1235654||full	keep	9	4998	5633	-1	E																		0								1	2	FALSE	F
All_megahit_scaffold_10000_k141_1235654||full_10	All_megahit_scaffold_10000_k141_1235654||full	All_megahit_scaffold_10000_k141_1235654||full	keep	10	5630	6130	-1	E																		0								1	2	FALSE
All_megahit_scaffold_10000_k141_1235654||full_11	All_megahit_scaffold_10000_k141_1235654||full	All_megahit_scaffold_10000_k141_1235654||full	keep	11	6087	6362	-1	E																		0								2	2	FALSE
All_megahit_scaffold_10000_k141_1235654||full_12	All_megahit_scaffold_10000_k141_1235654||full	All_megahit_scaffold_10000_k141_1235654||full	keep	12	6367	7641	-1	E																		0								1	2	FALSE
All_megahit_scaffold_10000_k141_1235654||full_13	All_megahit_scaffold_10000_k141_1235654||full	All_megahit_scaffold_10000_k141_1235654||full	keep	13	7638	8447	-1	C		clt:CM240_1376 N-acetylmuramyl-L-alanine amidase, negative regulator of AmpC, AmpD	FALSE	0.616	284	4.104e-83							N-acetylmuramoyl-L-alanine amidase [PF01510.26]; S-layer homology domain [PF00395.21]					0								0	2	FALSE
All_megahit_scaffold_10000_k141_1235654||full_14	All_megahit_scaffold_10000_k141_1235654||full	All_megahit_scaffold_10000_k141_1235654||full	keep	14	8444	8749	-1	C		amt:Amet_2546 hypothetical protein	FALSE	0.409	64	5.649e-10							Bacteriophage holin of superfamily 6 (Holin_LLH) [PF09682.11]					0								1	1	FALSE
All_megahit_scaffold_10000_k141_1235654||full_15	All_megahit_scaffold_10000_k141_1235654||full	All_megahit_scaffold_10000_k141_1235654||full	keep	15	8855	9244	1	E																		1								1	1	FALSE
All_megahit_scaffold_10000_k141_1235654||full_16	All_megahit_scaffold_10000_k141_1235654||full	All_megahit_scaffold_10000_k141_1235654||full	keep	16	9293	9868	1	E																		0								2	1	FALSE
All_megahit_scaffold_10000_k141_1235654||full_17	All_megahit_scaffold_10000_k141_1235654||full	All_megahit_scaffold_10000_k141_1235654||full	keep	17	9858	10139	1	C		fpla:A4U99_03810 hypothetical protein	FALSE	0.627	78	4.476e-15							Helix-turn-helix domain [PF12844.8]; Helix-turn-helix domain [PF13560.7]; Helix-turn-helix [PF01381.23]; Cro/C1-type HTH DNA-binding domain [PF13443.7]					0								2	1	FALSE
All_megahit_scaffold_10000_k141_1235654||full_18	All_megahit_scaffold_10000_k141_1235654||full	All_megahit_scaffold_10000_k141_1235654||full	keep	18	10157	10387	-1	E																		0								2	1	FALSE	F
All_megahit_scaffold_10000_k141_1235654||full_19	All_megahit_scaffold_10000_k141_1235654||full	All_megahit_scaffold_10000_k141_1235654||full	keep	19	10384	10719	-1	C		obj:EIO64_16840 hypothetical protein	FALSE	0.334	62	4.077e-09												0								1	1	FALSE	F
All_megahit_scaffold_10000_k141_1235654||full_20	All_megahit_scaffold_10000_k141_1235654||full	All_megahit_scaffold_10000_k141_1235654||full	keep	20	10725	11993	-1	E																		0								2	1	FALSE	F
All_megahit_scaffold_10000_k141_1235654||full_21	All_megahit_scaffold_10000_k141_1235654||full	All_megahit_scaffold_10000_k141_1235654||full	keep	21	11996	13180	-1	C		dic:Dpoa569_002289 discoidin domain-containing protein	FALSE	0.231	71	5.985e-10	YP_009015667.1	YP_009015667.1 gp364 [Bacillus virus G]	FALSE	0.315	64	5.771e-10	F5/8 type C domain [PF00754.26]					0								2	1	FALSE	F
All_megahit_scaffold_10000_k141_1235654||full_22	All_megahit_scaffold_10000_k141_1235654||full	All_megahit_scaffold_10000_k141_1235654||full	keep	22	13177	13383	-1	E																		0								2	1	FALSE	F
All_megahit_scaffold_10000_k141_1235654||full_23	All_megahit_scaffold_10000_k141_1235654||full	All_megahit_scaffold_10000_k141_1235654||full	keep	23	13397	14119	-1	E																		0								1	1	FALSE	F
All_megahit_scaffold_10000_k141_1235654||full_24	All_megahit_scaffold_10000_k141_1235654||full	All_megahit_scaffold_10000_k141_1235654||full	keep	24	14187	14987	-1	C		hhw:NCTC503_01499 kilA; kilA protein, phage-related DNA binding protein	FALSE	0.574	292	4.894e-86	YP_001949805.1	YP_001949805.1 putative anti-repressor protein [Staphylococcus virus phiMR25]	FALSE	0.597	285	1.095e-85	BRO family, N-terminal domain [PF02498.18]; Phage antirepressor protein KilAC domain [PF03374.15]		sp|O34449|YOQD_BACSU	Xu	sp|O34449|YOQD_BACSU SPbeta prophage-derived putative antirepressor protein YoqD; Xu	0								0	1	FALSE	F
All_megahit_scaffold_10000_k141_1235654||full_25	All_megahit_scaffold_10000_k141_1235654||full	All_megahit_scaffold_10000_k141_1235654||full	keep	25	14980	15228	-1	E																		0								1	2	FALSE	F
All_megahit_scaffold_10000_k141_1235654||full_26	All_megahit_scaffold_10000_k141_1235654||full	All_megahit_scaffold_10000_k141_1235654||full	keep	26	15225	15356	-1	E																		0								2	4	FALSE	F
All_megahit_scaffold_10000_k141_1241951||full_1	All_megahit_scaffold_10000_k141_1241951||full	All_megahit_scaffold_10000_k141_1241951||full	keep	1	1	105	-1	E																		0								2	5	FALSE	F
All_megahit_scaffold_10000_k141_1241951||full_2	All_megahit_scaffold_10000_k141_1241951||full	All_megahit_scaffold_10000_k141_1241951||full	keep	2	102	452	-1	C		obj:EIO64_07570 hypothetical protein	FALSE	0.766	180	3.347e-50	YP_007004000.1	YP_007004000.1 hypothetical protein F431_gp14 [Clostridium phage phiCP26F]	FALSE	0.41	83	1.527e-18			REFSEQ	Xu	REFSEQ hypothetical protein; Xu	0								1	4	FALSE	F
All_megahit_scaffold_10000_k141_1241951||full_3	All_megahit_scaffold_10000_k141_1241951||full	All_megahit_scaffold_10000_k141_1241951||full	keep	3	688	1134	-1	C		fpla:A4U99_14445 hypothetical protein	FALSE	0.561	161	5.574e-43												0								1	2	FALSE	F
All_megahit_scaffold_10000_k141_1241951||full_4	All_megahit_scaffold_10000_k141_1241951||full	All_megahit_scaffold_10000_k141_1241951||full	keep	4	1152	2285	-1	C		csb:CLSA_c29920 hypothetical protein	FALSE	0.245	97	3.581e-18	YP_003358800.1	YP_003358800.1 major capsid protein [Enterococcus phage phiEf11]	FALSE	0.23	89	1.288e-17	Phage major capsid protein E [PF03864.16]		sp|D6RRG1|CAPSD_BPKPP	Xs;Xh	sp|D6RRG1|CAPSD_BPKPP Major capsid protein; XhXs	0								0	2	FALSE	VF
All_megahit_scaffold_10000_k141_1241951||full_5	All_megahit_scaffold_10000_k141_1241951||full	All_megahit_scaffold_10000_k141_1241951||full	keep	5	2302	2661	-1	C		baco:OXB_2840 prophage protein	FALSE	0.495	88	3.663e-18	YP_008858641.1	YP_008858641.1 hypothetical protein DAVIES_6 [Brevibacillus phage Davies]	FALSE	0.37	61	5.869e-11			REFSEQ	Xu	REFSEQ hypothetical protein; Xu	0								1	1	FALSE	F
All_megahit_scaffold_10000_k141_1241951||full_6	All_megahit_scaffold_10000_k141_1241951||full	All_megahit_scaffold_10000_k141_1241951||full	keep	6	2667	3266	-1	C		obj:EIO64_07590 hypothetical protein	FALSE	0.436	140	1.107e-34												0								0	1	FALSE	F
All_megahit_scaffold_10000_k141_1241951||full_7	All_megahit_scaffold_10000_k141_1241951||full	All_megahit_scaffold_10000_k141_1241951||full	keep	7	3435	3629	-1	E																		0								2	1	FALSE	F
All_megahit_scaffold_10000_k141_1241951||full_8	All_megahit_scaffold_10000_k141_1241951||full	All_megahit_scaffold_10000_k141_1241951||full	keep	8	3626	3751	-1	E																		0								2	1	FALSE	F
All_megahit_scaffold_10000_k141_1241951||full_9	All_megahit_scaffold_10000_k141_1241951||full	All_megahit_scaffold_10000_k141_1241951||full	keep	9	3744	4268	-1	C		fpla:A4U99_14470 hypothetical protein	FALSE	0.672	183	5.108e-50	YP_009193989.1	YP_009193989.1 HK97 gp10 familygprotein [Bacillus phage vB_BtS_BMBtp3]	FALSE	0.394	83	1.775e-17	Bacteriophage HK97-gp10, putative tail-component [PF04883.13]		REFSEQ	Xu	REFSEQ hypothetical protein; Xu	0								0	1	FALSE	F
All_megahit_scaffold_10000_k141_1241951||full_10	All_megahit_scaffold_10000_k141_1241951||full	All_megahit_scaffold_10000_k141_1241951||full	keep	10	4348	5370	-1	A		fpla:A4U99_14480 hypothetical protein	TRUE	0.662	443	7.726e-137	YP_002265413.1	YP_002265413.1 minor head protein [Clostridium phage phiCP39-O]	FALSE	0.357	145	2.002e-36	Phage Mu protein F like protein [PF04233.15]					0								0	1	FALSE	F
All_megahit_scaffold_10000_k141_1241951||full_11	All_megahit_scaffold_10000_k141_1241951||full	All_megahit_scaffold_10000_k141_1241951||full	keep	11	5720	6487	-1	C		spy:SPy_0980 putative antirepressor - phage associated	FALSE	0.476	220	2.947e-61	YP_001425627.1	YP_001425627.1 phage associated-antirepressor [Bacillus virus 1]	FALSE	0.471	216	2.825e-62	Phage antirepressor protein KilAC domain [PF03374.15]; BRO family, N-terminal domain [PF02498.18]		sp|O34449|YOQD_BACSU	Xu	sp|O34449|YOQD_BACSU SPbeta prophage-derived putative antirepressor protein YoqD; Xu	0								0	1	FALSE	F
All_megahit_scaffold_10000_k141_1241951||full_12	All_megahit_scaffold_10000_k141_1241951||full	All_megahit_scaffold_10000_k141_1241951||full	keep	12	6503	6718	-1	E																		0								2	1	FALSE	F
All_megahit_scaffold_10000_k141_1241951||full_13	All_megahit_scaffold_10000_k141_1241951||full	All_megahit_scaffold_10000_k141_1241951||full	keep	13	6715	6927	-1	E																		0								2	1	FALSE	F
All_megahit_scaffold_10000_k141_1241951||full_14	All_megahit_scaffold_10000_k141_1241951||full	All_megahit_scaffold_10000_k141_1241951||full	keep	14	7046	7219	-1	E																		0								1	1	FALSE	F
All_megahit_scaffold_10000_k141_1241951||full_15	All_megahit_scaffold_10000_k141_1241951||full	All_megahit_scaffold_10000_k141_1241951||full	keep	15	7337	8743	-1	A		obj:EIO64_07615 phage portal protein	TRUE	0.619	542	5.441e-169	YP_002265412.1	YP_002265412.1 portal [Clostridium phage phiCP39-O]	FALSE	0.291	189	5.382e-50	Phage portal protein, SPP1 Gp6-like [PF05133.15]		sp|Q05220|PORTL_BPML5	Xp;Xr;Xs	sp|Q05220|PORTL_BPML5 Portal protein; XpXrXs	0								0	1	FALSE	VF
All_megahit_scaffold_10000_k141_1241951||full_16	All_megahit_scaffold_10000_k141_1241951||full	All_megahit_scaffold_10000_k141_1241951||full	keep	16	8959	10176	-1	A		pow:IJ21_17820 terminase-like family protein	TRUE	0.554	423	6.025e-129	YP_009099334.1	YP_009099334.1 PBSX familygterminase large subunit [Bacillus phage Waukesha92]	TRUE	0.539	415	2.499e-128	Terminase-like family [PF03237.16]; Phage terminase large subunit [PF04466.14]; Terminase RNAseH like domain [PF17288.3]		sp|P17312|TERL_BPT4	Xr;Xh	sp|P17312|TERL_BPT4 Terminase, large subunit; XhXr	0								0	1	FALSE	VF
All_megahit_scaffold_10000_k141_1272744||full_1	All_megahit_scaffold_10000_k141_1272744||full	All_megahit_scaffold_10000_k141_1272744||full	keep	1	1	207	1	C	K07729	bpro:PMF13cell1_03339 hypothetical protein; K07729	FALSE	0.835	120	3.454e-30							Helix-turn-helix [PF01381.23]; Helix-turn-helix domain [PF12844.8]; Cro/C1-type HTH DNA-binding domain [PF13443.7]; Helix-turn-helix domain [PF13560.7]; Helix-turn-helix domain [PF13744.7]					0									5	FALSE	F
All_megahit_scaffold_10000_k141_1272744||full_2	All_megahit_scaffold_10000_k141_1272744||full	All_megahit_scaffold_10000_k141_1272744||full	keep	2	331	996	1	C		bpro:PMF13cell1_05295 mprA_3; Response regulator MprA	FALSE	0.669	296	2.938e-88							Response regulator receiver domain [PF00072.25]; Transcriptional regulatory protein, C terminal [PF00486.29]		REFSEQ	Xu	REFSEQ hybrid sensor histidine kinase - response regulator; Xu	0									4	FALSE	F
All_megahit_scaffold_10000_k141_1272744||full_3	All_megahit_scaffold_10000_k141_1272744||full	All_megahit_scaffold_10000_k141_1272744||full	keep	3	1085	1999	1	A	K01990	dsy:DSY2784 hypothetical protein; K01990	TRUE	0.749	463	1.21e-144	YP_004957306.1	YP_004957306.1 DevA family ABC transporter ATP-binding protein [Planktothrix phage PaV-LD]	FALSE	0.3	90	1.834e-18	ABC transporter [PF00005.28]					0									2	FALSE	MF
All_megahit_scaffold_10000_k141_1272744||full_4	All_megahit_scaffold_10000_k141_1272744||full	All_megahit_scaffold_10000_k141_1272744||full	keep	4	1992	2816	1	C		bpro:PMF13cell1_05293 hypothetical protein	FALSE	0.319	141	8.176e-34												0									2	FALSE	F
All_megahit_scaffold_10000_k141_1272744||full_5	All_megahit_scaffold_10000_k141_1272744||full	All_megahit_scaffold_10000_k141_1272744||full	keep	5	2827	3729	1	C		ral:Rumal_0832 histidine kinase	FALSE	0.572	315	2.479e-93	NP_077550.1	NP_077550.1 EsV-1-65 [Ectocarpus siliculosus virus 1]	FALSE	0.226	65	2.047e-10	Histidine kinase-, DNA gyrase B-, and HSP90-like ATPase [PF02518.27]; His Kinase A (phospho-acceptor) domain [PF00512.26]					0									2	FALSE	F
All_megahit_scaffold_10000_k141_1272744||full_6	All_megahit_scaffold_10000_k141_1272744||full	All_megahit_scaffold_10000_k141_1272744||full	keep	6	3898	4338	1	C		cct:CC1_29450 hypothetical protein	FALSE	0.393	91	1.183e-18							Winged helix DNA-binding domain [PF13463.7]					0									2	FALSE	F
All_megahit_scaffold_10000_k141_1272744||full_7	All_megahit_scaffold_10000_k141_1272744||full	All_megahit_scaffold_10000_k141_1272744||full	keep	7	4515	5852	1	A	K01647	ert:EUR_22510 Citrate synthase; K01647	TRUE	0.741	662	6.113e-211							Citrate synthase, C-terminal domain [PF00285.22]					0								2	2	FALSE	MF
All_megahit_scaffold_10000_k141_1272744||full_8	All_megahit_scaffold_10000_k141_1272744||full	All_megahit_scaffold_10000_k141_1272744||full	keep	8	6207	7490	-1	C		ckr:CKR_2608 hypothetical protein	FALSE	0.401	291	6.765e-83	YP_009196137.1	YP_009196137.1 site-specific integrase [Paenibacillus phage Vegas]	FALSE	0.305	192	2.99e-51	Phage integrase family [PF00589.23]		sp|Q9CI63|P2IN_LACLA	Xr	sp|Q9CI63|P2IN_LACLA Prophage ps2 probable integrase; Xr	0								1	2	FALSE	V
All_megahit_scaffold_10000_k141_1272744||full_9	All_megahit_scaffold_10000_k141_1272744||full	All_megahit_scaffold_10000_k141_1272744||full	keep	9	8087	8635	-1	C		rix:RO1_40720 Predicted transcriptional regulators	FALSE	0.366	104	1.948e-22							Helix-turn-helix domain [PF12844.8]; Helix-turn-helix [PF01381.23]; Helix-turn-helix domain [PF13560.7]; Antitoxin component of bacterial toxin-antitoxin system, MqsA [PF15731.6]		sp|P03034|RPC1_LAMBD	Xp	sp|P03034|RPC1_LAMBD Repressor protein cI; Xp	0									2	FALSE
All_megahit_scaffold_10000_k141_1272744||full_10	All_megahit_scaffold_10000_k141_1272744||full	All_megahit_scaffold_10000_k141_1272744||full	keep	10	8795	8998	1	C		lua:D4A81_04815 XRE family transcriptional regulator	FALSE	0.552	69	1.449e-12							Helix-turn-helix domain [PF12844.8]; Cro/C1-type HTH DNA-binding domain [PF13443.7]; Helix-turn-helix [PF01381.23]; Bacteriophage CI repressor helix-turn-helix domain [PF07022.14]; Helix-turn-helix domain [PF13560.7]					0									2	FALSE
All_megahit_scaffold_10000_k141_1272744||full_11	All_megahit_scaffold_10000_k141_1272744||full	All_megahit_scaffold_10000_k141_1272744||full	keep	11	9012	9176	1	E																		0									2	FALSE
All_megahit_scaffold_10000_k141_1272744||full_12	All_megahit_scaffold_10000_k141_1272744||full	All_megahit_scaffold_10000_k141_1272744||full	keep	12	9232	9537	1	E																		0									2	FALSE
All_megahit_scaffold_10000_k141_1272744||full_13	All_megahit_scaffold_10000_k141_1272744||full	All_megahit_scaffold_10000_k141_1272744||full	keep	13	9545	9712	1	E																		0									2	FALSE
All_megahit_scaffold_10000_k141_1272744||full_14	All_megahit_scaffold_10000_k141_1272744||full	All_megahit_scaffold_10000_k141_1272744||full	keep	14	9681	9866	1	C		cso:CLS_15150 DNA binding domain, excisionase family	FALSE	0.624	65	2.604e-11												0									2	FALSE
All_megahit_scaffold_10000_k141_1272744||full_15	All_megahit_scaffold_10000_k141_1272744||full	All_megahit_scaffold_10000_k141_1272744||full	keep	15	9867	10235	1	E																		0									2	FALSE
All_megahit_scaffold_10000_k141_1272744||full_16	All_megahit_scaffold_10000_k141_1272744||full	All_megahit_scaffold_10000_k141_1272744||full	keep	16	10478	11338	1	C		cmiu:B1H56_08970 hypothetical protein	FALSE	0.26	93	1.107e-17							AAA domain [PF13481.7]					0									2	FALSE
All_megahit_scaffold_10000_k141_1272744||full_17	All_megahit_scaffold_10000_k141_1272744||full	All_megahit_scaffold_10000_k141_1272744||full	keep	17	11523	11693	1	E																		0									2	FALSE
All_megahit_scaffold_10000_k141_1272744||full_18	All_megahit_scaffold_10000_k141_1272744||full	All_megahit_scaffold_10000_k141_1272744||full	keep	18	11805	12323	1	E																		0									2	FALSE
All_megahit_scaffold_10000_k141_1272744||full_19	All_megahit_scaffold_10000_k141_1272744||full	All_megahit_scaffold_10000_k141_1272744||full	keep	19	12320	12511	1	E																		0									2	FALSE
All_megahit_scaffold_10000_k141_1272744||full_20	All_megahit_scaffold_10000_k141_1272744||full	All_megahit_scaffold_10000_k141_1272744||full	keep	20	12511	12699	1	E																		0									2	FALSE
All_megahit_scaffold_10000_k141_1272744||full_21	All_megahit_scaffold_10000_k141_1272744||full	All_megahit_scaffold_10000_k141_1272744||full	keep	21	12959	13396	1	C		arf:AR1Y2_0434 hypothetical protein	FALSE	0.341	63	7.174e-09												0									2	FALSE
All_megahit_scaffold_10000_k141_1272744||full_22	All_megahit_scaffold_10000_k141_1272744||full	All_megahit_scaffold_10000_k141_1272744||full	keep	22	13412	14278	1	A		arf:AR1Y2_0433 putative phage major capsid protein	TRUE	0.707	394	6.947e-121	YP_008240327.1	YP_008240327.1 N4-gp56 family major capsid protein [Thermus phage phi OH2]	FALSE	0.441	216	1.022e-61	P22 coat protein - gene protein 5 [PF11651.9]		sp|P19727|CAPSB_BPT7	Xr;Xs	sp|P19727|CAPSB_BPT7 Minor capsid protein; XrXs	0									2	FALSE	V
All_megahit_scaffold_10000_k141_1272744||full_23	All_megahit_scaffold_10000_k141_1272744||full	All_megahit_scaffold_10000_k141_1272744||full	keep	23	14349	14690	1	E																		0									2	FALSE
All_megahit_scaffold_10000_k141_1272744||full_24	All_megahit_scaffold_10000_k141_1272744||full	All_megahit_scaffold_10000_k141_1272744||full	keep	24	14677	15303	1	C		fpla:A4U99_16315 hypothetical protein	FALSE	0.279	70	8.559e-11												0									2	FALSE
All_megahit_scaffold_10000_k141_1272744||full_25	All_megahit_scaffold_10000_k141_1272744||full	All_megahit_scaffold_10000_k141_1272744||full	keep	25	15606	15743	-1	E																		0									2	FALSE
All_megahit_scaffold_10000_k141_1272744||full_26	All_megahit_scaffold_10000_k141_1272744||full	All_megahit_scaffold_10000_k141_1272744||full	keep	26	16045	16761	-1	A	K01992	ruk:A4V00_18295 ABC transporter; K01992	TRUE	0.827	406	4.12e-126							ABC-2 type transporter [PF01061.25]					0									2	FALSE	M
All_megahit_scaffold_10000_k141_1272744||full_27	All_megahit_scaffold_10000_k141_1272744||full	All_megahit_scaffold_10000_k141_1272744||full	keep	27	16758	17573	-1	A	K01990	ruk:A4V00_18300 ABC transporter ATP-binding protein; K01990	TRUE	0.829	460	4.577e-144	YP_009001498.1	YP_009001498.1 putative ATP-binding cassette transporter [Anomala cuprea entomopoxvirus]	FALSE	0.3	115	4.181e-27	ABC transporter [PF00005.28]					0									2	FALSE	M
All_megahit_scaffold_10000_k141_1272744||full_28	All_megahit_scaffold_10000_k141_1272744||full	All_megahit_scaffold_10000_k141_1272744||full	keep	28	17573	18370	-1	A		ruk:A4V00_18305 MerR family transcriptional regulator	TRUE	0.866	478	1.279e-150							MerR HTH family regulatory protein [PF13411.7]; MerR family regulatory protein [PF00376.24]					0									2	FALSE
All_megahit_scaffold_10000_k141_1272744||full_29	All_megahit_scaffold_10000_k141_1272744||full	All_megahit_scaffold_10000_k141_1272744||full	keep	29	18603	18842	-1	C		ruk:A4V00_18840 TnpV protein	FALSE	0.85	106	2.846e-25							Transposon-encoded protein TnpV [PF14198.7]					0									2	FALSE
All_megahit_scaffold_10000_k141_1272744||full_30	All_megahit_scaffold_10000_k141_1272744||full	All_megahit_scaffold_10000_k141_1272744||full	keep	30	19287	19685	1	C		bprs:CK3_15060 Protein of unknown function (DUF2500).	FALSE	0.635	155	4.255e-41							Protein of unknown function (DUF2500) [PF10694.10]					0									2	FALSE
All_megahit_scaffold_10000_k141_1272744||full_31	All_megahit_scaffold_10000_k141_1272744||full	All_megahit_scaffold_10000_k141_1272744||full	keep	31	19725	22151	1	A	K01869	obj:EIO64_03050 leucine--tRNA ligase; K01869	TRUE	0.896	1507	0	YP_007354261.1	YP_007354261.1 isoleucyl-tRNA synthetase [Acanthamoeba polyphaga moumouvirus]	FALSE	0.16	72	1.354e-11	tRNA synthetases class I (I, L, M and V) [PF00133.23]; Leucyl-tRNA synthetase, Domain 2 [PF13603.7]; tRNA synthetases class I (M) [PF09334.12]; Anticodon-binding domain of tRNA ligase [PF08264.14]; tRNA synthetases class I (C) catalytic domain [PF01406.20]					0								2	2	FALSE
All_megahit_scaffold_10000_k141_1272744||full_32	All_megahit_scaffold_10000_k141_1272744||full	All_megahit_scaffold_10000_k141_1272744||full	keep	32	22536	24083	1	A	K18682	obj:EIO64_06220 rny; ribonuclease Y; K18682	TRUE	0.836	889	3.586e-288							RNase Y N-terminal region [PF12072.9]; HD domain [PF01966.23]					0	MER0331877	I87	MER0331877 - family I87 unassigned peptidase inhibitors (Clostridium thermocellum) [I87.UPW]#I87#{inhibitor unit: 38-142}~source YP_005687637~	FALSE	0.469	81	3.307e-14	2	2	FALSE	P
All_megahit_scaffold_10000_k141_1272744||full_33	All_megahit_scaffold_10000_k141_1272744||full	All_megahit_scaffold_10000_k141_1272744||full	keep	33	24198	25292	1	E																		0								2	2	FALSE
All_megahit_scaffold_10000_k141_1272744||full_34	All_megahit_scaffold_10000_k141_1272744||full	All_megahit_scaffold_10000_k141_1272744||full	keep	34	25904	26443	-1	C		ruk:A4V00_05105 hypothetical protein	FALSE	0.499	168	1.001e-44												0									2	FALSE
All_megahit_scaffold_10000_k141_1272744||full_35	All_megahit_scaffold_10000_k141_1272744||full	All_megahit_scaffold_10000_k141_1272744||full	keep	35	26673	26834	1	E																		0									2	FALSE
All_megahit_scaffold_10000_k141_1272744||full_36	All_megahit_scaffold_10000_k141_1272744||full	All_megahit_scaffold_10000_k141_1272744||full	keep	36	26944	28611	1	A		ruk:A4V00_02655 recombinase family protein	TRUE	0.818	935	4.184e-303	YP_338210.1	YP_338210.1 recombinase family protein [Bacillus phage Gamma]	FALSE	0.235	145	1.151e-34	Resolvase, N terminal domain [PF00239.22]; Recombinase [PF07508.14]; Recombinase zinc beta ribbon domain [PF13408.7]		sp|P03015|GIN_BPMU	Xp;Xr;Xh	sp|P03015|GIN_BPMU Serine recombinase gin; XhXpXr	0									2	FALSE	V
All_megahit_scaffold_10000_k141_1272744||full_37	All_megahit_scaffold_10000_k141_1272744||full	All_megahit_scaffold_10000_k141_1272744||full	keep	37	28683	32255	-1	A	K03737	obj:EIO64_00660 nifJ; pyruvate:ferredoxin (flavodoxin) oxidoreductase; K03737	TRUE	0.694	1623	0							Pyruvate flavodoxin/ferredoxin oxidoreductase, thiamine diP-bdg [PF01855.20]; 4Fe-4S double cluster binding domain [PF13484.7]; Pyruvate ferredoxin/flavodoxin oxidoreductase [PF01558.19]; Pyruvate:ferredoxin oxidoreductase core domain II [PF17147.5]; Domain of unknown function [PF10371.10]; 4Fe-4S dicluster domain [PF13237.7]; Thiamine pyrophosphate enzyme, C-terminal TPP binding domain [PF02775.…					0								2	4	FALSE	MB
All_megahit_scaffold_10000_k141_1272744||full_38	All_megahit_scaffold_10000_k141_1272744||full	All_megahit_scaffold_10000_k141_1272744||full	keep	38	32600	33925	1	A	K10117	cct:CC1_08000 carbohydrate ABC transporter substrate-binding protein, CUT1 family (TC 3.A.1.1.-); K10117	TRUE	0.695	635	1.884e-201												0								2	4	FALSE	MFB
All_megahit_scaffold_10000_k141_1272744||full_39	All_megahit_scaffold_10000_k141_1272744||full	All_megahit_scaffold_10000_k141_1272744||full	keep	39	34016	34858	1	A	K10118	ehl:EHLA_0351 Binding-protein-dependent transport system inner membrane component; K10118	TRUE	0.763	436	8.185e-136							Binding-protein-dependent transport system inner membrane component [PF00528.23]					0									4	FALSE	MFB
All_megahit_scaffold_10000_k141_1272744||full_40	All_megahit_scaffold_10000_k141_1272744||full	All_megahit_scaffold_10000_k141_1272744||full	keep	40	34858	35691	1	A	K10119	cct:CC1_08020 carbohydrate ABC transporter membrane protein 2, CUT1 family (TC 3.A.1.1.-); K10119	TRUE	0.776	431	5.879e-134							Binding-protein-dependent transport system inner membrane component [PF00528.23]					0									4	FALSE	MFB
All_megahit_scaffold_10000_k141_1272744||full_41	All_megahit_scaffold_10000_k141_1272744||full	All_megahit_scaffold_10000_k141_1272744||full	keep	41	35769	36794	1	A	K02529	ehl:EHLA_0349 LacI-type HTH domain; K02529	TRUE	0.606	396	1.452e-120	YP_009617199.1	YP_009617199.1 DNA-binding transcriptional repressor LacI [Escherichia phage DE3]	FALSE	0.234	98	6.666e-21	Periplasmic binding proteins and sugar binding domain of LacI family [PF00532.22]; Periplasmic binding protein-like domain [PF13377.7]; Bacterial regulatory proteins, lacI family [PF00356.22]; Periplasmic binding protein domain [PF13407.7]					0								2	2	FALSE	F
All_megahit_scaffold_10000_k141_1272744||full_42	All_megahit_scaffold_10000_k141_1272744||full	All_megahit_scaffold_10000_k141_1272744||full	keep	42	36840	38309	1	A	K00705	ehl:EHLA_0348 4-alpha-glucanotransferase; K00705	TRUE	0.687	668	7.151e-212							4-alpha-glucanotransferase [PF02446.18]	GH77 amylomaltase or 4-alpha-glucanotransferase (EC 2.4.1.25) [GH77]				0								2	2	FALSE	MF
All_megahit_scaffold_10000_k141_1272744||full_43	All_megahit_scaffold_10000_k141_1272744||full	All_megahit_scaffold_10000_k141_1272744||full	keep	43	38428	38781	-1	E																		0									2	FALSE	F
All_megahit_scaffold_10000_k141_1273733||full_1	All_megahit_scaffold_10000_k141_1273733||full	All_megahit_scaffold_10000_k141_1273733||full	keep	1	1	96	-1	E																		0								2	5	FALSE	F
All_megahit_scaffold_10000_k141_1273733||full_2	All_megahit_scaffold_10000_k141_1273733||full	All_megahit_scaffold_10000_k141_1273733||full	keep	2	121	300	-1	E																		0								2	4	FALSE	F
All_megahit_scaffold_10000_k141_1273733||full_3	All_megahit_scaffold_10000_k141_1273733||full	All_megahit_scaffold_10000_k141_1273733||full	keep	3	314	430	-1	E																		0								2	4	FALSE	F
All_megahit_scaffold_10000_k141_1273733||full_4	All_megahit_scaffold_10000_k141_1273733||full	All_megahit_scaffold_10000_k141_1273733||full	keep	4	435	776	-1	E																		0								2	4	FALSE	F
[truncated: 17,873 more rows]

## Sheet: read_mapping_abunces_609_vMAGs
bins	LM	LO	LP	KS	KL	KH
IDBACoAss_scaffold_10000_scaffold_8777__full	0.0177428	0.0122758	0.00613453	0.000618244	0	0
[truncated: 608 more rows]

## Sheet: vContact2_genome_by_genome
index	Genome	Studies there is clustering To	In how many datasets?	Order	Family	Genus	VC	VC Status	Size	VC Subcluster	Type	VC Subcluster Size	Network_Color_JRR	Quality	Adj P-value	Topology Confidence Score	Genera in VC	Families in VC	Orders in VC	Genus Confidence Score
[truncated: 1,674 more rows]

[truncated: 3 more sheets: virus_host_linkages, 36_host_linked_AMGs, quality info_all_4516_UViG]
