# Supplementary material for: Exposing new taxonomic variation with inflammation — a murine model-specific genome database for gut microbiome researchers
Source: Microbiome. 2023 May 20;11:114. doi: 10.1186/s40168-023-01529-7 (PMC10199544; doi:10.1186/s40168-023-01529-7)
Supplement: Supplementary file 6 — Additional file 5. dRep and FastANI clustering results of CBAJ-DB with iMGMC, MGBC, and human MAGs. [file 40168_2023_1529_MOESM5_ESM.xlsx]

## Sheet: MGBC_dRep
MAG_id	mgbc_mags_in_clust	mgbc_cluster_winner	cluster.id.mgbc
CBAJDB_1	MGBC000540	MGBC000540	mgbc_118_1
CBAJDB_4	MGBC102128, MGBC102134, MGBC102201, MGBC102215, MGBC102226, MGBC102250, MGBC102257, MGBC102438, MGBC102448, MGBC102481, MGBC102497, MGBC102522, MGBC102525, MGBC102545, MGBC102552, MGBC102575, MGBC102583, MGBC102603, MGBC106448, MGBC106468, MGBC106493, MGBC106543, MGBC106565, MGBC106659, MGBC106711, MGBC106744, MGBC106778, MGBC106802, MGBC106827, MGBC106838, MGBC106852, MGBC106875, MGBC106899, MGB…	MGBC140805	mgbc_975_11
CBAJDB_6	MGBC102203, MGBC102211, MGBC102218, MGBC102222, MGBC102252, MGBC102263, MGBC102268, MGBC103006, MGBC103013, MGBC103066, MGBC103074, MGBC103079, MGBC103090, MGBC103108, MGBC103116, MGBC116612, MGBC116633, MGBC137657, MGBC137765, MGBC137805, MGBC137884, MGBC140854, MGBC140862, MGBC140888, MGBC141002, MGBC141086, MGBC141098, MGBC142419, MGBC142423, MGBC162150, MGBC162176, MGBC163804, MGBC163969, MGB…	MGBC137805	mgbc_936_2
CBAJDB_11	MGBC102200, MGBC102206, MGBC102217, MGBC102224, MGBC102234, MGBC102240, MGBC102242, MGBC106884, MGBC106904, MGBC106926, MGBC163063, MGBC163618, MGBC164194, MGBC165119	MGBC106904	mgbc_875_1
CBAJDB_14	MGBC101909, MGBC101953, MGBC102025, MGBC102031, MGBC102543, MGBC102570, MGBC102704, MGBC106515, MGBC106539, MGBC106599, MGBC106770, MGBC106807, MGBC106839, MGBC107129, MGBC107158, MGBC107173, MGBC112326, MGBC112382, MGBC112453, MGBC112545, MGBC112564, MGBC112700, MGBC112885, MGBC112891, MGBC114654, MGBC115733, MGBC115770, MGBC134290, MGBC134375, MGBC141889, MGBC141905, MGBC141922, MGBC141962, MGB…	MGBC101953	mgbc_994_13
CBAJDB_31	did not cluster	LM_meg_bin.23	mgbc_267_0
CBAJDB_34	did not cluster	LO_CoAss_bin.41	mgbc_268_0
CBAJDB_39	did not cluster	KS_bin.91	mgbc_239_3
CBAJDB_43	MGBC107092, MGBC107224, MGBC130616	MGBC130616	mgbc_233_1
CBAJDB_46	MGBC102530, MGBC102558, MGBC107219, MGBC107331, MGBC107552, MGBC130828, MGBC164440	MGBC107219	mgbc_229_2
CBAJDB_47	MGBC102527, MGBC106734, MGBC114465, MGBC130624, MGBC130887, MGBC136321, MGBC141007, MGBC141018, MGBC141035, MGBC141071, MGBC161678, MGBC161733, MGBC161949, MGBC161974, MGBC162018, MGBC162125	MGBC162018	mgbc_215_3
CBAJDB_50	MGBC129474, MGBC137736	MGBC129474	mgbc_245_2
CBAJDB_54	MGBC106488, MGBC106544, MGBC106567, MGBC106763, MGBC106816, MGBC106846, MGBC106933, MGBC106984, MGBC107023, MGBC107036, MGBC107073, MGBC107090, MGBC107120, MGBC107132, MGBC107150, MGBC107169	MGBC107036	mgbc_255_3
CBAJDB_64	did not cluster	LP_meg_bin.70	mgbc_703_9
CBAJDB_69	MGBC107338, MGBC113926, MGBC113941, MGBC163123, MGBC163330, MGBC163497, MGBC163564, MGBC163633, MGBC163744, MGBC163796, MGBC164239, MGBC164305, MGBC164421, MGBC164689, MGBC164878, MGBC164963, MGBC165146, MGBC165305	MGBC163564	mgbc_353_3
CBAJDB_70	MGBC100293, MGBC104951, MGBC105394, MGBC114200, MGBC114432, MGBC114541, MGBC128976, MGBC129020, MGBC129098, MGBC131969, MGBC132143, MGBC132207, MGBC132341, MGBC135161, MGBC135269, MGBC135306, MGBC143897, MGBC143948, MGBC163179, MGBC163251, MGBC163327, MGBC163436, MGBC163517, MGBC163562, MGBC163851, MGBC163962, MGBC164146, MGBC164225, MGBC164429, MGBC164610, MGBC164705, MGBC164798, MGBC164875, MGB…	MGBC114200	mgbc_627_1
CBAJDB_89	MGBC105149, MGBC131995, MGBC132218	MGBC131995	mgbc_432_1
CBAJDB_97	MGBC000121, MGBC102897, MGBC102905, MGBC102915, MGBC105573, MGBC114155, MGBC129930, MGBC131656, MGBC139635, MGBC139701, MGBC139788, MGBC140163, MGBC163111, MGBC163366, MGBC163417, MGBC163525, MGBC163728, MGBC163926, MGBC164027, MGBC164138, MGBC164580, MGBC164795, MGBC164959, MGBC165026, MGBC165200, MGBC165276	MGBC102897	mgbc_438_1
CBAJDB_100	MGBC100528, MGBC100543, MGBC100601, MGBC100648, MGBC100722, MGBC100773, MGBC100809, MGBC100816, MGBC101028, MGBC101072, MGBC101651, MGBC101854, MGBC102456, MGBC102482, MGBC105638, MGBC105660, MGBC105708, MGBC105741, MGBC105787, MGBC106481, MGBC107809, MGBC108233, MGBC129420, MGBC129483, MGBC129553, MGBC129587, MGBC129745, MGBC129804, MGBC129855, MGBC130000, MGBC130051, MGBC130112, MGBC130187, MGB…	MGBC163558	mgbc_643_1
CBAJDB_102	MGBC106898, MGBC130623, MGBC131006, MGBC131339	MGBC130623	mgbc_608_6
CBAJDB_108	MGBC104010, MGBC104244, MGBC163857, MGBC163947, MGBC164342, MGBC164599, MGBC166787, MGBC167096	MGBC164599	mgbc_441_1
CBAJDB_114	MGBC107583, MGBC107621, MGBC107687, MGBC126549, MGBC129776, MGBC129933, MGBC129974, MGBC130277, MGBC130326, MGBC130710, MGBC130937, MGBC131029, MGBC131085, MGBC131150, MGBC131271, MGBC131544, MGBC131587, MGBC131632	MGBC129933	mgbc_531_1
CBAJDB_115	MGBC107272, MGBC108468, MGBC108509, MGBC108633, MGBC108674, MGBC131026, MGBC135458, MGBC136305, MGBC159766, MGBC161419, MGBC164074, MGBC164220, MGBC164301	MGBC161419	mgbc_665_1
CBAJDB_120	did not cluster	All_IDBACoAss_bin.10	mgbc_657_0
CBAJDB_125	MGBC129586, MGBC130996, MGBC139664, MGBC139874, MGBC163625, MGBC163939, MGBC164222, MGBC164676, MGBC165282	MGBC165282	mgbc_467_1
CBAJDB_126	MGBC104699, MGBC104899, MGBC105218, MGBC105271, MGBC107401, MGBC111487, MGBC114524, MGBC128988, MGBC129038, MGBC129082, MGBC129240, MGBC130940, MGBC131880, MGBC137762, MGBC164435, MGBC164592, MGBC164685, MGBC164790	MGBC104699	mgbc_327_1
CBAJDB_129	MGBC104720, MGBC104963, MGBC113636, MGBC163247, MGBC163515, MGBC163622, MGBC164285, MGBC164613, MGBC164688, MGBC164970, MGBC165078	MGBC104963	mgbc_713_2
CBAJDB_130	MGBC000171, MGBC100714, MGBC100813, MGBC100871, MGBC100950, MGBC101133, MGBC101228, MGBC101323, MGBC101557, MGBC101572, MGBC101646, MGBC101763, MGBC101839, MGBC105658, MGBC106021, MGBC106169, MGBC117184, MGBC117716	MGBC000171	mgbc_694_1
CBAJDB_133	MGBC103685, MGBC103705, MGBC104895, MGBC105009, MGBC105357, MGBC109925, MGBC109968, MGBC110033, MGBC111301, MGBC129955, MGBC130107, MGBC130249, MGBC130618, MGBC131240, MGBC131887, MGBC132023, MGBC132167, MGBC132250, MGBC132330, MGBC132449, MGBC161773, MGBC161796, MGBC161901, MGBC161925, MGBC161942, MGBC161966, MGBC161988, MGBC162046, MGBC162154, MGBC162167, MGBC163078, MGBC163162, MGBC163213, MGB…	MGBC131887	mgbc_459_1
CBAJDB_141	MGBC000275, MGBC163972, MGBC164331, MGBC164437, MGBC164525, MGBC164615, MGBC164700, MGBC164816	MGBC000275	mgbc_475_1
CBAJDB_144	MGBC000332, MGBC100548, MGBC103948, MGBC103984, MGBC104015, MGBC104217, MGBC104408, MGBC104518, MGBC105231, MGBC106811, MGBC106826, MGBC107041, MGBC107081, MGBC107144, MGBC107172, MGBC107187, MGBC110937, MGBC110978, MGBC110998, MGBC111099, MGBC111369, MGBC111724, MGBC114173, MGBC114257, MGBC115033, MGBC115056, MGBC115096, MGBC115135, MGBC128022, MGBC128936, MGBC131314, MGBC131349, MGBC131734, MGB…	MGBC131349	mgbc_461_2
CBAJDB_154	MGBC116458, MGBC116466, MGBC116475, MGBC116491, MGBC116550, MGBC116566, MGBC116572, MGBC116641, MGBC116654, MGBC116656, MGBC116733, MGBC116740, MGBC116752, MGBC116763, MGBC136689, MGBC136998, MGBC162022, MGBC162184	LO_meg_bin.81	mgbc_564_4
CBAJDB_159	MGBC101484, MGBC101668, MGBC102439, MGBC102449, MGBC102468, MGBC102484, MGBC102507, MGBC102514, MGBC106634, MGBC106692, MGBC106729, MGBC107250, MGBC109096, MGBC114085, MGBC116719, MGBC116738, MGBC116754, MGBC116768, MGBC116913, MGBC118794, MGBC120691, MGBC129404, MGBC129542, MGBC129882, MGBC130002, MGBC131270, MGBC131385, MGBC131435, MGBC131495, MGBC131545, MGBC131792, MGBC131796, MGBC137081, MGB…	MGBC131792	mgbc_573_2
CBAJDB_163	MGBC000176	MGBC000176	mgbc_548_1
CBAJDB_166	MGBC000174, MGBC000532, MGBC118027, MGBC118120, MGBC163957, MGBC164447	MGBC118027	mgbc_429_1
CBAJDB_169	MGBC000530, MGBC103955, MGBC103990, MGBC104003, MGBC104874, MGBC105224, MGBC105582, MGBC107167, MGBC107186, MGBC113981, MGBC114052, MGBC114076, MGBC114402, MGBC129274, MGBC139314, MGBC143889, MGBC143953, MGBC161833, MGBC161908, MGBC162087, MGBC163135, MGBC163371, MGBC163526, MGBC163745, MGBC164026, MGBC164230, MGBC164942, MGBC165029	MGBC105224	mgbc_596_2
CBAJDB_174	MGBC104369, MGBC104922, MGBC105187, MGBC105222, MGBC105349, MGBC107588, MGBC107622, MGBC107638, MGBC107690, MGBC110777, MGBC114123, MGBC114603, MGBC129465, MGBC129830, MGBC130033, MGBC130194, MGBC130284, MGBC130496, MGBC130599, MGBC130941, MGBC131016, MGBC131090, MGBC131458, MGBC131531, MGBC131580, MGBC134227, MGBC135149, MGBC135452, MGBC135639, MGBC139320, MGBC139566, MGBC139849, MGBC139974, MGB…	MGBC114603	mgbc_595_1
CBAJDB_178	MGBC000501, MGBC131118, MGBC140041	MGBC131118	mgbc_435_1
CBAJDB_183	MGBC103943, MGBC104215, MGBC104218, MGBC104379, MGBC104833, MGBC104896, MGBC104933, MGBC105185, MGBC105320, MGBC106843, MGBC114324, MGBC114433, MGBC114547, MGBC114578, MGBC116906, MGBC135202, MGBC135483, MGBC136292, MGBC145717, MGBC145974, MGBC146236, MGBC146539, MGBC146689, MGBC146774, MGBC147775, MGBC147949, MGBC148547, MGBC149082, MGBC150141, MGBC150341, MGBC150553, MGBC152165, MGBC152420, MGB…	MGBC135202	mgbc_554_5
CBAJDB_190	MGBC100199, MGBC102618, MGBC103945, MGBC103962, MGBC103986, MGBC104017, MGBC104178, MGBC104213, MGBC104308, MGBC106571, MGBC106586, MGBC106612, MGBC106648, MGBC106668, MGBC106690, MGBC106721, MGBC106758, MGBC106773, MGBC106793, MGBC106810, MGBC106825, MGBC106853, MGBC107124, MGBC107149, MGBC107165, MGBC107207, MGBC107372, MGBC107389, MGBC107422, MGBC107439, MGBC107498, MGBC107534, MGBC107558, MGB…	MGBC118434	mgbc_560_1
CBAJDB_193	MGBC107778, MGBC107818, MGBC107888, MGBC107905, MGBC107910, MGBC107927, MGBC117955, MGBC118050, MGBC131375	MGBC107888	mgbc_499_1
CBAJDB_197	MGBC000339, MGBC105142, MGBC105348, MGBC140102, MGBC140122, MGBC161679, MGBC161831, MGBC161906, MGBC162094	MGBC105142	mgbc_510_1
CBAJDB_206	MGBC000340, MGBC114912, MGBC139948, MGBC140139	MGBC114912	mgbc_494_2
CBAJDB_211	MGBC000154, MGBC100608, MGBC100642, MGBC103997, MGBC105828, MGBC129440, MGBC129593, MGBC129696, MGBC129790, MGBC129951, MGBC129998, MGBC130299, MGBC130472, MGBC130774, MGBC131002, MGBC131207, MGBC131236, MGBC131335, MGBC131441, MGBC131549, MGBC131759, MGBC131960, MGBC163571, MGBC164051, MGBC164216, MGBC164319, MGBC164443	MGBC129998	mgbc_452_1
CBAJDB_213	did not cluster	KE_bin.1co	mgbc_518_0
CBAJDB_221	MGBC000006	MGBC000006	mgbc_517_1
CBAJDB_235	MGBC124549, MGBC130889, MGBC132017, MGBC132223, MGBC132357, MGBC163119, MGBC163323, MGBC163381, MGBC163580, MGBC163800, MGBC163859, MGBC163945, MGBC164136, MGBC164304, MGBC164396, MGBC164503, MGBC164595, MGBC164680, MGBC164774, MGBC165020	MGBC163323	mgbc_410_2
CBAJDB_237	did not cluster	LM_CoAss_bin.98	mgbc_411_0
CBAJDB_243	MGBC163980, MGBC164450	MGBC164450	mgbc_529_1
CBAJDB_246	did not cluster	All_IDBACoAss_bin.155	mgbc_413_0
CBAJDB_249	MGBC118033, MGBC139687, MGBC162330, MGBC162612, MGBC163428, MGBC164940, MGBC165023	MGBC165023	mgbc_415_1
CBAJDB_254	MGBC130966, MGBC161807, MGBC162117	MGBC162117	mgbc_541_5
CBAJDB_257	MGBC102511, MGBC102541, MGBC106479, MGBC106490, MGBC106550, MGBC106871, MGBC106881, MGBC106927, MGBC106987, MGBC107015, MGBC107151, MGBC107189, MGBC107473, MGBC113708, MGBC114943, MGBC129437, MGBC129589, MGBC129786, MGBC129960, MGBC130416, MGBC131442, MGBC136913, MGBC137208, MGBC139454, MGBC161652, MGBC161730, MGBC161750, MGBC161882, MGBC162213, MGBC162921	MGBC162921	mgbc_543_1
CBAJDB_264	MGBC000129, MGBC000330, MGBC102026, MGBC102055, MGBC102323, MGBC102478, MGBC102488, MGBC102503, MGBC106453, MGBC106471, MGBC106485, MGBC106503, MGBC106542, MGBC109060, MGBC109126, MGBC110365, MGBC110552, MGBC110625, MGBC111143, MGBC111225, MGBC111292, MGBC113029, MGBC113850, MGBC113872, MGBC113889, MGBC113896, MGBC114430, MGBC116926, MGBC116949, MGBC116989, MGBC117142, MGBC117196, MGBC117234, MGB…	MGBC131707	mgbc_546_4
CBAJDB_265	MGBC106731, MGBC106815, MGBC106863, MGBC106890, MGBC106932, MGBC106989, MGBC107014, MGBC107245, MGBC107394, MGBC107563, MGBC129123, MGBC142060, MGBC163071, MGBC163219, MGBC163512, MGBC163637, MGBC163788, MGBC163865, MGBC163937, MGBC164118, MGBC164202, MGBC164289, MGBC164405, MGBC164582, MGBC164939, MGBC165199, MGBC165280	MGBC164289	mgbc_583_8
CBAJDB_269	MGBC161823	MGBC161823	mgbc_661_1
CBAJDB_279	MGBC137693, MGBC137905, MGBC163124, MGBC163225, MGBC163258, MGBC163520, MGBC163566, MGBC163655, MGBC163751, MGBC164043, MGBC164129, MGBC164224, MGBC164341, MGBC164962, MGBC165132, MGBC165314	MGBC165132	mgbc_669_1
CBAJDB_280	MGBC106581, MGBC106676, MGBC110844	LM_bin.85	mgbc_617_1
CBAJDB_285	MGBC103435, MGBC104905, MGBC104957, MGBC104993, MGBC105057, MGBC105136, MGBC105479, MGBC105552, MGBC107297, MGBC111990, MGBC112159, MGBC112191, MGBC112206, MGBC114174, MGBC114184, MGBC114203, MGBC114242, MGBC115178, MGBC115228, MGBC115339, MGBC115405, MGBC115420, MGBC115430, MGBC115777, MGBC116212, MGBC117107, MGBC118781, MGBC127219, MGBC130818, MGBC131589, MGBC132124, MGBC133051, MGBC133134, MGB…	MGBC159726	mgbc_686_4
CBAJDB_291	MGBC000114, MGBC000237, MGBC103779, MGBC103822, MGBC104900, MGBC104958, MGBC105132, MGBC105318, MGBC105323, MGBC117082, MGBC124062, MGBC131999, MGBC140129, MGBC163737, MGBC165053	MGBC105132	mgbc_679_1
CBAJDB_294	MGBC139341, MGBC161829, MGBC161904, MGBC163747	MGBC139341	mgbc_425_1
CBAJDB_303	MGBC000124, MGBC000233, MGBC104410, MGBC104527, MGBC105505, MGBC105519, MGBC105574, MGBC166783, MGBC167095	MGBC105519	mgbc_420_1
CBAJDB_306	MGBC105355, MGBC105588	LP_meg_bin.22	mgbc_428_1
CBAJDB_315	MGBC105122, MGBC163450, MGBC165063	MGBC105122	mgbc_427_1
CBAJDB_319	did not cluster	KS_meg_bin.37	mgbc_250_0
CBAJDB_327	did not cluster	KS_meg_bin.69	mgbc_718_3
CBAJDB_331	MGBC164714, MGBC165072	MGBC164714	mgbc_790_1
CBAJDB_332	did not cluster	KS_bin.50	mgbc_766_3
CBAJDB_340	MGBC131444, MGBC161755	MGBC161755	mgbc_765_1
CBAJDB_346	MGBC134105, MGBC134128, MGBC134307	MGBC134307	mgbc_764_2
CBAJDB_347	did not cluster	LM_CoAss_bin.47	mgbc_760_0
CBAJDB_350	did not cluster	Control_CoAss_bin.125	mgbc_772_0
CBAJDB_352	MGBC105270	Control_CoAss_bin.79	mgbc_789_1
CBAJDB_357	did not cluster	KS_bin.94	mgbc_788_1
CBAJDB_361	did not cluster	LM_bin.81	mgbc_804_0
CBAJDB_364	MGBC129486, MGBC129543, MGBC129591, MGBC129644, MGBC129781, MGBC129891, MGBC130352, MGBC130787, MGBC130844, MGBC131173, MGBC131227, MGBC131338, MGBC131381, MGBC131434, MGBC131557, MGBC131711, MGBC131748, MGBC131804, MGBC161862	MGBC131434	mgbc_800_5
CBAJDB_365	did not cluster	LM_meg_bin.103	mgbc_800_1
CBAJDB_366	Control_CoAss_bin.94, MGBC164625	MGBC164625	mgbc_799_1
CBAJDB_368	did not cluster	LM_meg_bin.74	mgbc_796_1
CBAJDB_370	did not cluster	LP_meg_bin.63	mgbc_802_0
CBAJDB_371	did not cluster	LO_CoAss_bin.15	mgbc_803_0
CBAJDB_376	LM_meg_bin.62, MGBC164625	MGBC164625	mgbc_799_1
CBAJDB_382	MGBC116689	MGBC116689	mgbc_798_1
CBAJDB_386	MGBC130433, MGBC164451	MGBC164451	mgbc_807_1
CBAJDB_387	did not cluster	KS_bin.31	mgbc_745_21
CBAJDB_392	did not cluster	LP_meg_bin.73	mgbc_745_20
CBAJDB_399	MGBC114113	LP_CoAss_bin.59	mgbc_753_1
CBAJDB_404	did not cluster	Control_CoAss_bin.126	mgbc_755_0
CBAJDB_406	did not cluster	Control_CoAss_bin.44	mgbc_743_2
CBAJDB_412	did not cluster	All_IDBACoAss_bin.146	mgbc_742_1
CBAJDB_413	MGBC163965, MGBC164430, MGBC164697, MGBC164985, MGBC165065	MGBC164430	mgbc_756_1
CBAJDB_414	MGBC102470, MGBC129868, MGBC130337, MGBC130378, MGBC130691, MGBC131043, MGBC131725, MGBC137764	MGBC130337	mgbc_782_6
CBAJDB_415	MGBC142096	MGBC142096	mgbc_780_3
CBAJDB_419	MGBC000100, MGBC000497, MGBC000584	MGBC000100	mgbc_714_1
CBAJDB_423	MGBC000239, MGBC000336, MGBC000537, MGBC104762, MGBC105335, MGBC109085, MGBC109131, MGBC110584, MGBC113583, MGBC116386, MGBC119699, MGBC128327, MGBC129206, MGBC131221, MGBC135177, MGBC135459, MGBC135521, MGBC135646, MGBC135952, MGBC136295, MGBC137653, MGBC137728, MGBC137807, MGBC140032, MGBC140282, MGBC140310, MGBC143952, MGBC161406, MGBC161666, MGBC161723, MGBC161753, MGBC161769, MGBC161793, MGB…	MGBC000336	mgbc_534_2
CBAJDB_427	MGBC101216, MGBC101248, MGBC101559, MGBC101582, MGBC101788, MGBC129350, MGBC129484, MGBC129579, MGBC129743, MGBC129962, MGBC129994, MGBC130109, MGBC130152, MGBC130901, MGBC131129, MGBC131180, MGBC131234, MGBC131332, MGBC131397, MGBC131432, MGBC131799, MGBC132462, MGBC161672, MGBC161734, MGBC161825, MGBC161861, MGBC161907, MGBC162019, MGBC162089, MGBC162129, MGBC162153, MGBC162181	MGBC161672	mgbc_731_3
CBAJDB_431	did not cluster	LO_meg_bin.46	mgbc_734_1
CBAJDB_437	did not cluster	LP_CoAss_bin.71	mgbc_733_0
CBAJDB_442	did not cluster	Control_CoAss_bin.119	mgbc_735_0
CBAJDB_449	did not cluster	All_MegahitCoAss_bin.93	mgbc_248_0
CBAJDB_453	MGBC114082, MGBC129722, MGBC163954, MGBC164427	MGBC129722	mgbc_151_9
CBAJDB_459	did not cluster	Control_CoAss_bin.133	mgbc_259_0
CBAJDB_462	did not cluster	KS_bin.88	mgbc_249_0
CBAJDB_467	did not cluster	All_IDBACoAss_bin.1	mgbc_198_0
CBAJDB_469	MGBC132526, MGBC161176, MGBC161250	MGBC161176	mgbc_100_1
CBAJDB_472	MGBC163490, MGBC163668, MGBC164984	MGBC163490	mgbc_37_1
CBAJDB_474	MGBC105116, MGBC105154, MGBC107761, MGBC107780, MGBC107791, MGBC107800, MGBC107808, MGBC107822, MGBC107832, MGBC107908, MGBC107915, MGBC107994, MGBC116668, MGBC123588, MGBC124066, MGBC133135, MGBC161178, MGBC163485, MGBC163626, MGBC163843, MGBC164604, MGBC164669, MGBC164925, MGBC165361	MGBC107780	mgbc_41_2
CBAJDB_476	MGBC000147, MGBC116393, MGBC116442	MGBC000147	mgbc_33_1
CBAJDB_482	MGBC000016, MGBC000034, MGBC000575, MGBC102839, MGBC103503, MGBC119105	MGBC103503	mgbc_342_1
CBAJDB_484	did not cluster	All_MegahitCoAss_bin.160	mgbc_9_0
CBAJDB_487	MGBC102502, MGBC102750, MGBC102758, MGBC102766, MGBC102901, MGBC102921, MGBC103031, MGBC103153, MGBC103165, MGBC103182, MGBC106524, MGBC106574, MGBC106759, MGBC106915, MGBC106985, MGBC107095, MGBC107118, MGBC107391, MGBC107454, MGBC107504, MGBC107706, MGBC107750, MGBC114025, MGBC114070, MGBC114258, MGBC116433, MGBC130228, MGBC130497, MGBC130671, MGBC131101, MGBC131791, MGBC137634, MGBC139302, MGB…	MGBC114258	mgbc_15_11
CBAJDB_491	did not cluster	KE_salmonella_man_1	mgbc_156_0
CBAJDB_497	MGBC000481, MGBC101972, MGBC101990, MGBC101997, MGBC102533, MGBC102591, MGBC102767, MGBC102856, MGBC102861, MGBC109077, MGBC112461, MGBC112623, MGBC112642, MGBC112800, MGBC112932, MGBC112953, MGBC114141, MGBC114241, MGBC114305, MGBC114403, MGBC114568, MGBC129433, MGBC130003, MGBC130368, MGBC130411, MGBC130960, MGBC130997, MGBC131229, MGBC131257, MGBC133578, MGBC134188, MGBC137652, MGBC137874, MGB…	MGBC102767	mgbc_710_14

## Sheet: iMGMC_dRep
MAG_id	imgmc_mags_in_clust	imgmc_cluster_winner	cluster.id.imgmc
CBAJDB_1	did not cluster	Control_CoAss_bin.57	imgmc_808_1
CBAJDB_4	extra_ERR2497911.34	extra_ERR2497911.34	imgmc_167_1
CBAJDB_6	did not cluster	LP_bin.22	imgmc_155_1
CBAJDB_11	iMGMC_442	iMGMC_442	imgmc_132_1
CBAJDB_14	did not cluster	LM_man_bin_alistipes	imgmc_195_1
CBAJDB_31	iMGMC_767	iMGMC_767	imgmc_894_1
CBAJDB_34	extra_SRR8443398.47	LO_CoAss_bin.41	imgmc_873_1
CBAJDB_39	iMGMC_914	iMGMC_914	imgmc_884_1
CBAJDB_43	single_China_6_1_110307.6	single_China_6_1_110307.6	imgmc_888_1
CBAJDB_46	single_China_6_1_110307.10	single_China_6_1_110307.10	imgmc_934_1
CBAJDB_47	did not cluster	KS_meg_bin.28	imgmc_926_1
CBAJDB_50	extra_SRR8443403.19	extra_SRR8443403.19	imgmc_863_1
CBAJDB_54	extra_SRR1703492.30	extra_SRR1703492.30	imgmc_897_1
CBAJDB_64	did not cluster	LP_meg_bin.70	imgmc_961_1
CBAJDB_69	extra_SRR8443400.1	LM_CoAss_bin.99	imgmc_971_1
CBAJDB_70	extra_SRR5927699.85	extra_SRR5927699.85	imgmc_592_1
CBAJDB_89	single_wildmice_C1235.10	LO_meg_bin.100	imgmc_731_1
CBAJDB_97	single_wildmice_C1249.3	single_wildmice_C1249.3	imgmc_440_1
CBAJDB_100	extra_ERR982797.26	extra_ERR982797.26	imgmc_582_1
CBAJDB_102	did not cluster	LP_CoAss_bin.70	imgmc_650_1
CBAJDB_108	single_MIKI_N6_MIKI2.58	All_MegahitCoAss_bin.108	imgmc_442_1
CBAJDB_114	extra_SRR8443411.1	extra_SRR8443411.1	imgmc_737_1
CBAJDB_115	iMGMC_364	iMGMC_364	imgmc_657_1
CBAJDB_120	iMGMC_232	All_IDBACoAss_bin.10	imgmc_669_1
CBAJDB_125	iMGMC_346	iMGMC_346	imgmc_682_1
CBAJDB_126	extra_SRR8291348.31	extra_SRR8291348.31	imgmc_481_1
CBAJDB_129	extra_ERR1762133.8	extra_ERR1762133.8	imgmc_715_1
CBAJDB_130	single_China_32_110627.23	single_China_32_110627.23	imgmc_609_1
CBAJDB_133	single_wildmice_C1228.30	single_wildmice_C1228.30	imgmc_493_1
CBAJDB_141	iMGMC_97	All_IDBACoAss_bin.56	imgmc_502_1
CBAJDB_144	extra_SRR5927703.16	extra_SRR5927703.16	imgmc_494_1
CBAJDB_154	did not cluster	LO_meg_bin.81	imgmc_550_1
CBAJDB_159	did not cluster	All_IDBACoAss_bin.125	imgmc_549_1
CBAJDB_163	extra_SRR5927705.108	All_MegahitCoAss_bin.181	imgmc_451_1
CBAJDB_166	iMGMC_272	iMGMC_272	imgmc_483_1
CBAJDB_169	single_wildmice_C1239.74	single_wildmice_C1239.74	imgmc_693_1
CBAJDB_174	extra_SRR5927708.54	extra_SRR5927708.54	imgmc_700_1
CBAJDB_178	single_China_1A_dyr4_07_110105.18	LM_meg_bin.126	imgmc_734_1
CBAJDB_183	did not cluster	LO_CoAss_bin.67	imgmc_512_1
CBAJDB_190	extra_SRR7533644.63	extra_SRR7533644.63	imgmc_520_1
CBAJDB_193	single_China_2A_dyr16_06_101205.17	single_China_2A_dyr16_06_101205.17	imgmc_752_1
CBAJDB_197	single_wildmice_C1235.16	single_wildmice_C1235.16	imgmc_757_1
CBAJDB_206	iMGMC_458	All_IDBACoAss_bin.116	imgmc_763_1
CBAJDB_211	iMGMC_386	iMGMC_386	imgmc_578_1
CBAJDB_213	did not cluster	KE_bin.1co	imgmc_785_0
CBAJDB_221	extra_SRR1703495.16	All_MegahitCoAss_bin.130	imgmc_779_1
CBAJDB_235	extra_ERR2059946.46	LM_CoAss_bin.39	imgmc_721_1
CBAJDB_237	iMGMC_405	iMGMC_405	imgmc_723_1
CBAJDB_243	iMGMC_211	iMGMC_211	imgmc_718_1
CBAJDB_246	extra_ERR1762106.17	extra_ERR1762106.17	imgmc_725_1
CBAJDB_249	iMGMC_82	iMGMC_82	imgmc_727_1
CBAJDB_254	did not cluster	LM_meg_bin.123	imgmc_565_1
CBAJDB_257	single_China_4_2_110307.41	single_China_4_2_110307.41	imgmc_566_1
CBAJDB_264	extra_ERR2059950.11	extra_ERR2059950.11	imgmc_563_1
CBAJDB_265	single_China_3_1_110307.38, single_China_5_5_110307.13	single_China_3_1_110307.38	imgmc_568_1
CBAJDB_269	extra_SRR5927729.43	LO_bin.115	imgmc_771_1
CBAJDB_279	extra_SRR8291352.54	All_IDBACoAss_bin.51	imgmc_655_1
CBAJDB_280	did not cluster	LM_bin.85	imgmc_642_1
CBAJDB_285	single_wildmice_C1246.4	single_wildmice_C1246.4	imgmc_603_1
CBAJDB_291	single_wildmice_C1228.5	single_wildmice_C1228.5	imgmc_599_1
CBAJDB_294	iMGMC_344	iMGMC_344	imgmc_712_1
CBAJDB_303	single_MIKI_Tac130_23_Tac130ce.1	single_MIKI_Tac130_23_Tac130ce.1	imgmc_708_1
CBAJDB_306	extra_SRR8291359.62	LP_meg_bin.22	imgmc_702_1
CBAJDB_315	single_wildmice_C1234.47	single_wildmice_C1234.47	imgmc_703_1
CBAJDB_319	extra_ERR1762114.14	KS_meg_bin.37	imgmc_413_1
CBAJDB_327	did not cluster	KS_meg_bin.69	imgmc_271_1
CBAJDB_331	iMGMC_692	iMGMC_692	imgmc_361_1
CBAJDB_332	did not cluster	KS_bin.50	imgmc_329_1
CBAJDB_340	did not cluster	LO_meg_bin.85	imgmc_328_1
CBAJDB_346	extra_SRR5925348.21	extra_SRR5925348.21	imgmc_336_1
CBAJDB_347	iMGMC_652	LM_CoAss_bin.47	imgmc_327_1
CBAJDB_350	extra_SRR7761326.4	Control_CoAss_bin.125	imgmc_321_1
CBAJDB_352	single_wildmice_C1240.2	Control_CoAss_bin.79	imgmc_360_1
CBAJDB_357	iMGMC_530	iMGMC_530	imgmc_400_1
CBAJDB_361	extra_SRR8291359.17	LM_bin.81	imgmc_362_1
CBAJDB_364	extra_SRR8291363.7	extra_SRR8291363.7	imgmc_365_3
CBAJDB_365	did not cluster	LM_meg_bin.103	imgmc_365_1
CBAJDB_366	Control_CoAss_bin.94	Control_CoAss_bin.94	imgmc_372_1
CBAJDB_368	extra_SRR5927716.13	LM_meg_bin.74	imgmc_371_1
CBAJDB_370	did not cluster	LP_meg_bin.63	imgmc_370_1
CBAJDB_371	did not cluster	LO_CoAss_bin.15	imgmc_369_1
CBAJDB_376	LM_meg_bin.62	Control_CoAss_bin.94	imgmc_372_1
CBAJDB_382	extra_ERR1762113.14	extra_ERR1762113.14	imgmc_368_1
CBAJDB_386	extra_ERR1762133.15	extra_ERR1762133.15	imgmc_396_1
CBAJDB_387	iMGMC_851	KS_bin.31	imgmc_308_1
CBAJDB_392	did not cluster	LP_meg_bin.73	imgmc_309_1
CBAJDB_399	extra_SRR8291361.58	LP_CoAss_bin.59	imgmc_301_1
CBAJDB_404	iMGMC_635	Control_CoAss_bin.126	imgmc_299_1
CBAJDB_406	did not cluster	Control_CoAss_bin.44	imgmc_305_2
CBAJDB_412	iMGMC_561	iMGMC_561	imgmc_305_1
CBAJDB_413	extra_SRR8291364.29	All_IDBACoAss_bin.82	imgmc_297_1
CBAJDB_414	did not cluster	KS_bin.19	imgmc_342_1
CBAJDB_415	did not cluster	LO_meg_bin.110	imgmc_348_1
CBAJDB_419	iMGMC_638	KS_meg_bin.56	imgmc_252_1
CBAJDB_423	extra_SRR8291367.20	extra_SRR8291367.20	imgmc_411_1
CBAJDB_427	extra_ERR982824.35	extra_ERR982824.35	imgmc_289_1
CBAJDB_431	extra_SRR8291342.3	extra_SRR8291342.3	imgmc_286_1
CBAJDB_437	did not cluster	LP_CoAss_bin.71	imgmc_288_1
CBAJDB_442	did not cluster	Control_CoAss_bin.119	imgmc_287_1
CBAJDB_449	did not cluster	All_MegahitCoAss_bin.93	imgmc_255_0
CBAJDB_453	extra_SRR8443407.48	extra_SRR8443407.48	imgmc_415_1
CBAJDB_459	iMGMC_186	iMGMC_186	imgmc_905_1
CBAJDB_462	iMGMC_450	iMGMC_450	imgmc_620_1
CBAJDB_467	did not cluster	All_IDBACoAss_bin.1	imgmc_939_1
CBAJDB_469	did not cluster	LP_bin.71	imgmc_1040_1
CBAJDB_472	did not cluster	All_MegahitCoAss_bin.87	imgmc_1055_1
CBAJDB_474	extra_ERR1762131.1	extra_ERR1762131.1	imgmc_1053_1
CBAJDB_476	extra_SRR3223201.86	LO_bin.102	imgmc_1046_1
CBAJDB_482	iMGMC_244	KL_meg_bin.4	imgmc_997_1
CBAJDB_484	did not cluster	All_MegahitCoAss_bin.160	imgmc_1007_1
CBAJDB_487	single_China_8_7_110307.17	LP_bin.86	imgmc_1003_1
CBAJDB_491	did not cluster	KE_salmonella_man_1	imgmc_1025_0
CBAJDB_497	extra_SRR7691154.9	extra_SRR7691154.9	imgmc_42_1

## Sheet: UHGG_dRep
genome	secondary_cluster	threshold	cluster_method	comparison_algorithm	primary_cluster	drep_winner
MGYG000003627	1_0	0.05	average	ANImf	1	yes
MGYG000003731	2_0	0.05	average	ANImf	2	yes
MGYG000003755	3_0	0.05	average	ANImf	3	yes
MGYG000000686	4_1	0.05	average	ANImf	4	yes
MGYG000003302	4_2	0.05	average	ANImf	4	yes
MGYG000000478	5_0	0.05	average	ANImf	5	yes
MGYG000004360	6_0	0.05	average	ANImf	6	yes
MGYG000003514	7_0	0.05	average	ANImf	7	yes
MGYG000001095	8_0	0.05	average	ANImf	8	yes
MGYG000003804	9_0	0.05	average	ANImf	9	yes
MGYG000004707	10_0	0.05	average	ANImf	10	yes
MGYG000004826	11_0	0.05	average	ANImf	11	yes
MGYG000002015	12_0	0.05	average	ANImf	12	yes
MGYG000002044	13_0	0.05	average	ANImf	13	yes
MGYG000003652	14_1	0.05	average	ANImf	14	yes
MGYG000003660	14_2	0.05	average	ANImf	14	yes
MGYG000000590	15_1	0.05	average	ANImf	15	yes
MGYG000002244	15_2	0.05	average	ANImf	15	yes
MGYG000003321	16_0	0.05	average	ANImf	16	yes
MGYG000000962	17_0	0.05	average	ANImf	17	yes
MGYG000000683	18_0	0.05	average	ANImf	18	yes
MGYG000003505	19_0	0.05	average	ANImf	19	yes
MGYG000002578	20_0	0.05	average	ANImf	20	yes
MGYG000004478	21_0	0.05	average	ANImf	21	yes
MGYG000004521	22_0	0.05	average	ANImf	22	yes
MGYG000004298	23_0	0.05	average	ANImf	23	yes
MGYG000000507	24_1	0.05	average	ANImf	24	yes
MGYG000004484	24_2	0.05	average	ANImf	24	yes
MGYG000002648	25_0	0.05	average	ANImf	25	yes
MGYG000004485	26_0	0.05	average	ANImf	26	yes
MGYG000004361	27_0	0.05	average	ANImf	27	yes
MGYG000004537	28_0	0.05	average	ANImf	28	yes
MGYG000004905	29_0	0.05	average	ANImf	29	yes
MGYG000002649	30_0	0.05	average	ANImf	30	yes
MGYG000000874	31_1	0.05	average	ANImf	31	yes
MGYG000003217	31_2	0.05	average	ANImf	31	yes
MGYG000001950	32_0	0.05	average	ANImf	32	yes
MGYG000001801	33_0	0.05	average	ANImf	33	yes
MGYG000003817	34_1	0.05	average	ANImf	34	yes
MGYG000003827	34_2	0.05	average	ANImf	34	yes
MGYG000002021	35_1	0.05	average	ANImf	35	yes
MGYG000003859	35_2	0.05	average	ANImf	35	yes
MGYG000003845	36_0	0.05	average	ANImf	36	yes
MGYG000000637	37_0	0.05	average	ANImf	37	yes
MGYG000004648	38_0	0.05	average	ANImf	38	yes
MGYG000000445	39_1	0.05	average	ANImf	39	yes
MGYG000000617	39_2	0.05	average	ANImf	39	yes
MGYG000000492	40_0	0.05	average	ANImf	40	yes
MGYG000000506	41_0	0.05	average	ANImf	41	yes
MGYG000002666	42_0	0.05	average	ANImf	42	yes
MGYG000001974	43_0	0.05	average	ANImf	43	yes
MGYG000003283	44_0	0.05	average	ANImf	44	yes
MGYG000004444	45_0	0.05	average	ANImf	45	yes
MGYG000004533	46_0	0.05	average	ANImf	46	yes
MGYG000000528	47_1	0.05	average	ANImf	47	yes
MGYG000000610	47_2	0.05	average	ANImf	47	yes
MGYG000002873	48_0	0.05	average	ANImf	48	yes
MGYG000003285	49_0	0.05	average	ANImf	49	yes
MGYG000001894	50_1	0.05	average	ANImf	50	yes
MGYG000004400	50_2	0.05	average	ANImf	50	yes
MGYG000003155	51_0	0.05	average	ANImf	51	yes
MGYG000000581	52_0	0.05	average	ANImf	52	yes
MGYG000000394	53_0	0.05	average	ANImf	53	yes
MGYG000002616	54_0	0.05	average	ANImf	54	yes
MGYG000004639	55_0	0.05	average	ANImf	55	yes
MGYG000001985	56_0	0.05	average	ANImf	56	yes
MGYG000004674	57_0	0.05	average	ANImf	57	yes
MGYG000001822	58_0	0.05	average	ANImf	58	yes
MGYG000004585	59_0	0.05	average	ANImf	59	yes
MGYG000000897	60_0	0.05	average	ANImf	60	yes
MGYG000004312	61_0	0.05	average	ANImf	61	yes
MGYG000002160	62_0	0.05	average	ANImf	62	yes
MGYG000001856	63_0	0.05	average	ANImf	63	yes
MGYG000003888	64_0	0.05	average	ANImf	64	yes
MGYG000003962	65_0	0.05	average	ANImf	65	yes
MGYG000004574	66_0	0.05	average	ANImf	66	yes
MGYG000003531	67_0	0.05	average	ANImf	67	yes
MGYG000003455	68_0	0.05	average	ANImf	68	yes
MGYG000004339	69_0	0.05	average	ANImf	69	yes
MGYG000004372	70_0	0.05	average	ANImf	70	yes
MGYG000002456	71_0	0.05	average	ANImf	71	yes
MGYG000000654	72_0	0.05	average	ANImf	72	yes
MGYG000002161	73_0	0.05	average	ANImf	73	yes
MGYG000000470	74_0	0.05	average	ANImf	74	yes
MGYG000000502	75_0	0.05	average	ANImf	75	yes
MGYG000003567	76_0	0.05	average	ANImf	76	yes
MGYG000001488	77_0	0.05	average	ANImf	77	yes
MGYG000004838	78_1	0.05	average	ANImf	78	yes
MGYG000004865	78_2	0.05	average	ANImf	78	yes
MGYG000003528	79_0	0.05	average	ANImf	79	yes
MGYG000004793	80_0	0.05	average	ANImf	80	yes
MGYG000002567	81_0	0.05	average	ANImf	81	yes
MGYG000003525	82_0	0.05	average	ANImf	82	yes
MGYG000001339	83_0	0.05	average	ANImf	83	yes
MGYG000004144	84_0	0.05	average	ANImf	84	yes
MGYG000003483	85_0	0.05	average	ANImf	85	yes
MGYG000003642	86_0	0.05	average	ANImf	86	yes
MGYG000002219	87_0	0.05	average	ANImf	87	yes
MGYG000003631	88_0	0.05	average	ANImf	88	yes
MGYG000003499	89_0	0.05	average	ANImf	89	yes
MGYG000003643	90_0	0.05	average	ANImf	90	yes
MGYG000002398	91_0	0.05	average	ANImf	91	yes
MGYG000003249	92_0	0.05	average	ANImf	92	yes
MGYG000003389	93_0	0.05	average	ANImf	93	yes
MGYG000000509	94_0	0.05	average	ANImf	94	yes
MGYG000001768	95_0	0.05	average	ANImf	95	yes
MGYG000000358	96_0	0.05	average	ANImf	96	yes
MGYG000000519	97_0	0.05	average	ANImf	97	yes
MGYG000004492	98_0	0.05	average	ANImf	98	yes
MGYG000001574	99_0	0.05	average	ANImf	99	yes
MGYG000004096	100_0	0.05	average	ANImf	100	yes
MGYG000003170	101_1	0.05	average	ANImf	101	yes
MGYG000004187	101_2	0.05	average	ANImf	101	yes
MGYG000001410	102_0	0.05	average	ANImf	102	yes
MGYG000001976	103_1	0.05	average	ANImf	103	yes
MGYG000002101	103_2	0.05	average	ANImf	103	yes
MGYG000000632	103_3	0.05	average	ANImf	103	yes
MGYG000004454	103_4	0.05	average	ANImf	103	yes
MGYG000000548	104_0	0.05	average	ANImf	104	yes
MGYG000000821	105_0	0.05	average	ANImf	105	yes
MGYG000001361	106_0	0.05	average	ANImf	106	yes
MGYG000000840	107_0	0.05	average	ANImf	107	yes
MGYG000004829	108_0	0.05	average	ANImf	108	yes
MGYG000004738	109_0	0.05	average	ANImf	109	yes
MGYG000000810	110_1	0.05	average	ANImf	110	yes
MGYG000003914	110_2	0.05	average	ANImf	110	yes
MGYG000000918	110_3	0.05	average	ANImf	110	yes
MGYG000003901	111_1	0.05	average	ANImf	111	yes
MGYG000004694	111_2	0.05	average	ANImf	111	yes
MGYG000001401	112_0	0.05	average	ANImf	112	yes
MGYG000004704	113_0	0.05	average	ANImf	113	yes
MGYG000003852	114_1	0.05	average	ANImf	114	yes
MGYG000004647	114_2	0.05	average	ANImf	114	yes
MGYG000000560	115_0	0.05	average	ANImf	115	yes
MGYG000004825	116_0	0.05	average	ANImf	116	yes
MGYG000000557	117_0	0.05	average	ANImf	117	yes
MGYG000002062	118_0	0.05	average	ANImf	118	yes
MGYG000000796	119_1	0.05	average	ANImf	119	yes
MGYG000002643	119_2	0.05	average	ANImf	119	yes
MGYG000003022	120_1	0.05	average	ANImf	120	yes
MGYG000003352	120_2	0.05	average	ANImf	120	yes
MGYG000001294	120_3	0.05	average	ANImf	120	yes
MGYG000003023	121_0	0.05	average	ANImf	121	yes
MGYG000001923	122_0	0.05	average	ANImf	122	yes
MGYG000000552	123_1	0.05	average	ANImf	123	yes
MGYG000004751	123_2	0.05	average	ANImf	123	yes
MGYG000000351	124_0	0.05	average	ANImf	124	yes
MGYG000000814	125_0	0.05	average	ANImf	125	yes
MGYG000001892	126_0	0.05	average	ANImf	126	yes
MGYG000001614	127_0	0.05	average	ANImf	127	yes
MGYG000004626	128_0	0.05	average	ANImf	128	yes
MGYG000000850	129_1	0.05	average	ANImf	129	yes
MGYG000003836	129_2	0.05	average	ANImf	129	yes
MGYG000000567	130_1	0.05	average	ANImf	130	yes
MGYG000001900	130_2	0.05	average	ANImf	130	yes
MGYG000002591	131_0	0.05	average	ANImf	131	yes
MGYG000003999	132_0	0.05	average	ANImf	132	yes
MGYG000003969	133_0	0.05	average	ANImf	133	yes
MGYG000000475	134_1	0.05	average	ANImf	134	yes
MGYG000004637	134_2	0.05	average	ANImf	134	yes
MGYG000001113	135_0	0.05	average	ANImf	135	yes
MGYG000003879	136_0	0.05	average	ANImf	136	yes
MGYG000000225	137_1	0.05	average	ANImf	137	yes
MGYG000003017	137_2	0.05	average	ANImf	137	yes
MGYG000000525	138_0	0.05	average	ANImf	138	yes
MGYG000000717	139_0	0.05	average	ANImf	139	yes
MGYG000000564	140_0	0.05	average	ANImf	140	yes
MGYG000003288	141_0	0.05	average	ANImf	141	yes
MGYG000003318	142_0	0.05	average	ANImf	142	yes
MGYG000000624	143_0	0.05	average	ANImf	143	yes
MGYG000001494	144_1	0.05	average	ANImf	144	yes
MGYG000002447	144_2	0.05	average	ANImf	144	yes
MGYG000003566	145_0	0.05	average	ANImf	145	yes
MGYG000004573	146_0	0.05	average	ANImf	146	yes
MGYG000003654	147_0	0.05	average	ANImf	147	yes
MGYG000002209	148_0	0.05	average	ANImf	148	yes
MGYG000004823	149_0	0.05	average	ANImf	149	yes
MGYG000000376	150_0	0.05	average	ANImf	150	yes
MGYG000001529	151_0	0.05	average	ANImf	151	yes
MGYG000001608	152_0	0.05	average	ANImf	152	yes
MGYG000003203	153_1	0.05	average	ANImf	153	yes
MGYG000004002	153_2	0.05	average	ANImf	153	yes
MGYG000001552	153_3	0.05	average	ANImf	153	yes
MGYG000004878	154_0	0.05	average	ANImf	154	yes
MGYG000000183	155_1	0.05	average	ANImf	155	yes
MGYG000000203	155_2	0.05	average	ANImf	155	yes
MGYG000001655	156_0	0.05	average	ANImf	156	yes
MGYG000003240	157_0	0.05	average	ANImf	157	yes
MGYG000000168	158_0	0.05	average	ANImf	158	yes
MGYG000000343	159_0	0.05	average	ANImf	159	yes
MGYG000004822	160_0	0.05	average	ANImf	160	yes
MGYG000000254	161_0	0.05	average	ANImf	161	yes
MGYG000003076	162_0	0.05	average	ANImf	162	yes
MGYG000001399	163_0	0.05	average	ANImf	163	yes
MGYG000004711	164_0	0.05	average	ANImf	164	yes
MGYG000001791	165_0	0.05	average	ANImf	165	yes
MGYG000003637	166_0	0.05	average	ANImf	166	yes
MGYG000000451	167_1	0.05	average	ANImf	167	yes
MGYG000002722	167_2	0.05	average	ANImf	167	yes
MGYG000003905	167_3	0.05	average	ANImf	167	yes
MGYG000003744	168_0	0.05	average	ANImf	168	yes
MGYG000003539	169_1	0.05	average	ANImf	169	yes
MGYG000003604	169_2	0.05	average	ANImf	169	yes
MGYG000004768	170_0	0.05	average	ANImf	170	yes
MGYG000003018	171_0	0.05	average	ANImf	171	yes
MGYG000003254	172_0	0.05	average	ANImf	172	yes
MGYG000004172	173_0	0.05	average	ANImf	173	yes
CBAJDB_12	174_1	0.05	average	ANImf	174	no
CBAJDB_13	174_1	0.05	average	ANImf	174	no
CBAJDB_14	174_1	0.05	average	ANImf	174	yes
CBAJDB_15	174_1	0.05	average	ANImf	174	no
CBAJDB_16	174_1	0.05	average	ANImf	174	no
CBAJDB_17	174_1	0.05	average	ANImf	174	no
CBAJDB_18	174_1	0.05	average	ANImf	174	no
CBAJDB_19	174_1	0.05	average	ANImf	174	no
CBAJDB_20	174_1	0.05	average	ANImf	174	no
CBAJDB_21	174_1	0.05	average	ANImf	174	no
CBAJDB_22	174_1	0.05	average	ANImf	174	no
CBAJDB_23	174_1	0.05	average	ANImf	174	no
CBAJDB_24	174_1	0.05	average	ANImf	174	no
CBAJDB_25	174_1	0.05	average	ANImf	174	no
CBAJDB_26	174_1	0.05	average	ANImf	174	no
CBAJDB_27	174_1	0.05	average	ANImf	174	no
CBAJDB_28	174_1	0.05	average	ANImf	174	no
CBAJDB_29	174_1	0.05	average	ANImf	174	no
MGYG000003019	175_0	0.05	average	ANImf	175	yes
MGYG000000823	176_0	0.05	average	ANImf	176	yes
MGYG000001415	177_0	0.05	average	ANImf	177	yes
MGYG000004756	178_0	0.05	average	ANImf	178	yes
MGYG000002867	179_0	0.05	average	ANImf	179	yes
MGYG000001546	180_1	0.05	average	ANImf	180	yes
MGYG000001562	180_2	0.05	average	ANImf	180	yes
MGYG000001420	180_3	0.05	average	ANImf	180	yes
MGYG000000437	181_0	0.05	average	ANImf	181	yes
MGYG000000003	182_1	0.05	average	ANImf	182	yes
MGYG000003279	182_2	0.05	average	ANImf	182	yes
MGYG000004290	183_0	0.05	average	ANImf	183	yes
MGYG000000074	184_0	0.05	average	ANImf	184	yes
MGYG000004658	185_0	0.05	average	ANImf	185	yes
MGYG000002592	186_0	0.05	average	ANImf	186	yes
MGYG000002203	187_0	0.05	average	ANImf	187	yes
MGYG000002674	188_0	0.05	average	ANImf	188	yes
MGYG000003989	189_0	0.05	average	ANImf	189	yes
MGYG000004536	190_1	0.05	average	ANImf	190	yes
MGYG000004544	190_2	0.05	average	ANImf	190	yes
MGYG000002082	191_0	0.05	average	ANImf	191	yes
MGYG000003941	192_0	0.05	average	ANImf	192	yes
MGYG000004006	193_0	0.05	average	ANImf	193	yes
MGYG000002007	194_0	0.05	average	ANImf	194	yes
MGYG000000053	195_0	0.05	average	ANImf	195	yes
MGYG000003952	196_0	0.05	average	ANImf	196	yes
MGYG000001663	197_0	0.05	average	ANImf	197	yes
MGYG000000414	198_0	0.05	average	ANImf	198	yes
MGYG000003948	199_0	0.05	average	ANImf	199	yes
MGYG000002675	200_0	0.05	average	ANImf	200	yes
MGYG000004241	201_1	0.05	average	ANImf	201	yes
MGYG000004354	201_2	0.05	average	ANImf	201	yes
MGYG000000128	202_0	0.05	average	ANImf	202	yes
MGYG000001302.1	203_0	0.05	average	ANImf	203	yes
MGYG000000418	204_0	0.05	average	ANImf	204	yes
MGYG000003448	205_0	0.05	average	ANImf	205	yes
MGYG000003626	206_0	0.05	average	ANImf	206	yes
MGYG000003649	207_0	0.05	average	ANImf	207	yes
MGYG000003445	208_0	0.05	average	ANImf	208	yes
MGYG000003444	209_0	0.05	average	ANImf	209	yes
MGYG000003880	210_0	0.05	average	ANImf	210	yes
MGYG000004790	211_0	0.05	average	ANImf	211	yes
MGYG000003991	212_0	0.05	average	ANImf	212	yes
MGYG000004050	213_0	0.05	average	ANImf	213	yes
MGYG000001767	214_0	0.05	average	ANImf	214	yes
MGYG000003573	215_0	0.05	average	ANImf	215	yes
MGYG000003530	216_0	0.05	average	ANImf	216	yes
MGYG000002922	217_0	0.05	average	ANImf	217	yes
MGYG000001085	218_0	0.05	average	ANImf	218	yes
MGYG000004402	219_0	0.05	average	ANImf	219	yes
MGYG000001633	220_0	0.05	average	ANImf	220	yes
MGYG000001803	221_0	0.05	average	ANImf	221	yes
MGYG000004205	222_0	0.05	average	ANImf	222	yes
MGYG000001804	223_0	0.05	average	ANImf	223	yes
MGYG000003193	224_0	0.05	average	ANImf	224	yes
MGYG000002179	225_1	0.05	average	ANImf	225	yes
MGYG000002564	225_2	0.05	average	ANImf	225	yes
MGYG000001772	225_3	0.05	average	ANImf	225	yes
MGYG000001774	225_4	0.05	average	ANImf	225	yes
MGYG000004465	226_0	0.05	average	ANImf	226	yes
MGYG000004559	227_0	0.05	average	ANImf	227	yes
MGYG000003540	228_1	0.05	average	ANImf	228	yes
MGYG000003554	228_2	0.05	average	ANImf	228	yes
MGYG000002109	229_0	0.05	average	ANImf	229	yes
MGYG000002878	230_0	0.05	average	ANImf	230	yes
MGYG000003563	231_0	0.05	average	ANImf	231	yes
MGYG000003564	232_0	0.05	average	ANImf	232	yes
MGYG000003645	233_0	0.05	average	ANImf	233	yes
MGYG000003556	234_0	0.05	average	ANImf	234	yes
MGYG000003599	235_0	0.05	average	ANImf	235	yes
MGYG000003467	236_0	0.05	average	ANImf	236	yes
MGYG000003472	237_0	0.05	average	ANImf	237	yes
MGYG000003605.1	238_0	0.05	average	ANImf	238	yes
MGYG000003542	239_0	0.05	average	ANImf	239	yes
MGYG000003469	240_0	0.05	average	ANImf	240	yes
MGYG000003544	241_0	0.05	average	ANImf	241	yes
MGYG000003415	242_0	0.05	average	ANImf	242	yes
MGYG000001557	243_0	0.05	average	ANImf	243	yes
MGYG000004638	244_0	0.05	average	ANImf	244	yes
MGYG000003543.1	245_0	0.05	average	ANImf	245	yes
MGYG000003610	246_0	0.05	average	ANImf	246	yes
MGYG000003559	247_0	0.05	average	ANImf	247	yes
MGYG000000393	248_0	0.05	average	ANImf	248	yes
MGYG000001657	249_0	0.05	average	ANImf	249	yes
MGYG000000722	250_0	0.05	average	ANImf	250	yes
MGYG000000584	251_1	0.05	average	ANImf	251	yes
MGYG000000606	251_2	0.05	average	ANImf	251	yes
MGYG000000592	251_3	0.05	average	ANImf	251	yes
MGYG000000672	251_4	0.05	average	ANImf	251	yes
MGYG000003520	252_0	0.05	average	ANImf	252	yes
MGYG000003572	253_0	0.05	average	ANImf	253	yes
MGYG000003607	254_0	0.05	average	ANImf	254	yes
MGYG000000851	255_1	0.05	average	ANImf	255	yes
MGYG000001644	255_2	0.05	average	ANImf	255	yes
MGYG000003912	256_0	0.05	average	ANImf	256	yes
MGYG000004721	257_0	0.05	average	ANImf	257	yes
MGYG000002120	258_0	0.05	average	ANImf	258	yes
MGYG000003893	259_0	0.05	average	ANImf	259	yes
MGYG000003446	260_0	0.05	average	ANImf	260	yes
MGYG000001377	261_1	0.05	average	ANImf	261	yes
MGYG000003362	261_2	0.05	average	ANImf	261	yes
MGYG000003367	262_0	0.05	average	ANImf	262	yes
MGYG000000815	263_0	0.05	average	ANImf	263	yes
MGYG000001376	264_0	0.05	average	ANImf	264	yes
MGYG000003132	265_0	0.05	average	ANImf	265	yes
MGYG000003064	266_0	0.05	average	ANImf	266	yes
MGYG000000559	267_0	0.05	average	ANImf	267	yes
MGYG000004824	268_0	0.05	average	ANImf	268	yes
MGYG000003546	269_0	0.05	average	ANImf	269	yes
CBAJDB_10	270_1	0.05	average	ANImf	270	yes
CBAJDB_11	270_1	0.05	average	ANImf	270	no
CBAJDB_9	270_1	0.05	average	ANImf	270	no
MGYG000003172	271_0	0.05	average	ANImf	271	yes
MGYG000000779	272_0	0.05	average	ANImf	272	yes
MGYG000003301	273_0	0.05	average	ANImf	273	yes
MGYG000003633	274_0	0.05	average	ANImf	274	yes
MGYG000003651	275_0	0.05	average	ANImf	275	yes
MGYG000003419	276_1	0.05	average	ANImf	276	yes
MGYG000003497	276_2	0.05	average	ANImf	276	yes
MGYG000000305	277_0	0.05	average	ANImf	277	yes
MGYG000004569	278_0	0.05	average	ANImf	278	yes
MGYG000001083	279_0	0.05	average	ANImf	279	yes
MGYG000003986	280_0	0.05	average	ANImf	280	yes
MGYG000002608	281_0	0.05	average	ANImf	281	yes
MGYG000003158	282_0	0.05	average	ANImf	282	yes
MGYG000001868	283_0	0.05	average	ANImf	283	yes
MGYG000003492	284_0	0.05	average	ANImf	284	yes
MGYG000003498	285_0	0.05	average	ANImf	285	yes
MGYG000003424	286_0	0.05	average	ANImf	286	yes
MGYG000003533	287_0	0.05	average	ANImf	287	yes
MGYG000002176	288_0	0.05	average	ANImf	288	yes
MGYG000004474	289_0	0.05	average	ANImf	289	yes
MGYG000004468	290_0	0.05	average	ANImf	290	yes
MGYG000004469	291_0	0.05	average	ANImf	291	yes
MGYG000001429	292_1	0.05	average	ANImf	292	yes
MGYG000004056	292_2	0.05	average	ANImf	292	yes
MGYG000001385	293_0	0.05	average	ANImf	293	yes
MGYG000003532	294_0	0.05	average	ANImf	294	yes
MGYG000003807	295_0	0.05	average	ANImf	295	yes
MGYG000001589	296_0	0.05	average	ANImf	296	yes
MGYG000003788	297_0	0.05	average	ANImf	297	yes
MGYG000004105	298_1	0.05	average	ANImf	298	yes
MGYG000004197	298_2	0.05	average	ANImf	298	yes
MGYG000000462	299_0	0.05	average	ANImf	299	yes
MGYG000000442	300_0	0.05	average	ANImf	300	yes
MGYG000004763	301_0	0.05	average	ANImf	301	yes
MGYG000001807	302_1	0.05	average	ANImf	302	yes
MGYG000002621	302_2	0.05	average	ANImf	302	yes
MGYG000004019	303_0	0.05	average	ANImf	303	yes
MGYG000004188	304_0	0.05	average	ANImf	304	yes
MGYG000000652	305_0	0.05	average	ANImf	305	yes
MGYG000004185	306_0	0.05	average	ANImf	306	yes
MGYG000000211	307_1	0.05	average	ANImf	307	yes
MGYG000002470	307_2	0.05	average	ANImf	307	yes
MGYG000002455	307_3	0.05	average	ANImf	307	yes
MGYG000001422	308_1	0.05	average	ANImf	308	yes
MGYG000002717	308_2	0.05	average	ANImf	308	yes
MGYG000001780	308_3	0.05	average	ANImf	308	yes
MGYG000002273	309_1	0.05	average	ANImf	309	yes
MGYG000004876	309_2	0.05	average	ANImf	309	yes
MGYG000000105	310_0	0.05	average	ANImf	310	yes
MGYG000000224	311_0	0.05	average	ANImf	311	yes
MGYG000003681	312_0	0.05	average	ANImf	312	yes
MGYG000001313	313_0	0.05	average	ANImf	313	yes
MGYG000001661	314_0	0.05	average	ANImf	314	yes
MGYG000000057	315_1	0.05	average	ANImf	315	yes
MGYG000001346	315_2	0.05	average	ANImf	315	yes
MGYG000001977	316_0	0.05	average	ANImf	316	yes
MGYG000002561	317_0	0.05	average	ANImf	317	yes
MGYG000002585	318_0	0.05	average	ANImf	318	yes
MGYG000004748	319_0	0.05	average	ANImf	319	yes
MGYG000003363	320_0	0.05	average	ANImf	320	yes
MGYG000000236	321_1	0.05	average	ANImf	321	yes
MGYG000001337	321_2	0.05	average	ANImf	321	yes
MGYG000004899	322_0	0.05	average	ANImf	322	yes
MGYG000001512	323_0	0.05	average	ANImf	323	yes
MGYG000003922	324_0	0.05	average	ANImf	324	yes
MGYG000000452	325_1	0.05	average	ANImf	325	yes
MGYG000001604	325_2	0.05	average	ANImf	325	yes
MGYG000003993	326_0	0.05	average	ANImf	326	yes
MGYG000004443	327_0	0.05	average	ANImf	327	yes
MGYG000003881	328_0	0.05	average	ANImf	328	yes
MGYG000004090	329_0	0.05	average	ANImf	329	yes
MGYG000000889	330_0	0.05	average	ANImf	330	yes
MGYG000000678	331_0	0.05	average	ANImf	331	yes
MGYG000000824	332_0	0.05	average	ANImf	332	yes
MGYG000004853	333_0	0.05	average	ANImf	333	yes
MGYG000002725	334_0	0.05	average	ANImf	334	yes
MGYG000003816	335_0	0.05	average	ANImf	335	yes
MGYG000002920	336_0	0.05	average	ANImf	336	yes
MGYG000002762	337_0	0.05	average	ANImf	337	yes
MGYG000004432	338_0	0.05	average	ANImf	338	yes
MGYG000001030	339_1	0.05	average	ANImf	339	yes
MGYG000001664	339_2	0.05	average	ANImf	339	yes
MGYG000000348	339_3	0.05	average	ANImf	339	yes
MGYG000003035	339_4	0.05	average	ANImf	339	yes
MGYG000003164	339_5	0.05	average	ANImf	339	yes
MGYG000001275	339_6	0.05	average	ANImf	339	yes
MGYG000004208	340_0	0.05	average	ANImf	340	yes
MGYG000004377	341_0	0.05	average	ANImf	341	yes
MGYG000004457	342_0	0.05	average	ANImf	342	yes
MGYG000004871	343_0	0.05	average	ANImf	343	yes
MGYG000000354	344_0	0.05	average	ANImf	344	yes
MGYG000002049	345_0	0.05	average	ANImf	345	yes
MGYG000003433	346_0	0.05	average	ANImf	346	yes
MGYG000001641	347_0	0.05	average	ANImf	347	yes
MGYG000004705	348_0	0.05	average	ANImf	348	yes
CBAJDB_4	349_0	0.05	average	ANImf	349	yes
MGYG000004830	350_0	0.05	average	ANImf	350	yes
MGYG000004430	351_0	0.05	average	ANImf	351	yes
MGYG000003831	352_0	0.05	average	ANImf	352	yes
MGYG000001643	353_0	0.05	average	ANImf	353	yes
MGYG000003223	354_0	0.05	average	ANImf	354	yes
MGYG000003233	355_1	0.05	average	ANImf	355	yes
MGYG000003590	355_2	0.05	average	ANImf	355	yes
MGYG000003799	356_0	0.05	average	ANImf	356	yes
MGYG000003728	357_0	0.05	average	ANImf	357	yes
MGYG000000355	358_0	0.05	average	ANImf	358	yes
MGYG000003091	359_0	0.05	average	ANImf	359	yes
MGYG000001878	360_1	0.05	average	ANImf	360	yes
MGYG000002218	360_2	0.05	average	ANImf	360	yes
MGYG000003521	361_0	0.05	average	ANImf	361	yes
MGYG000001898	362_0	0.05	average	ANImf	362	yes
CBAJDB_5	363_1	0.05	average	ANImf	363	no
CBAJDB_6	363_1	0.05	average	ANImf	363	yes
CBAJDB_7	363_1	0.05	average	ANImf	363	no
CBAJDB_8	363_1	0.05	average	ANImf	363	no
MGYG000000357	364_1	0.05	average	ANImf	364	yes
MGYG000004166	364_2	0.05	average	ANImf	364	yes
MGYG000002875	365_0	0.05	average	ANImf	365	yes
MGYG000003202	366_0	0.05	average	ANImf	366	yes
MGYG000002721	367_1	0.05	average	ANImf	367	yes
MGYG000003200	367_2	0.05	average	ANImf	367	yes
MGYG000004213	368_1	0.05	average	ANImf	368	yes
MGYG000004483	368_2	0.05	average	ANImf	368	yes
MGYG000002225	369_0	0.05	average	ANImf	369	yes
MGYG000003985	370_0	0.05	average	ANImf	370	yes
MGYG000001242	371_0	0.05	average	ANImf	371	yes
MGYG000002606	372_0	0.05	average	ANImf	372	yes
MGYG000004428	373_0	0.05	average	ANImf	373	yes
MGYG000004688	374_0	0.05	average	ANImf	374	yes
MGYG000004720	375_0	0.05	average	ANImf	375	yes
MGYG000004042	376_0	0.05	average	ANImf	376	yes
MGYG000003618	377_0	0.05	average	ANImf	377	yes
MGYG000003204	378_0	0.05	average	ANImf	378	yes
MGYG000000696	379_0	0.05	average	ANImf	379	yes
MGYG000002905	380_0	0.05	average	ANImf	380	yes
MGYG000003434	381_0	0.05	average	ANImf	381	yes
MGYG000003251	382_1	0.05	average	ANImf	382	yes
MGYG000003774	382_2	0.05	average	ANImf	382	yes
MGYG000000764	382_3	0.05	average	ANImf	382	yes
MGYG000000765	382_4	0.05	average	ANImf	382	yes
MGYG000003746	382_5	0.05	average	ANImf	382	yes
MGYG000002371	383_0	0.05	average	ANImf	383	yes
MGYG000003926	384_0	0.05	average	ANImf	384	yes
MGYG000001503	385_0	0.05	average	ANImf	385	yes
MGYG000000667	386_0	0.05	average	ANImf	386	yes
MGYG000002556	387_0	0.05	average	ANImf	387	yes
MGYG000000222	388_0	0.05	average	ANImf	388	yes
MGYG000002449	389_1	0.05	average	ANImf	389	yes
MGYG000004281	389_2	0.05	average	ANImf	389	yes
MGYG000000044	390_1	0.05	average	ANImf	390	yes
MGYG000000138	390_2	0.05	average	ANImf	390	yes
MGYG000003957	391_1	0.05	average	ANImf	391	yes
MGYG000004180	391_2	0.05	average	ANImf	391	yes
MGYG000002587	392_0	0.05	average	ANImf	392	yes
MGYG000002033	393_0	0.05	average	ANImf	393	yes
MGYG000000221	394_0	0.05	average	ANImf	394	yes
MGYG000002418	395_0	0.05	average	ANImf	395	yes
MGYG000002438	396_0	0.05	average	ANImf	396	yes
MGYG000001995	397_0	0.05	average	ANImf	397	yes
MGYG000002064	398_0	0.05	average	ANImf	398	yes
MGYG000003429	399_0	0.05	average	ANImf	399	yes
MGYG000004219	400_0	0.05	average	ANImf	400	yes
MGYG000001666	401_0	0.05	average	ANImf	401	yes
MGYG000001867	402_0	0.05	average	ANImf	402	yes
MGYG000001951	403_0	0.05	average	ANImf	403	yes
MGYG000004655	404_0	0.05	average	ANImf	404	yes
MGYG000000448	405_0	0.05	average	ANImf	405	yes
MGYG000000144	406_0	0.05	average	ANImf	406	yes
MGYG000001910	407_0	0.05	average	ANImf	407	yes
MGYG000000055	408_0	0.05	average	ANImf	408	yes
MGYG000000056	409_0	0.05	average	ANImf	409	yes
MGYG000003099	410_0	0.05	average	ANImf	410	yes
MGYG000001180	411_0	0.05	average	ANImf	411	yes
MGYG000004490	412_0	0.05	average	ANImf	412	yes
MGYG000001948	413_0	0.05	average	ANImf	413	yes
MGYG000001682	414_0	0.05	average	ANImf	414	yes
MGYG000003277	415_0	0.05	average	ANImf	415	yes
MGYG000000956	416_0	0.05	average	ANImf	416	yes
MGYG000004464	417_0	0.05	average	ANImf	417	yes
MGYG000000117	418_0	0.05	average	ANImf	418	yes
MGYG000001036	419_0	0.05	average	ANImf	419	yes
MGYG000001775	420_0	0.05	average	ANImf	420	yes
MGYG000003856	421_0	0.05	average	ANImf	421	yes
MGYG000001640	422_0	0.05	average	ANImf	422	yes
MGYG000000619	423_1	0.05	average	ANImf	423	yes
MGYG000001938	423_2	0.05	average	ANImf	423	yes
MGYG000000941	424_0	0.05	average	ANImf	424	yes
MGYG000003255	425_0	0.05	average	ANImf	425	yes
MGYG000001253	426_1	0.05	average	ANImf	426	yes
MGYG000004636	426_2	0.05	average	ANImf	426	yes
MGYG000002181	427_0	0.05	average	ANImf	427	yes
MGYG000003194	428_0	0.05	average	ANImf	428	yes
MGYG000001929	429_0	0.05	average	ANImf	429	yes
MGYG000000400	430_0	0.05	average	ANImf	430	yes
MGYG000001885	431_0	0.05	average	ANImf	431	yes
MGYG000000872	432_0	0.05	average	ANImf	432	yes
MGYG000004820	433_0	0.05	average	ANImf	433	yes
MGYG000001937	434_0	0.05	average	ANImf	434	yes
MGYG000004605	435_0	0.05	average	ANImf	435	yes
MGYG000003256	436_0	0.05	average	ANImf	436	yes
MGYG000000353	437_0	0.05	average	ANImf	437	yes
MGYG000004365	438_0	0.05	average	ANImf	438	yes
MGYG000004043	439_0	0.05	average	ANImf	439	yes
MGYG000000673	440_0	0.05	average	ANImf	440	yes
MGYG000003201	441_0	0.05	average	ANImf	441	yes
MGYG000004026	442_0	0.05	average	ANImf	442	yes
MGYG000001738	443_0	0.05	average	ANImf	443	yes
MGYG000004255	444_0	0.05	average	ANImf	444	yes
MGYG000002157	445_0	0.05	average	ANImf	445	yes
MGYG000003177	446_0	0.05	average	ANImf	446	yes
MGYG000001795	447_0	0.05	average	ANImf	447	yes
MGYG000001839	448_1	0.05	average	ANImf	448	yes
MGYG000003835	448_2	0.05	average	ANImf	448	yes
MGYG000000825	449_0	0.05	average	ANImf	449	yes
MGYG000003199	450_0	0.05	average	ANImf	450	yes
MGYG000000763	451_1	0.05	average	ANImf	451	yes
MGYG000003790	451_2	0.05	average	ANImf	451	yes
MGYG000001209	451_3	0.05	average	ANImf	451	yes
MGYG000000873	452_1	0.05	average	ANImf	452	yes
MGYG000002205	452_2	0.05	average	ANImf	452	yes
MGYG000002784	452_3	0.05	average	ANImf	452	yes
MGYG000003897	452_4	0.05	average	ANImf	452	yes
MGYG000001211	452_5	0.05	average	ANImf	452	yes
MGYG000002931	452_6	0.05	average	ANImf	452	yes
MGYG000003837	452_7	0.05	average	ANImf	452	yes
MGYG000004267	452_8	0.05	average	ANImf	452	yes
MGYG000001012	452_9	0.05	average	ANImf	452	yes
MGYG000003754	453_0	0.05	average	ANImf	453	yes
MGYG000003813	454_0	0.05	average	ANImf	454	yes
MGYG000000415	455_1	0.05	average	ANImf	455	yes
MGYG000000653	455_2	0.05	average	ANImf	455	yes
MGYG000003994	456_1	0.05	average	ANImf	456	yes
MGYG000004037	456_2	0.05	average	ANImf	456	yes
MGYG000004021	457_0	0.05	average	ANImf	457	yes
MGYG000001391	458_1	0.05	average	ANImf	458	yes
MGYG000003282	458_2	0.05	average	ANImf	458	yes
MGYG000000568	459_1	0.05	average	ANImf	459	yes
MGYG000001931	459_2	0.05	average	ANImf	459	yes
MGYG000002868	460_0	0.05	average	ANImf	460	yes
MGYG000003300	461_0	0.05	average	ANImf	461	yes
MGYG000002275	462_1	0.05	average	ANImf	462	yes
MGYG000004759	462_2	0.05	average	ANImf	462	yes
MGYG000000788	463_0	0.05	average	ANImf	463	yes
MGYG000004676	464_0	0.05	average	ANImf	464	yes
MGYG000001599	465_1	0.05	average	ANImf	465	yes
MGYG000004599	465_2	0.05	average	ANImf	465	yes
MGYG000000042	466_0	0.05	average	ANImf	466	yes
MGYG000002568	467_0	0.05	average	ANImf	467	yes
MGYG000003163	468_0	0.05	average	ANImf	468	yes
MGYG000000906	469_1	0.05	average	ANImf	469	yes
MGYG000001783	469_2	0.05	average	ANImf	469	yes
MGYG000004182	469_3	0.05	average	ANImf	469	yes
MGYG000004479	469_4	0.05	average	ANImf	469	yes
MGYG000000043	469_5	0.05	average	ANImf	469	yes
MGYG000001835	470_1	0.05	average	ANImf	470	yes
MGYG000003097	470_2	0.05	average	ANImf	470	yes
MGYG000001364	471_1	0.05	average	ANImf	471	yes
MGYG000003693	471_2	0.05	average	ANImf	471	yes
MGYG000001306	472_0	0.05	average	ANImf	472	yes
MGYG000000273	473_0	0.05	average	ANImf	473	yes
MGYG000001750	474_0	0.05	average	ANImf	474	yes
MGYG000001787	475_1	0.05	average	ANImf	475	yes
MGYG000003094	475_2	0.05	average	ANImf	475	yes
MGYG000001039	476_0	0.05	average	ANImf	476	yes
MGYG000000781	477_0	0.05	average	ANImf	477	yes
MGYG000000964	478_1	0.05	average	ANImf	478	yes
MGYG000001789	478_2	0.05	average	ANImf	478	yes
MGYG000001920	479_0	0.05	average	ANImf	479	yes
MGYG000002935	480_0	0.05	average	ANImf	480	yes
MGYG000001925	481_0	0.05	average	ANImf	481	yes
MGYG000002933	482_0	0.05	average	ANImf	482	yes
MGYG000002622	483_0	0.05	average	ANImf	483	yes
MGYG000001963	484_0	0.05	average	ANImf	484	yes
MGYG000000284	485_1	0.05	average	ANImf	485	yes
MGYG000001591	485_2	0.05	average	ANImf	485	yes
MGYG000001735	485_3	0.05	average	ANImf	485	yes
MGYG000000174	486_1	0.05	average	ANImf	486	yes
MGYG000003701	486_2	0.05	average	ANImf	486	yes
MGYG000002282	487_0	0.05	average	ANImf	487	yes
MGYG000001489	488_0	0.05	average	ANImf	488	yes
MGYG000002291	489_0	0.05	average	ANImf	489	yes
MGYG000004094	490_0	0.05	average	ANImf	490	yes
MGYG000003221	491_0	0.05	average	ANImf	491	yes
MGYG000000013	492_1	0.05	average	ANImf	492	yes
MGYG000001378	492_2	0.05	average	ANImf	492	yes
MGYG000001345	492_3	0.05	average	ANImf	492	yes
MGYG000000029	493_0	0.05	average	ANImf	493	yes
MGYG000000196	494_1	0.05	average	ANImf	494	yes
MGYG000002281	494_2	0.05	average	ANImf	494	yes
MGYG000000675	495_1	0.05	average	ANImf	495	yes
MGYG000003252	495_2	0.05	average	ANImf	495	yes
MGYG000000054	496_1	0.05	average	ANImf	496	yes
MGYG000003351	496_2	0.05	average	ANImf	496	yes
MGYG000004003	497_0	0.05	average	ANImf	497	yes
MGYG000002549	498_0	0.05	average	ANImf	498	yes
MGYG000003312	499_0	0.05	average	ANImf	499	yes
MGYG000002478	500_1	0.05	average	ANImf	500	yes
MGYG000004797	500_2	0.05	average	ANImf	500	yes
MGYG000000243	501_1	0.05	average	ANImf	501	yes
MGYG000002171	501_2	0.05	average	ANImf	501	yes
MGYG000002560	502_0	0.05	average	ANImf	502	yes
MGYG000004754	503_0	0.05	average	ANImf	503	yes
MGYG000001370	504_0	0.05	average	ANImf	504	yes
MGYG000002300	505_0	0.05	average	ANImf	505	yes
MGYG000001097	506_0	0.05	average	ANImf	506	yes
MGYG000003152	507_0	0.05	average	ANImf	507	yes
MGYG000003765	508_0	0.05	average	ANImf	508	yes
MGYG000003270	509_0	0.05	average	ANImf	509	yes
MGYG000001433	510_0	0.05	average	ANImf	510	yes
MGYG000004650	511_0	0.05	average	ANImf	511	yes
MGYG000000265	512_0	0.05	average	ANImf	512	yes
MGYG000001372	513_1	0.05	average	ANImf	513	yes
MGYG000002540	513_2	0.05	average	ANImf	513	yes
MGYG000002575	514_0	0.05	average	ANImf	514	yes
MGYG000000170	515_0	0.05	average	ANImf	515	yes
MGYG000001551	516_0	0.05	average	ANImf	516	yes
MGYG000000098	517_0	0.05	average	ANImf	517	yes
MGYG000001927	518_0	0.05	average	ANImf	518	yes
MGYG000000923	519_0	0.05	average	ANImf	519	yes
MGYG000001461	520_0	0.05	average	ANImf	520	yes
MGYG000001886	521_0	0.05	average	ANImf	521	yes
MGYG000000963	522_0	0.05	average	ANImf	522	yes
MGYG000001981	523_0	0.05	average	ANImf	523	yes
MGYG000002178	524_0	0.05	average	ANImf	524	yes
MGYG000004596	525_0	0.05	average	ANImf	525	yes
MGYG000001659	526_0	0.05	average	ANImf	526	yes
MGYG000000658	527_0	0.05	average	ANImf	527	yes
MGYG000000866	528_0	0.05	average	ANImf	528	yes
MGYG000004885	529_0	0.05	average	ANImf	529	yes
MGYG000003638	530_0	0.05	average	ANImf	530	yes
MGYG000001058	531_0	0.05	average	ANImf	531	yes
MGYG000004757	532_0	0.05	average	ANImf	532	yes
MGYG000001871	533_0	0.05	average	ANImf	533	yes
MGYG000004207	534_0	0.05	average	ANImf	534	yes
MGYG000003470	535_0	0.05	average	ANImf	535	yes
MGYG000003608	536_0	0.05	average	ANImf	536	yes
MGYG000000700	537_0	0.05	average	ANImf	537	yes
MGYG000003420	538_0	0.05	average	ANImf	538	yes
MGYG000002637	539_0	0.05	average	ANImf	539	yes
MGYG000003287	540_0	0.05	average	ANImf	540	yes
MGYG000002636	541_0	0.05	average	ANImf	541	yes
MGYG000004627	542_0	0.05	average	ANImf	542	yes
MGYG000004629	543_0	0.05	average	ANImf	543	yes
MGYG000001447	544_0	0.05	average	ANImf	544	yes
MGYG000004291	545_0	0.05	average	ANImf	545	yes
MGYG000000760	546_1	0.05	average	ANImf	546	yes
MGYG000003742	546_2	0.05	average	ANImf	546	yes
MGYG000003794	547_0	0.05	average	ANImf	547	yes
MGYG000003812	548_0	0.05	average	ANImf	548	yes
MGYG000001360	549_0	0.05	average	ANImf	549	yes
MGYG000003878	550_0	0.05	average	ANImf	550	yes
MGYG000003353	551_0	0.05	average	ANImf	551	yes
MGYG000003763	552_0	0.05	average	ANImf	552	yes
MGYG000003374	553_0	0.05	average	ANImf	553	yes
MGYG000003691	554_0	0.05	average	ANImf	554	yes
MGYG000003268	555_0	0.05	average	ANImf	555	yes
MGYG000003423	556_0	0.05	average	ANImf	556	yes
MGYG000000526	557_0	0.05	average	ANImf	557	yes
MGYG000003461	558_0	0.05	average	ANImf	558	yes
MGYG000003814	559_0	0.05	average	ANImf	559	yes
MGYG000001771	560_0	0.05	average	ANImf	560	yes
MGYG000003634	561_0	0.05	average	ANImf	561	yes
MGYG000002394	562_1	0.05	average	ANImf	562	yes
MGYG000004848	562_2	0.05	average	ANImf	562	yes
MGYG000004698	563_0	0.05	average	ANImf	563	yes
MGYG000003680	564_0	0.05	average	ANImf	564	yes
MGYG000004009	565_0	0.05	average	ANImf	565	yes
MGYG000000852	566_0	0.05	average	ANImf	566	yes
MGYG000004708	567_0	0.05	average	ANImf	567	yes
MGYG000001034	568_0	0.05	average	ANImf	568	yes
MGYG000002737	569_0	0.05	average	ANImf	569	yes
MGYG000001164	570_0	0.05	average	ANImf	570	yes
MGYG000004703	571_0	0.05	average	ANImf	571	yes
MGYG000002063	572_1	0.05	average	ANImf	572	yes
MGYG000004462	572_2	0.05	average	ANImf	572	yes
MGYG000001806	573_0	0.05	average	ANImf	573	yes
MGYG000000853	574_0	0.05	average	ANImf	574	yes
MGYG000004880	575_0	0.05	average	ANImf	575	yes
MGYG000003346	576_1	0.05	average	ANImf	576	yes
MGYG000004640	576_2	0.05	average	ANImf	576	yes
MGYG000001040	577_0	0.05	average	ANImf	577	yes
MGYG000001042	578_0	0.05	average	ANImf	578	yes
MGYG000001805	579_0	0.05	average	ANImf	579	yes
MGYG000002877	580_0	0.05	average	ANImf	580	yes
MGYG000004348	581_0	0.05	average	ANImf	581	yes
MGYG000002668	582_1	0.05	average	ANImf	582	yes
MGYG000002832	582_2	0.05	average	ANImf	582	yes
MGYG000000682	583_0	0.05	average	ANImf	583	yes
MGYG000003493	584_0	0.05	average	ANImf	584	yes
MGYG000003992	585_0	0.05	average	ANImf	585	yes
MGYG000001240	586_0	0.05	average	ANImf	586	yes
MGYG000004491	587_0	0.05	average	ANImf	587	yes
MGYG000002663	588_0	0.05	average	ANImf	588	yes
MGYG000003515	589_0	0.05	average	ANImf	589	yes
MGYG000003535	590_0	0.05	average	ANImf	590	yes
MGYG000002558	591_0	0.05	average	ANImf	591	yes
MGYG000003622	592_0	0.05	average	ANImf	592	yes
MGYG000004371	593_0	0.05	average	ANImf	593	yes
MGYG000000631	594_0	0.05	average	ANImf	594	yes
MGYG000004632	595_0	0.05	average	ANImf	595	yes
MGYG000001056	596_0	0.05	average	ANImf	596	yes
MGYG000001770	597_0	0.05	average	ANImf	597	yes
MGYG000000644	598_1	0.05	average	ANImf	598	yes
MGYG000004456	598_2	0.05	average	ANImf	598	yes
MGYG000002603	599_1	0.05	average	ANImf	599	yes
MGYG000002960	599_2	0.05	average	ANImf	599	yes
MGYG000002080	600_1	0.05	average	ANImf	600	yes
MGYG000002834	600_2	0.05	average	ANImf	600	yes
MGYG000003697	600_3	0.05	average	ANImf	600	yes
MGYG000003347	600_4	0.05	average	ANImf	600	yes
MGYG000002293	601_0	0.05	average	ANImf	601	yes
MGYG000000272	602_0	0.05	average	ANImf	602	yes
MGYG000000695	603_0	0.05	average	ANImf	603	yes
MGYG000000553	604_0	0.05	average	ANImf	604	yes
MGYG000001720	605_1	0.05	average	ANImf	605	yes
MGYG000004510	605_2	0.05	average	ANImf	605	yes
MGYG000004588	605_3	0.05	average	ANImf	605	yes
MGYG000001001	605_4	0.05	average	ANImf	605	yes
MGYG000002051	606_0	0.05	average	ANImf	606	yes
MGYG000001972	607_0	0.05	average	ANImf	607	yes
MGYG000001131	608_0	0.05	average	ANImf	608	yes
MGYG000004621	609_0	0.05	average	ANImf	609	yes
MGYG000001866	610_0	0.05	average	ANImf	610	yes
MGYG000002653	611_0	0.05	average	ANImf	611	yes
MGYG000003662	612_0	0.05	average	ANImf	612	yes
MGYG000004495	613_0	0.05	average	ANImf	613	yes
MGYG000004561	614_0	0.05	average	ANImf	614	yes
MGYG000004622	615_0	0.05	average	ANImf	615	yes
MGYG000000534	616_0	0.05	average	ANImf	616	yes
MGYG000000701	617_0	0.05	average	ANImf	617	yes
MGYG000002108	618_0	0.05	average	ANImf	618	yes
MGYG000004758	619_0	0.05	average	ANImf	619	yes
MGYG000000215	620_1	0.05	average	ANImf	620	yes
MGYG000001763	620_2	0.05	average	ANImf	620	yes
MGYG000001975	621_1	0.05	average	ANImf	621	yes
MGYG000003332	621_2	0.05	average	ANImf	621	yes
MGYG000000707	621_3	0.05	average	ANImf	621	yes
MGYG000001933	621_4	0.05	average	ANImf	621	yes
MGYG000004390	622_0	0.05	average	ANImf	622	yes
MGYG000003480	623_0	0.05	average	ANImf	623	yes
MGYG000002092	624_0	0.05	average	ANImf	624	yes
MGYG000001074	625_0	0.05	average	ANImf	625	yes
MGYG000003513	626_0	0.05	average	ANImf	626	yes
MGYG000002133	627_0	0.05	average	ANImf	627	yes
MGYG000002613	628_0	0.05	average	ANImf	628	yes
MGYG000000289	629_0	0.05	average	ANImf	629	yes
MGYG000000854	630_0	0.05	average	ANImf	630	yes
MGYG000003650	631_0	0.05	average	ANImf	631	yes
MGYG000004571	632_0	0.05	average	ANImf	632	yes
MGYG000004259	633_0	0.05	average	ANImf	633	yes
MGYG000003674	634_0	0.05	average	ANImf	634	yes
MGYG000004329	635_0	0.05	average	ANImf	635	yes
MGYG000003611	636_0	0.05	average	ANImf	636	yes
MGYG000002412	637_0	0.05	average	ANImf	637	yes
MGYG000002930	638_0	0.05	average	ANImf	638	yes
MGYG000003460	639_0	0.05	average	ANImf	639	yes
MGYG000001918	640_0	0.05	average	ANImf	640	yes
MGYG000000692	641_0	0.05	average	ANImf	641	yes
MGYG000001630	642_0	0.05	average	ANImf	642	yes
MGYG000003489	643_0	0.05	average	ANImf	643	yes
MGYG000003242	644_0	0.05	average	ANImf	644	yes
MGYG000002783	645_0	0.05	average	ANImf	645	yes
MGYG000003614	646_0	0.05	average	ANImf	646	yes
MGYG000000338	647_0	0.05	average	ANImf	647	yes
MGYG000003440	648_0	0.05	average	ANImf	648	yes
MGYG000000412	649_0	0.05	average	ANImf	649	yes
MGYG000003621	650_0	0.05	average	ANImf	650	yes
MGYG000000793	651_0	0.05	average	ANImf	651	yes
MGYG000001857	652_0	0.05	average	ANImf	652	yes
MGYG000002582	653_0	0.05	average	ANImf	653	yes
MGYG000001366	654_1	0.05	average	ANImf	654	yes
MGYG000001890	654_2	0.05	average	ANImf	654	yes
MGYG000003612	655_1	0.05	average	ANImf	655	yes
MGYG000004773	655_2	0.05	average	ANImf	655	yes
MGYG000003463	655_3	0.05	average	ANImf	655	yes
MGYG000000708	656_0	0.05	average	ANImf	656	yes
MGYG000001054	657_0	0.05	average	ANImf	657	yes
MGYG000003447	658_0	0.05	average	ANImf	658	yes
MGYG000004532	659_0	0.05	average	ANImf	659	yes
MGYG000003413	660_0	0.05	average	ANImf	660	yes
MGYG000002907	661_0	0.05	average	ANImf	661	yes
MGYG000003722	662_0	0.05	average	ANImf	662	yes
MGYG000000870	663_1	0.05	average	ANImf	663	yes
MGYG000002378	663_2	0.05	average	ANImf	663	yes
CBAJDB_494	664_1	0.05	average	ANImf	664	no
CBAJDB_495	664_1	0.05	average	ANImf	664	no
CBAJDB_496	664_1	0.05	average	ANImf	664	no
CBAJDB_497	664_1	0.05	average	ANImf	664	no
CBAJDB_498	664_1	0.05	average	ANImf	664	no
CBAJDB_499	664_1	0.05	average	ANImf	664	no
CBAJDB_500	664_1	0.05	average	ANImf	664	no
CBAJDB_501	664_1	0.05	average	ANImf	664	no
CBAJDB_502	664_1	0.05	average	ANImf	664	no
CBAJDB_503	664_1	0.05	average	ANImf	664	no
CBAJDB_504	664_1	0.05	average	ANImf	664	no
MGYG000002454	664_1	0.05	average	ANImf	664	yes
MGYG000001921	664_2	0.05	average	ANImf	664	yes
MGYG000001881	664_3	0.05	average	ANImf	664	yes
MGYG000002452	665_1	0.05	average	ANImf	665	yes
MGYG000002453	665_2	0.05	average	ANImf	665	yes
MGYG000003630	666_0	0.05	average	ANImf	666	yes
MGYG000004104	667_0	0.05	average	ANImf	667	yes
MGYG000002584	668_0	0.05	average	ANImf	668	yes
MGYG000003119	669_0	0.05	average	ANImf	669	yes
MGYG000003511	670_0	0.05	average	ANImf	670	yes
MGYG000002662	671_1	0.05	average	ANImf	671	yes
MGYG000002664	671_2	0.05	average	ANImf	671	yes
MGYG000003565	672_0	0.05	average	ANImf	672	yes
MGYG000003603	673_0	0.05	average	ANImf	673	yes
MGYG000003561	674_0	0.05	average	ANImf	674	yes
MGYG000003601	675_0	0.05	average	ANImf	675	yes
MGYG000003843	676_0	0.05	average	ANImf	676	yes
MGYG000004564	677_0	0.05	average	ANImf	677	yes
MGYG000004902	678_0	0.05	average	ANImf	678	yes
MGYG000001389	679_0	0.05	average	ANImf	679	yes
MGYG000001609	680_0	0.05	average	ANImf	680	yes
MGYG000003547	681_0	0.05	average	ANImf	681	yes
MGYG000003955	682_0	0.05	average	ANImf	682	yes
MGYG000000922	683_0	0.05	average	ANImf	683	yes
MGYG000001747	684_0	0.05	average	ANImf	684	yes
MGYG000003305	685_0	0.05	average	ANImf	685	yes
MGYG000000782	686_1	0.05	average	ANImf	686	yes
MGYG000000927	686_2	0.05	average	ANImf	686	yes
MGYG000001629	687_0	0.05	average	ANImf	687	yes
MGYG000000310	688_0	0.05	average	ANImf	688	yes
MGYG000001117	689_0	0.05	average	ANImf	689	yes
MGYG000000294	690_0	0.05	average	ANImf	690	yes
MGYG000000591	691_1	0.05	average	ANImf	691	yes
MGYG000001365	691_2	0.05	average	ANImf	691	yes
MGYG000002659	691_3	0.05	average	ANImf	691	yes
MGYG000000486	691_4	0.05	average	ANImf	691	yes
MGYG000000533	692_0	0.05	average	ANImf	692	yes
MGYG000001858	693_1	0.05	average	ANImf	693	yes
MGYG000004816	693_2	0.05	average	ANImf	693	yes
MGYG000001790	694_0	0.05	average	ANImf	694	yes
MGYG000001859	695_0	0.05	average	ANImf	695	yes
MGYG000001870	696_1	0.05	average	ANImf	696	yes
MGYG000001980	696_2	0.05	average	ANImf	696	yes
MGYG000004337	697_0	0.05	average	ANImf	697	yes
MGYG000001778	698_0	0.05	average	ANImf	698	yes
MGYG000000917	699_1	0.05	average	ANImf	699	no
MGYG000004769	699_1	0.05	average	ANImf	699	yes
MGYG000003868	700_0	0.05	average	ANImf	700	yes
MGYG000001626	701_0	0.05	average	ANImf	701	yes
MGYG000003212	702_0	0.05	average	ANImf	702	yes
MGYG000003253	703_0	0.05	average	ANImf	703	yes
MGYG000002509	704_0	0.05	average	ANImf	704	yes
MGYG000003441	705_0	0.05	average	ANImf	705	yes
MGYG000000535	706_0	0.05	average	ANImf	706	yes
MGYG000002599	707_0	0.05	average	ANImf	707	yes
MGYG000004755	708_0	0.05	average	ANImf	708	yes
MGYG000002405	709_1	0.05	average	ANImf	709	yes
MGYG000004567	709_2	0.05	average	ANImf	709	yes
MGYG000004577	710_0	0.05	average	ANImf	710	yes
MGYG000004617	711_0	0.05	average	ANImf	711	yes
MGYG000004523	712_0	0.05	average	ANImf	712	yes
MGYG000002104	713_0	0.05	average	ANImf	713	yes
MGYG000002782	714_0	0.05	average	ANImf	714	yes
MGYG000002450	715_0	0.05	average	ANImf	715	yes
MGYG000001519	716_0	0.05	average	ANImf	716	yes
MGYG000004737	717_1	0.05	average	ANImf	717	yes
MGYG000004877	717_2	0.05	average	ANImf	717	yes
MGYG000000256	718_1	0.05	average	ANImf	718	no
MGYG000004706	718_1	0.05	average	ANImf	718	yes
MGYG000003624	718_2	0.05	average	ANImf	718	yes
MGYG000004808	718_3	0.05	average	ANImf	718	yes
MGYG000000861	718_4	0.05	average	ANImf	718	yes
MGYG000002094	719_0	0.05	average	ANImf	719	yes
MGYG000000829	720_0	0.05	average	ANImf	720	yes
MGYG000001538	721_0	0.05	average	ANImf	721	yes
MGYG000004664	722_0	0.05	average	ANImf	722	yes
MGYG000001605	723_1	0.05	average	ANImf	723	yes
MGYG000004584	723_2	0.05	average	ANImf	723	yes
MGYG000001427	724_0	0.05	average	ANImf	724	yes
MGYG000001413	725_0	0.05	average	ANImf	725	yes
MGYG000004424	726_0	0.05	average	ANImf	726	yes
MGYG000004859	727_0	0.05	average	ANImf	727	yes
MGYG000004653	728_0	0.05	average	ANImf	728	yes
MGYG000004419	729_0	0.05	average	ANImf	729	yes
MGYG000001382	730_0	0.05	average	ANImf	730	yes
MGYG000001567	731_1	0.05	average	ANImf	731	yes
MGYG000001588	731_2	0.05	average	ANImf	731	yes
MGYG000000247	732_1	0.05	average	ANImf	732	yes
MGYG000000907	732_2	0.05	average	ANImf	732	yes
MGYG000001575	733_0	0.05	average	ANImf	733	yes
MGYG000000160	734_0	0.05	average	ANImf	734	yes
MGYG000001709	735_0	0.05	average	ANImf	735	yes
MGYG000000842	736_0	0.05	average	ANImf	736	yes
MGYG000000905	737_0	0.05	average	ANImf	737	yes
MGYG000001249	738_0	0.05	average	ANImf	738	yes
MGYG000000313	739_0	0.05	average	ANImf	739	yes
MGYG000000620	740_0	0.05	average	ANImf	740	yes
MGYG000002801	741_0	0.05	average	ANImf	741	yes
MGYG000002106	742_1	0.05	average	ANImf	742	yes
MGYG000002914	742_2	0.05	average	ANImf	742	yes
MGYG000001213	742_3	0.05	average	ANImf	742	yes
MGYG000000614	743_1	0.05	average	ANImf	743	yes
MGYG000003298	743_2	0.05	average	ANImf	743	yes
MGYG000004257	744_0	0.05	average	ANImf	744	yes
MGYG000002808	745_1	0.05	average	ANImf	745	yes
MGYG000003322	745_2	0.05	average	ANImf	745	yes
MGYG000002793	745_3	0.05	average	ANImf	745	yes
MGYG000000645	745_4	0.05	average	ANImf	745	yes
MGYG000000694	745_5	0.05	average	ANImf	745	yes
MGYG000000744	745_6	0.05	average	ANImf	745	yes
MGYG000000934	745_7	0.05	average	ANImf	745	yes
MGYG000001203	745_8	0.05	average	ANImf	745	yes
MGYG000003050	745_9	0.05	average	ANImf	745	yes
MGYG000000940	745_10	0.05	average	ANImf	745	yes
MGYG000001717	745_11	0.05	average	ANImf	745	yes
MGYG000000881	745_12	0.05	average	ANImf	745	yes
MGYG000000780	745_13	0.05	average	ANImf	745	yes
MGYG000003030	745_14	0.05	average	ANImf	745	yes
MGYG000004284	745_15	0.05	average	ANImf	745	yes
MGYG000002921	745_16	0.05	average	ANImf	745	yes
MGYG000003231	745_17	0.05	average	ANImf	745	yes
MGYG000004217	745_18	0.05	average	ANImf	745	yes
MGYG000001107	745_19	0.05	average	ANImf	745	yes
MGYG000002050	745_20	0.05	average	ANImf	745	yes
MGYG000002055	745_21	0.05	average	ANImf	745	yes
MGYG000001215	745_22	0.05	average	ANImf	745	yes
MGYG000004656	745_23	0.05	average	ANImf	745	yes
MGYG000003081	745_24	0.05	average	ANImf	745	yes
MGYG000004597	745_25	0.05	average	ANImf	745	yes
MGYG000002767	745_26	0.05	average	ANImf	745	yes
MGYG000003109	745_27	0.05	average	ANImf	745	yes
MGYG000001759	745_28	0.05	average	ANImf	745	yes
MGYG000000772	745_29	0.05	average	ANImf	745	yes
MGYG000003873	745_30	0.05	average	ANImf	745	yes
MGYG000001915	745_31	0.05	average	ANImf	745	yes
MGYG000002122	745_32	0.05	average	ANImf	745	yes
MGYG000001741	745_33	0.05	average	ANImf	745	yes
MGYG000004374	745_34	0.05	average	ANImf	745	yes
MGYG000002020	745_35	0.05	average	ANImf	745	yes
MGYG000004522	745_36	0.05	average	ANImf	745	yes
MGYG000000261	745_37	0.05	average	ANImf	745	yes
MGYG000002735	745_38	0.05	average	ANImf	745	yes
MGYG000002757	745_39	0.05	average	ANImf	745	yes
MGYG000003027	745_40	0.05	average	ANImf	745	yes
MGYG000002087	745_41	0.05	average	ANImf	745	yes
MGYG000004480	745_42	0.05	average	ANImf	745	yes
MGYG000002110	745_43	0.05	average	ANImf	745	yes
MGYG000000320	745_44	0.05	average	ANImf	745	yes
MGYG000001842	745_45	0.05	average	ANImf	745	yes
MGYG000001568	745_46	0.05	average	ANImf	745	yes
MGYG000000660	745_47	0.05	average	ANImf	745	yes
MGYG000002142	745_48	0.05	average	ANImf	745	yes
MGYG000002750	745_49	0.05	average	ANImf	745	yes
MGYG000003183	745_50	0.05	average	ANImf	745	yes
MGYG000000688	745_51	0.05	average	ANImf	745	yes
MGYG000002759	745_52	0.05	average	ANImf	745	yes
MGYG000001084	745_53	0.05	average	ANImf	745	yes
MGYG000002927	745_54	0.05	average	ANImf	745	yes
MGYG000002107	745_55	0.05	average	ANImf	745	yes
MGYG000001916	745_56	0.05	average	ANImf	745	yes
MGYG000002911	745_57	0.05	average	ANImf	745	yes
MGYG000004868	745_58	0.05	average	ANImf	745	yes
MGYG000004662	745_59	0.05	average	ANImf	745	yes
MGYG000002778	745_60	0.05	average	ANImf	745	yes
MGYG000002714	745_61	0.05	average	ANImf	745	yes
MGYG000002917	745_62	0.05	average	ANImf	745	yes
MGYG000001190	745_63	0.05	average	ANImf	745	yes
MGYG000004332	745_64	0.05	average	ANImf	745	yes
MGYG000000955	745_65	0.05	average	ANImf	745	yes
MGYG000004364	745_66	0.05	average	ANImf	745	yes
MGYG000001982	745_67	0.05	average	ANImf	745	yes
MGYG000002013	745_68	0.05	average	ANImf	745	yes
MGYG000001188	745_69	0.05	average	ANImf	745	yes
MGYG000002690	745_70	0.05	average	ANImf	745	yes
MGYG000003048	745_71	0.05	average	ANImf	745	yes
MGYG000001227	745_72	0.05	average	ANImf	745	yes
MGYG000004681	745_73	0.05	average	ANImf	745	yes
MGYG000002751	745_74	0.05	average	ANImf	745	yes
MGYG000000885	745_75	0.05	average	ANImf	745	yes
MGYG000004324	745_76	0.05	average	ANImf	745	yes
MGYG000001003	745_77	0.05	average	ANImf	745	yes
MGYG000004442	745_78	0.05	average	ANImf	745	yes
MGYG000000716	745_79	0.05	average	ANImf	745	yes
MGYG000000880	745_80	0.05	average	ANImf	745	yes
MGYG000004504	745_81	0.05	average	ANImf	745	yes
MGYG000002100	745_82	0.05	average	ANImf	745	yes
MGYG000003028	745_83	0.05	average	ANImf	745	yes
MGYG000000858	745_84	0.05	average	ANImf	745	yes
MGYG000004274	745_85	0.05	average	ANImf	745	yes
MGYG000000531	745_86	0.05	average	ANImf	745	yes
MGYG000004330	745_87	0.05	average	ANImf	745	yes
MGYG000003462	745_88	0.05	average	ANImf	745	yes
MGYG000001108	745_89	0.05	average	ANImf	745	yes
MGYG000004682	745_90	0.05	average	ANImf	745	yes
MGYG000001134	745_91	0.05	average	ANImf	745	yes
MGYG000000579	745_92	0.05	average	ANImf	745	yes
MGYG000004583	745_93	0.05	average	ANImf	745	yes
MGYG000004692	745_94	0.05	average	ANImf	745	yes
MGYG000003798	745_95	0.05	average	ANImf	745	yes
MGYG000003968	745_96	0.05	average	ANImf	745	yes
MGYG000004011	745_97	0.05	average	ANImf	745	yes
MGYG000004156	745_98	0.05	average	ANImf	745	yes
MGYG000002928	745_99	0.05	average	ANImf	745	yes
MGYG000003274	745_100	0.05	average	ANImf	745	yes
MGYG000002028	745_101	0.05	average	ANImf	745	yes
MGYG000002765	745_102	0.05	average	ANImf	745	yes
MGYG000002923	745_103	0.05	average	ANImf	745	yes
MGYG000002069	745_104	0.05	average	ANImf	745	yes
MGYG000000594	745_105	0.05	average	ANImf	745	yes
MGYG000000598	745_106	0.05	average	ANImf	745	yes
MGYG000000599	745_107	0.05	average	ANImf	745	yes
MGYG000000641	745_108	0.05	average	ANImf	745	yes
MGYG000000593	745_109	0.05	average	ANImf	745	yes
MGYG000000770	745_110	0.05	average	ANImf	745	yes
MGYG000003038	745_111	0.05	average	ANImf	745	yes
MGYG000000188	745_112	0.05	average	ANImf	745	yes
MGYG000000904	745_113	0.05	average	ANImf	745	yes
MGYG000003900	745_114	0.05	average	ANImf	745	yes
MGYG000000237	745_115	0.05	average	ANImf	745	yes
MGYG000000563	745_116	0.05	average	ANImf	745	yes
MGYG000000805	745_117	0.05	average	ANImf	745	yes
MGYG000000846	745_118	0.05	average	ANImf	745	yes
MGYG000000826	745_119	0.05	average	ANImf	745	yes
MGYG000001099	745_120	0.05	average	ANImf	745	yes
MGYG000000801	745_121	0.05	average	ANImf	745	yes
MGYG000002054	745_122	0.05	average	ANImf	745	yes
MGYG000001114	745_123	0.05	average	ANImf	745	yes
MGYG000002961	745_124	0.05	average	ANImf	745	yes
MGYG000000812	745_125	0.05	average	ANImf	745	yes
MGYG000003917	745_126	0.05	average	ANImf	745	yes
MGYG000001137	745_127	0.05	average	ANImf	745	yes
MGYG000001138	745_128	0.05	average	ANImf	745	yes
MGYG000001122	745_129	0.05	average	ANImf	745	yes
MGYG000000798	745_130	0.05	average	ANImf	745	yes
MGYG000000802	745_131	0.05	average	ANImf	745	yes
MGYG000001123	745_132	0.05	average	ANImf	745	yes
MGYG000000565	745_133	0.05	average	ANImf	745	yes
MGYG000003698	745_134	0.05	average	ANImf	745	yes
MGYG000000239	745_135	0.05	average	ANImf	745	yes
MGYG000000210	745_136	0.05	average	ANImf	745	yes
MGYG000002065	745_137	0.05	average	ANImf	745	yes
MGYG000003913	745_138	0.05	average	ANImf	745	yes
MGYG000000228	745_139	0.05	average	ANImf	745	yes
MGYG000002041	745_140	0.05	average	ANImf	745	yes
MGYG000003692	745_141	0.05	average	ANImf	745	yes
MGYG000003920	745_142	0.05	average	ANImf	745	yes
MGYG000000156	745_143	0.05	average	ANImf	745	yes
MGYG000002294	745_144	0.05	average	ANImf	745	yes
MGYG000000832	745_145	0.05	average	ANImf	745	yes
MGYG000000570	745_146	0.05	average	ANImf	745	no
MGYG000004875	745_146	0.05	average	ANImf	745	yes
MGYG000000862	745_147	0.05	average	ANImf	745	yes
MGYG000000158	745_148	0.05	average	ANImf	745	yes
MGYG000003915	745_149	0.05	average	ANImf	745	yes
MGYG000000257	745_150	0.05	average	ANImf	745	yes
MGYG000000947	745_151	0.05	average	ANImf	745	yes
MGYG000000928	745_152	0.05	average	ANImf	745	yes
MGYG000002566	745_153	0.05	average	ANImf	745	yes
MGYG000000797	745_154	0.05	average	ANImf	745	yes
MGYG000000856	745_155	0.05	average	ANImf	745	yes
MGYG000000833	745_156	0.05	average	ANImf	745	yes
MGYG000003700	745_157	0.05	average	ANImf	745	yes
MGYG000000266	745_158	0.05	average	ANImf	745	yes
MGYG000000811	745_159	0.05	average	ANImf	745	yes
MGYG000002048	745_160	0.05	average	ANImf	745	yes
MGYG000000260	745_161	0.05	average	ANImf	745	yes
MGYG000001105	745_162	0.05	average	ANImf	745	yes
MGYG000000556	745_163	0.05	average	ANImf	745	yes
MGYG000000830	745_164	0.05	average	ANImf	745	yes
MGYG000003923	745_165	0.05	average	ANImf	745	yes
MGYG000001634	745_166	0.05	average	ANImf	745	yes
MGYG000001127	745_167	0.05	average	ANImf	745	yes
MGYG000000270	745_168	0.05	average	ANImf	745	yes
MGYG000000795	745_169	0.05	average	ANImf	745	yes
MGYG000000207	745_170	0.05	average	ANImf	745	yes
MGYG000001121	745_171	0.05	average	ANImf	745	yes
MGYG000000827	745_172	0.05	average	ANImf	745	yes
MGYG000003688	745_173	0.05	average	ANImf	745	yes
MGYG000004258	745_174	0.05	average	ANImf	745	yes
MGYG000003906	745_175	0.05	average	ANImf	745	yes
MGYG000000855	745_176	0.05	average	ANImf	745	yes
MGYG000001152	745_177	0.05	average	ANImf	745	yes
MGYG000001124	745_178	0.05	average	ANImf	745	yes
MGYG000000787	745_179	0.05	average	ANImf	745	yes
MGYG000003696	745_180	0.05	average	ANImf	745	yes
MGYG000000789	745_181	0.05	average	ANImf	745	yes
MGYG000000275	745_182	0.05	average	ANImf	745	yes
MGYG000000333	745_183	0.05	average	ANImf	745	yes
MGYG000000835	745_184	0.05	average	ANImf	745	yes
MGYG000003073	745_185	0.05	average	ANImf	745	yes
MGYG000001636	745_186	0.05	average	ANImf	745	yes
MGYG000004286	745_187	0.05	average	ANImf	745	yes
MGYG000000167	745_188	0.05	average	ANImf	745	yes
MGYG000002576	745_189	0.05	average	ANImf	745	yes
MGYG000002083	745_190	0.05	average	ANImf	745	yes
MGYG000000397	745_191	0.05	average	ANImf	745	yes
MGYG000004181	745_192	0.05	average	ANImf	745	yes
MGYG000002824	745_193	0.05	average	ANImf	745	yes
MGYG000001086	745_194	0.05	average	ANImf	745	yes
MGYG000004408	745_195	0.05	average	ANImf	745	yes
MGYG000000925	745_196	0.05	average	ANImf	745	yes
MGYG000002043	745_197	0.05	average	ANImf	745	yes
MGYG000000845	745_198	0.05	average	ANImf	745	yes
MGYG000002058	745_199	0.05	average	ANImf	745	yes
MGYG000000180	745_200	0.05	average	ANImf	745	yes
MGYG000004843	745_201	0.05	average	ANImf	745	yes
MGYG000001628	745_202	0.05	average	ANImf	745	yes
MGYG000002557	745_203	0.05	average	ANImf	745	yes
MGYG000004280	745_204	0.05	average	ANImf	745	yes
MGYG000000232	745_205	0.05	average	ANImf	745	yes
MGYG000001140	745_206	0.05	average	ANImf	745	yes
MGYG000001142	745_207	0.05	average	ANImf	745	yes
MGYG000001993	745_208	0.05	average	ANImf	745	yes
MGYG000002184	745_209	0.05	average	ANImf	745	yes
MGYG000002731	745_210	0.05	average	ANImf	745	yes
MGYG000002732	745_211	0.05	average	ANImf	745	yes
MGYG000002730	745_212	0.05	average	ANImf	745	yes
MGYG000003062	745_213	0.05	average	ANImf	745	yes
MGYG000000778	745_214	0.05	average	ANImf	745	yes
MGYG000004398	745_215	0.05	average	ANImf	745	yes
MGYG000003191	745_216	0.05	average	ANImf	745	yes
MGYG000000769	745_217	0.05	average	ANImf	745	yes
MGYG000002539	745_218	0.05	average	ANImf	745	yes
MGYG000004368	745_219	0.05	average	ANImf	745	yes
MGYG000000324	745_220	0.05	average	ANImf	745	yes
MGYG000004625	745_221	0.05	average	ANImf	745	yes
MGYG000003276	745_222	0.05	average	ANImf	745	yes
MGYG000003418	745_223	0.05	average	ANImf	745	yes
MGYG000004666	745_224	0.05	average	ANImf	745	yes
MGYG000001139	745_225	0.05	average	ANImf	745	yes
MGYG000000061	745_226	0.05	average	ANImf	745	yes
MGYG000000981	745_227	0.05	average	ANImf	745	yes
MGYG000001130	745_228	0.05	average	ANImf	745	yes
MGYG000003020	745_229	0.05	average	ANImf	745	yes
MGYG000003174	745_230	0.05	average	ANImf	745	yes
MGYG000003339	745_231	0.05	average	ANImf	745	yes
MGYG000003051	745_232	0.05	average	ANImf	745	yes
MGYG000002968	745_233	0.05	average	ANImf	745	yes
MGYG000003007	745_234	0.05	average	ANImf	745	yes
MGYG000003341	745_235	0.05	average	ANImf	745	yes
MGYG000003364	745_236	0.05	average	ANImf	745	yes
MGYG000002844	745_237	0.05	average	ANImf	745	yes
MGYG000003229	745_238	0.05	average	ANImf	745	yes
MGYG000001581	745_239	0.05	average	ANImf	745	yes
MGYG000003225	745_240	0.05	average	ANImf	745	yes
MGYG000004765	745_241	0.05	average	ANImf	745	yes
MGYG000002137	745_242	0.05	average	ANImf	745	yes
MGYG000002739	745_243	0.05	average	ANImf	745	yes
MGYG000000290	745_244	0.05	average	ANImf	745	yes
MGYG000002916	745_245	0.05	average	ANImf	745	yes
MGYG000002918	745_246	0.05	average	ANImf	745	yes
MGYG000003206	745_247	0.05	average	ANImf	745	yes
MGYG000003266	745_248	0.05	average	ANImf	745	yes
MGYG000004422	745_249	0.05	average	ANImf	745	yes
MGYG000003275	745_250	0.05	average	ANImf	745	yes
MGYG000003093	745_251	0.05	average	ANImf	745	yes
MGYG000002915	745_252	0.05	average	ANImf	745	yes
MGYG000003261	745_253	0.05	average	ANImf	745	yes
MGYG000003181	745_254	0.05	average	ANImf	745	yes
MGYG000001653	745_255	0.05	average	ANImf	745	yes
MGYG000004386	745_256	0.05	average	ANImf	745	yes
MGYG000003157	745_257	0.05	average	ANImf	745	yes
MGYG000003894	745_258	0.05	average	ANImf	745	yes
MGYG000002948	745_259	0.05	average	ANImf	745	yes
MGYG000003896	745_260	0.05	average	ANImf	745	yes
MGYG000000302	745_261	0.05	average	ANImf	745	yes
MGYG000003862	745_262	0.05	average	ANImf	745	yes
MGYG000000865	745_263	0.05	average	ANImf	745	yes
MGYG000003260	745_264	0.05	average	ANImf	745	yes
MGYG000004058	745_265	0.05	average	ANImf	745	yes
MGYG000003234	745_266	0.05	average	ANImf	745	yes
MGYG000003853	745_267	0.05	average	ANImf	745	yes
MGYG000003657	745_268	0.05	average	ANImf	745	yes
MGYG000003168	745_269	0.05	average	ANImf	745	yes
MGYG000004696	745_270	0.05	average	ANImf	745	yes
MGYG000003213	745_271	0.05	average	ANImf	745	yes
MGYG000002775	745_272	0.05	average	ANImf	745	yes
MGYG000002859	745_273	0.05	average	ANImf	745	yes
MGYG000002978	745_274	0.05	average	ANImf	745	yes
MGYG000000879	745_275	0.05	average	ANImf	745	yes
MGYG000001135	745_276	0.05	average	ANImf	745	yes
MGYG000003029	745_277	0.05	average	ANImf	745	yes
MGYG000003976	745_278	0.05	average	ANImf	745	yes
MGYG000000321	745_279	0.05	average	ANImf	745	yes
MGYG000001731	745_280	0.05	average	ANImf	745	yes
MGYG000001724	745_281	0.05	average	ANImf	745	yes
MGYG000002749	745_282	0.05	average	ANImf	745	yes
MGYG000001161	745_283	0.05	average	ANImf	745	yes
MGYG000001173	745_284	0.05	average	ANImf	745	yes
MGYG000001788	745_285	0.05	average	ANImf	745	yes
MGYG000002183	745_286	0.05	average	ANImf	745	yes
MGYG000004378	745_287	0.05	average	ANImf	745	yes
MGYG000004358	745_288	0.05	average	ANImf	745	yes
MGYG000000896	745_289	0.05	average	ANImf	745	yes
MGYG000004695	745_290	0.05	average	ANImf	745	yes
MGYG000002991	745_291	0.05	average	ANImf	745	yes
MGYG000000292	745_292	0.05	average	ANImf	745	yes
MGYG000001718	745_293	0.05	average	ANImf	745	yes
MGYG000001019	745_294	0.05	average	ANImf	745	yes
MGYG000001813	745_295	0.05	average	ANImf	745	yes
MGYG000004023	745_296	0.05	average	ANImf	745	yes
MGYG000003046	745_297	0.05	average	ANImf	745	yes
MGYG000003079	745_298	0.05	average	ANImf	745	yes
MGYG000004766	745_299	0.05	average	ANImf	745	yes
MGYG000004161	745_300	0.05	average	ANImf	745	yes
MGYG000003075	745_301	0.05	average	ANImf	745	yes
MGYG000003032	745_302	0.05	average	ANImf	745	yes
MGYG000003083	745_303	0.05	average	ANImf	745	yes
MGYG000002206	745_304	0.05	average	ANImf	745	yes
MGYG000004710	745_304	0.05	average	ANImf	745	no
MGYG000002858	745_305	0.05	average	ANImf	745	yes
MGYG000004069	745_306	0.05	average	ANImf	745	yes
MGYG000004031	745_307	0.05	average	ANImf	745	yes
MGYG000004407	745_308	0.05	average	ANImf	745	yes
MGYG000002958	745_309	0.05	average	ANImf	745	yes
MGYG000000946	745_310	0.05	average	ANImf	745	yes
MGYG000002111	745_311	0.05	average	ANImf	745	yes
MGYG000002117	745_312	0.05	average	ANImf	745	yes
MGYG000002112	745_313	0.05	average	ANImf	745	yes
MGYG000002929	745_314	0.05	average	ANImf	745	yes
MGYG000002130	745_315	0.05	average	ANImf	745	yes
MGYG000002740	745_316	0.05	average	ANImf	745	yes
MGYG000002747	745_317	0.05	average	ANImf	745	yes
MGYG000003946	745_318	0.05	average	ANImf	745	yes
MGYG000003983	745_319	0.05	average	ANImf	745	yes
MGYG000004148	745_320	0.05	average	ANImf	745	yes
MGYG000004227	745_321	0.05	average	ANImf	745	yes
MGYG000004048	745_322	0.05	average	ANImf	745	yes
MGYG000003044	745_323	0.05	average	ANImf	745	yes
MGYG000004827	745_324	0.05	average	ANImf	745	yes
MGYG000001585	745_325	0.05	average	ANImf	745	yes
MGYG000003173	745_326	0.05	average	ANImf	745	yes
MGYG000004844	745_327	0.05	average	ANImf	745	yes
MGYG000004325	745_328	0.05	average	ANImf	745	yes
MGYG000004421	745_329	0.05	average	ANImf	745	yes
MGYG000004367	745_330	0.05	average	ANImf	745	yes
MGYG000001753	745_331	0.05	average	ANImf	745	yes
MGYG000004373	745_332	0.05	average	ANImf	745	yes
MGYG000004331	745_333	0.05	average	ANImf	745	yes
MGYG000004307	745_334	0.05	average	ANImf	745	yes
MGYG000004318	745_335	0.05	average	ANImf	745	yes
MGYG000004366	745_336	0.05	average	ANImf	745	yes
MGYG000004467	745_337	0.05	average	ANImf	745	yes
MGYG000004294	745_338	0.05	average	ANImf	745	yes
MGYG000004320	745_339	0.05	average	ANImf	745	yes
MGYG000004349	745_340	0.05	average	ANImf	745	yes
MGYG000002733	745_341	0.05	average	ANImf	745	yes
MGYG000004305	745_342	0.05	average	ANImf	745	yes
MGYG000000396	745_343	0.05	average	ANImf	745	yes
MGYG000003061	745_344	0.05	average	ANImf	745	yes
MGYG000004335	745_345	0.05	average	ANImf	745	yes
MGYG000004505	745_346	0.05	average	ANImf	745	yes
MGYG000004497	745_347	0.05	average	ANImf	745	yes
MGYG000004506	745_348	0.05	average	ANImf	745	yes
MGYG000003047	745_349	0.05	average	ANImf	745	yes
MGYG000003107	745_350	0.05	average	ANImf	745	yes
MGYG000001992	745_351	0.05	average	ANImf	745	yes
MGYG000001996	745_352	0.05	average	ANImf	745	yes
MGYG000001061	745_353	0.05	average	ANImf	745	yes
MGYG000004297	745_354	0.05	average	ANImf	745	yes
MGYG000004396	745_355	0.05	average	ANImf	745	yes
MGYG000003066	745_356	0.05	average	ANImf	745	yes
MGYG000004746	745_357	0.05	average	ANImf	745	yes
MGYG000000979	745_358	0.05	average	ANImf	745	yes
MGYG000000984	745_359	0.05	average	ANImf	745	yes
MGYG000004209	745_360	0.05	average	ANImf	745	yes
MGYG000000314	745_361	0.05	average	ANImf	745	yes
MGYG000002745	745_362	0.05	average	ANImf	745	yes
MGYG000004514	745_363	0.05	average	ANImf	745	yes
MGYG000004466	745_364	0.05	average	ANImf	745	yes
MGYG000002936	745_365	0.05	average	ANImf	745	yes
MGYG000003096	745_366	0.05	average	ANImf	745	yes
MGYG000004415	745_367	0.05	average	ANImf	745	yes
MGYG000003025	745_368	0.05	average	ANImf	745	yes
MGYG000003053	745_369	0.05	average	ANImf	745	yes
MGYG000003040	745_370	0.05	average	ANImf	745	yes
MGYG000003036	745_371	0.05	average	ANImf	745	yes
MGYG000002189	745_372	0.05	average	ANImf	745	yes
MGYG000004553	745_373	0.05	average	ANImf	745	yes
MGYG000004040	745_374	0.05	average	ANImf	745	yes
MGYG000004054	745_375	0.05	average	ANImf	745	yes
MGYG000002871	745_376	0.05	average	ANImf	745	yes
MGYG000000768	745_377	0.05	average	ANImf	745	yes
MGYG000001736	745_378	0.05	average	ANImf	745	yes
MGYG000002748	745_379	0.05	average	ANImf	745	yes
MGYG000004619	745_380	0.05	average	ANImf	745	yes
MGYG000001715	745_381	0.05	average	ANImf	745	yes
MGYG000003034	745_382	0.05	average	ANImf	745	yes
MGYG000000996	745_383	0.05	average	ANImf	745	yes
MGYG000001241	745_384	0.05	average	ANImf	745	yes
MGYG000002743	745_385	0.05	average	ANImf	745	yes
MGYG000002744	745_386	0.05	average	ANImf	745	yes
MGYG000000702	745_387	0.05	average	ANImf	745	yes
MGYG000000737	745_388	0.05	average	ANImf	745	yes
MGYG000003315	745_389	0.05	average	ANImf	745	yes
MGYG000004363	745_390	0.05	average	ANImf	745	yes
MGYG000000684	745_391	0.05	average	ANImf	745	yes
MGYG000000693	745_392	0.05	average	ANImf	745	yes
MGYG000004301	745_393	0.05	average	ANImf	745	yes
MGYG000001223	745_394	0.05	average	ANImf	745	yes
MGYG000004590	745_395	0.05	average	ANImf	745	yes
MGYG000001179	745_396	0.05	average	ANImf	745	yes
MGYG000001200	745_397	0.05	average	ANImf	745	yes
MGYG000002932	745_398	0.05	average	ANImf	745	yes
MGYG000003707	745_399	0.05	average	ANImf	745	yes
MGYG000000995	745_400	0.05	average	ANImf	745	yes
MGYG000000283	745_401	0.05	average	ANImf	745	yes
MGYG000003108	745_402	0.05	average	ANImf	745	yes
MGYG000001586	745_403	0.05	average	ANImf	745	yes
MGYG000002734	745_404	0.05	average	ANImf	745	yes
MGYG000001165	745_405	0.05	average	ANImf	745	yes
MGYG000001726	745_406	0.05	average	ANImf	745	yes
MGYG000004399	745_407	0.05	average	ANImf	745	yes
MGYG000001158	745_408	0.05	average	ANImf	745	yes
MGYG000004097	745_409	0.05	average	ANImf	745	yes
MGYG000000327	745_410	0.05	average	ANImf	745	yes
MGYG000003037	745_411	0.05	average	ANImf	745	yes
MGYG000001009	745_412	0.05	average	ANImf	745	yes
MGYG000002742	745_413	0.05	average	ANImf	745	yes
MGYG000002755	745_414	0.05	average	ANImf	745	yes
MGYG000003041	745_415	0.05	average	ANImf	745	yes
MGYG000003045	745_416	0.05	average	ANImf	745	yes
MGYG000002764	745_417	0.05	average	ANImf	745	yes
MGYG000000936	745_418	0.05	average	ANImf	745	yes
MGYG000000868	745_419	0.05	average	ANImf	745	yes
MGYG000001478	745_420	0.05	average	ANImf	745	yes
MGYG000000649	745_421	0.05	average	ANImf	745	no
MGYG000001002	745_421	0.05	average	ANImf	745	yes
MGYG000004684	745_421	0.05	average	ANImf	745	no
MGYG000002754	745_422	0.05	average	ANImf	745	yes
MGYG000004344	745_423	0.05	average	ANImf	745	yes
MGYG000001935	745_424	0.05	average	ANImf	745	yes
MGYG000002032	745_425	0.05	average	ANImf	745	yes
MGYG000004240	745_426	0.05	average	ANImf	745	yes
MGYG000000878	745_427	0.05	average	ANImf	745	yes
MGYG000002766	745_428	0.05	average	ANImf	745	yes
MGYG000002078	745_429	0.05	average	ANImf	745	yes
MGYG000000288	745_430	0.05	average	ANImf	745	yes
MGYG000002728	745_431	0.05	average	ANImf	745	yes
MGYG000002741	745_432	0.05	average	ANImf	745	yes
MGYG000003052	745_433	0.05	average	ANImf	745	yes
MGYG000002760	745_434	0.05	average	ANImf	745	yes
MGYG000003039	745_435	0.05	average	ANImf	745	yes
MGYG000002076	745_436	0.05	average	ANImf	745	yes
MGYG000003043	745_437	0.05	average	ANImf	745	yes
MGYG000000309	745_438	0.05	average	ANImf	745	yes
MGYG000004602	745_439	0.05	average	ANImf	745	yes
MGYG000001986	745_440	0.05	average	ANImf	745	yes
MGYG000003078	745_441	0.05	average	ANImf	745	yes
MGYG000001092	745_442	0.05	average	ANImf	745	yes
MGYG000004846	745_442	0.05	average	ANImf	745	no
MGYG000000085	745_443	0.05	average	ANImf	745	yes
MGYG000000986	745_443	0.05	average	ANImf	745	no
MGYG000004806	745_443	0.05	average	ANImf	745	no
MGYG000004814	745_443	0.05	average	ANImf	745	no
MGYG000004550	745_444	0.05	average	ANImf	745	yes
MGYG000004328	745_445	0.05	average	ANImf	745	yes
MGYG000002763	745_446	0.05	average	ANImf	745	yes
MGYG000004549	745_447	0.05	average	ANImf	745	yes
MGYG000003024	745_448	0.05	average	ANImf	745	yes
MGYG000004383	745_449	0.05	average	ANImf	745	yes
MGYG000003026	745_450	0.05	average	ANImf	745	yes
MGYG000001353	745_451	0.05	average	ANImf	745	yes
MGYG000004013	745_452	0.05	average	ANImf	745	yes
MGYG000004239	745_453	0.05	average	ANImf	745	yes
MGYG000003732	745_454	0.05	average	ANImf	745	yes
MGYG000003982	745_455	0.05	average	ANImf	745	yes
MGYG000001584	745_456	0.05	average	ANImf	745	yes
MGYG000004141	745_457	0.05	average	ANImf	745	yes
MGYG000004186	745_458	0.05	average	ANImf	745	yes
MGYG000002729	745_459	0.05	average	ANImf	745	yes
MGYG000004018	745_460	0.05	average	ANImf	745	yes
MGYG000001096	745_461	0.05	average	ANImf	745	yes
MGYG000004220	745_462	0.05	average	ANImf	745	yes
MGYG000004121	745_463	0.05	average	ANImf	745	yes
MGYG000001196	745_464	0.05	average	ANImf	745	yes
MGYG000003067	745_465	0.05	average	ANImf	745	yes
MGYG000004091	745_466	0.05	average	ANImf	745	yes
MGYG000001744	745_467	0.05	average	ANImf	745	yes
MGYG000000331	745_468	0.05	average	ANImf	745	yes
MGYG000004326	745_469	0.05	average	ANImf	745	yes
MGYG000004450	745_470	0.05	average	ANImf	745	yes
MGYG000000094	745_471	0.05	average	ANImf	745	yes
MGYG000001642	745_472	0.05	average	ANImf	745	yes
MGYG000000197	745_473	0.05	average	ANImf	745	yes
MGYG000000949	745_474	0.05	average	ANImf	745	yes
MGYG000001150	745_475	0.05	average	ANImf	745	yes
MGYG000004066	745_476	0.05	average	ANImf	745	yes
MGYG000002746	745_477	0.05	average	ANImf	745	yes
MGYG000000731	745_478	0.05	average	ANImf	745	yes
MGYG000002231	745_479	0.05	average	ANImf	745	yes
MGYG000003228	745_480	0.05	average	ANImf	745	yes
MGYG000003244	745_481	0.05	average	ANImf	745	yes
MGYG000003685	745_482	0.05	average	ANImf	745	yes
MGYG000002849	745_483	0.05	average	ANImf	745	yes
MGYG000002851	745_484	0.05	average	ANImf	745	yes
MGYG000002853	745_485	0.05	average	ANImf	745	yes
MGYG000002855	745_486	0.05	average	ANImf	745	yes
MGYG000002865	745_487	0.05	average	ANImf	745	yes
MGYG000002847	745_488	0.05	average	ANImf	745	yes
MGYG000002860	745_489	0.05	average	ANImf	745	yes
MGYG000001580	745_490	0.05	average	ANImf	745	yes
MGYG000003885	745_491	0.05	average	ANImf	745	yes
MGYG000002864	745_492	0.05	average	ANImf	745	yes
MGYG000003167	745_493	0.05	average	ANImf	745	yes
MGYG000002971	745_494	0.05	average	ANImf	745	yes
MGYG000002866	745_495	0.05	average	ANImf	745	no
MGYG000004356	745_495	0.05	average	ANImf	745	yes
MGYG000004777	745_495	0.05	average	ANImf	745	no
MGYG000000648	745_496	0.05	average	ANImf	745	yes
MGYG000003122	745_497	0.05	average	ANImf	745	yes
MGYG000001221	745_498	0.05	average	ANImf	745	yes
MGYG000003787	745_499	0.05	average	ANImf	745	yes
MGYG000003006	745_500	0.05	average	ANImf	745	yes
MGYG000002919	745_501	0.05	average	ANImf	745	yes
MGYG000003823	745_502	0.05	average	ANImf	745	yes
MGYG000001656	745_503	0.05	average	ANImf	745	yes
MGYG000003830	745_504	0.05	average	ANImf	745	yes
MGYG000003175	745_505	0.05	average	ANImf	745	yes
MGYG000002850	745_506	0.05	average	ANImf	745	yes
MGYG000003847	745_507	0.05	average	ANImf	745	yes
MGYG000002981	745_508	0.05	average	ANImf	745	yes
MGYG000001573	745_509	0.05	average	ANImf	745	yes
MGYG000001583	745_510	0.05	average	ANImf	745	yes
MGYG000002852	745_511	0.05	average	ANImf	745	yes
MGYG000003870	745_512	0.05	average	ANImf	745	yes
MGYG000004387	745_513	0.05	average	ANImf	745	yes
MGYG000003864	745_514	0.05	average	ANImf	745	yes
MGYG000001587	745_515	0.05	average	ANImf	745	yes
MGYG000001578	745_516	0.05	average	ANImf	745	yes
MGYG000003209	745_517	0.05	average	ANImf	745	yes
MGYG000001679	745_518	0.05	average	ANImf	745	yes
MGYG000001582	745_519	0.05	average	ANImf	745	yes
MGYG000003328	745_520	0.05	average	ANImf	745	yes
MGYG000002970	745_521	0.05	average	ANImf	745	yes
MGYG000002947	745_522	0.05	average	ANImf	745	yes
MGYG000002187	745_523	0.05	average	ANImf	745	yes
MGYG000004607	745_524	0.05	average	ANImf	745	yes
MGYG000004651	745_525	0.05	average	ANImf	745	yes
MGYG000004346	745_526	0.05	average	ANImf	745	yes
MGYG000001126	745_527	0.05	average	ANImf	745	yes
MGYG000000985	745_528	0.05	average	ANImf	745	yes
MGYG000004152	745_529	0.05	average	ANImf	745	yes
MGYG000003033	745_530	0.05	average	ANImf	745	yes
MGYG000002752	745_531	0.05	average	ANImf	745	yes
MGYG000003928	745_532	0.05	average	ANImf	745	yes
MGYG000003861	745_533	0.05	average	ANImf	745	yes
MGYG000004542	745_534	0.05	average	ANImf	745	yes
MGYG000004761	745_535	0.05	average	ANImf	745	yes
MGYG000001022	745_536	0.05	average	ANImf	745	yes
MGYG000004001	745_537	0.05	average	ANImf	745	yes
MGYG000003011	745_538	0.05	average	ANImf	745	yes
MGYG000003159	745_539	0.05	average	ANImf	745	yes
MGYG000001579	745_540	0.05	average	ANImf	745	yes
MGYG000003031	745_541	0.05	average	ANImf	745	yes
MGYG000000017	745_542	0.05	average	ANImf	745	yes
MGYG000002869	745_543	0.05	average	ANImf	745	yes
MGYG000002692	745_544	0.05	average	ANImf	745	yes
MGYG000000777	745_545	0.05	average	ANImf	745	yes
MGYG000003865	745_546	0.05	average	ANImf	745	yes
MGYG000004772	745_547	0.05	average	ANImf	745	yes
MGYG000002198	745_548	0.05	average	ANImf	745	yes
MGYG000003180	745_549	0.05	average	ANImf	745	yes
MGYG000003851	745_550	0.05	average	ANImf	745	yes
MGYG000003703	745_551	0.05	average	ANImf	745	yes
MGYG000004608	745_552	0.05	average	ANImf	745	yes
MGYG000001176	745_553	0.05	average	ANImf	745	yes
MGYG000001236	746_0	0.05	average	ANImf	746	yes
MGYG000001025	747_0	0.05	average	ANImf	747	yes
MGYG000001740	748_0	0.05	average	ANImf	748	yes
MGYG000004734	749_0	0.05	average	ANImf	749	yes
MGYG000001163	750_0	0.05	average	ANImf	750	yes
MGYG000004724	751_0	0.05	average	ANImf	751	yes
MGYG000001167	752_0	0.05	average	ANImf	752	yes
MGYG000004728	753_0	0.05	average	ANImf	753	yes
MGYG000000291	754_1	0.05	average	ANImf	754	yes
MGYG000000602	754_2	0.05	average	ANImf	754	yes
MGYG000001168	754_3	0.05	average	ANImf	754	yes
MGYG000003886	754_4	0.05	average	ANImf	754	yes
MGYG000001026	755_0	0.05	average	ANImf	755	yes
MGYG000001815	756_0	0.05	average	ANImf	756	yes
MGYG000000300	757_0	0.05	average	ANImf	757	yes
MGYG000000577	758_1	0.05	average	ANImf	758	yes
MGYG000000603	758_2	0.05	average	ANImf	758	yes
MGYG000001638	759_0	0.05	average	ANImf	759	yes
MGYG000004264	760_0	0.05	average	ANImf	760	yes
MGYG000001409	761_1	0.05	average	ANImf	761	yes
MGYG000004189	761_2	0.05	average	ANImf	761	yes
MGYG000000911	762_0	0.05	average	ANImf	762	yes
MGYG000001545	763_0	0.05	average	ANImf	763	yes
MGYG000004716	764_0	0.05	average	ANImf	764	yes
MGYG000000944	765_1	0.05	average	ANImf	765	yes
MGYG000004083	765_2	0.05	average	ANImf	765	yes
MGYG000000616	765_3	0.05	average	ANImf	765	yes
MGYG000000304	765_4	0.05	average	ANImf	765	yes
MGYG000001233	766_1	0.05	average	ANImf	766	yes
MGYG000002761	766_2	0.05	average	ANImf	766	yes
MGYG000001090	767_0	0.05	average	ANImf	767	yes
MGYG000001154	768_1	0.05	average	ANImf	768	yes
MGYG000001198	768_2	0.05	average	ANImf	768	yes
MGYG000004278	768_3	0.05	average	ANImf	768	yes
MGYG000000980	769_0	0.05	average	ANImf	769	yes
MGYG000004595	770_0	0.05	average	ANImf	770	yes
MGYG000001062	771_0	0.05	average	ANImf	771	yes
MGYG000004134	772_0	0.05	average	ANImf	772	yes
MGYG000004614	773_0	0.05	average	ANImf	773	yes
MGYG000003745	774_0	0.05	average	ANImf	774	yes
MGYG000001686	775_0	0.05	average	ANImf	775	yes
MGYG000003361	776_0	0.05	average	ANImf	776	yes
MGYG000002419	777_0	0.05	average	ANImf	777	yes
MGYG000001194	778_1	0.05	average	ANImf	778	yes
MGYG000002074	778_2	0.05	average	ANImf	778	yes
MGYG000004247	778_3	0.05	average	ANImf	778	yes
MGYG000002686	779_0	0.05	average	ANImf	779	yes
MGYG000004138	780_0	0.05	average	ANImf	780	yes
MGYG000001231	781_1	0.05	average	ANImf	781	yes
MGYG000001816	781_2	0.05	average	ANImf	781	yes
MGYG000000585	782_1	0.05	average	ANImf	782	yes
MGYG000000613	782_2	0.05	average	ANImf	782	yes
MGYG000002924	782_3	0.05	average	ANImf	782	yes
MGYG000002480	783_1	0.05	average	ANImf	783	yes
MGYG000002712	783_2	0.05	average	ANImf	783	yes
CBAJDB_1	784_1	0.05	average	ANImf	784	yes
CBAJDB_2	784_1	0.05	average	ANImf	784	no
CBAJDB_3	784_1	0.05	average	ANImf	784	no
MGYG000004817	785_0	0.05	average	ANImf	785	yes
MGYG000001524	786_0	0.05	average	ANImf	786	yes
MGYG000002910	787_0	0.05	average	ANImf	787	yes
MGYG000004183	788_0	0.05	average	ANImf	788	yes
MGYG000004895	789_0	0.05	average	ANImf	789	yes
MGYG000002023	790_0	0.05	average	ANImf	790	yes
MGYG000004554	791_0	0.05	average	ANImf	791	yes
MGYG000000767	792_1	0.05	average	ANImf	792	yes
MGYG000002451	792_2	0.05	average	ANImf	792	yes
MGYG000002544	793_1	0.05	average	ANImf	793	yes
MGYG000004835	793_2	0.05	average	ANImf	793	yes
MGYG000004896	794_0	0.05	average	ANImf	794	yes
MGYG000002352	795_1	0.05	average	ANImf	795	yes
MGYG000002487	795_2	0.05	average	ANImf	795	yes
MGYG000002409	796_1	0.05	average	ANImf	796	yes
MGYG000002442	796_2	0.05	average	ANImf	796	yes
MGYG000002413	797_0	0.05	average	ANImf	797	yes
MGYG000002440	798_0	0.05	average	ANImf	798	yes
MGYG000002441	799_0	0.05	average	ANImf	799	yes
MGYG000004856	800_0	0.05	average	ANImf	800	yes
MGYG000004635	801_0	0.05	average	ANImf	801	yes
MGYG000003303	802_1	0.05	average	ANImf	802	yes
MGYG000004238	802_2	0.05	average	ANImf	802	yes
MGYG000000597	802_3	0.05	average	ANImf	802	yes
MGYG000000643	802_4	0.05	average	ANImf	802	yes
MGYG000001387	802_5	0.05	average	ANImf	802	yes
MGYG000004654	802_6	0.05	average	ANImf	802	yes
MGYG000000611	803_0	0.05	average	ANImf	803	yes
MGYG000002957	804_1	0.05	average	ANImf	804	yes
MGYG000004041	804_2	0.05	average	ANImf	804	yes
MGYG000000635	804_3	0.05	average	ANImf	804	yes
MGYG000000595	805_0	0.05	average	ANImf	805	yes
MGYG000004900	806_0	0.05	average	ANImf	806	yes
MGYG000004592	807_0	0.05	average	ANImf	807	yes
MGYG000001600	808_0	0.05	average	ANImf	808	yes
MGYG000004112	809_0	0.05	average	ANImf	809	yes
MGYG000001695	810_1	0.05	average	ANImf	810	yes
MGYG000002994	810_2	0.05	average	ANImf	810	yes
MGYG000002861	810_3	0.05	average	ANImf	810	yes
MGYG000004801	810_4	0.05	average	ANImf	810	yes
MGYG000000612	811_1	0.05	average	ANImf	811	yes
MGYG000002336	811_2	0.05	average	ANImf	811	yes
MGYG000002555	811_3	0.05	average	ANImf	811	yes
MGYG000002547	811_4	0.05	average	ANImf	811	yes
MGYG000003747	811_5	0.05	average	ANImf	811	yes
MGYG000001802	812_0	0.05	average	ANImf	812	yes
MGYG000000046	813_0	0.05	average	ANImf	813	yes
MGYG000000276	814_0	0.05	average	ANImf	814	yes
MGYG000001561	815_0	0.05	average	ANImf	815	yes
MGYG000000558	816_0	0.05	average	ANImf	816	yes
MGYG000004397	817_0	0.05	average	ANImf	817	yes
MGYG000002800	818_0	0.05	average	ANImf	818	yes
MGYG000001762	819_0	0.05	average	ANImf	819	yes
MGYG000004289	820_0	0.05	average	ANImf	820	yes
MGYG000001281	821_0	0.05	average	ANImf	821	yes
MGYG000003795	822_0	0.05	average	ANImf	822	yes
MGYG000003271	823_0	0.05	average	ANImf	823	yes
MGYG000000847	824_1	0.05	average	ANImf	824	yes
MGYG000001440	824_2	0.05	average	ANImf	824	yes
MGYG000003477	825_1	0.05	average	ANImf	825	yes
MGYG000003585	825_2	0.05	average	ANImf	825	yes
MGYG000000901	826_1	0.05	average	ANImf	826	yes
MGYG000002121	826_2	0.05	average	ANImf	826	yes
MGYG000001556	827_1	0.05	average	ANImf	827	yes
MGYG000004836	827_2	0.05	average	ANImf	827	yes
MGYG000004805	828_0	0.05	average	ANImf	828	yes
MGYG000000218	829_0	0.05	average	ANImf	829	yes
MGYG000003961	830_0	0.05	average	ANImf	830	yes
MGYG000004052	831_0	0.05	average	ANImf	831	yes
MGYG000002689	832_0	0.05	average	ANImf	832	yes
MGYG000003299	833_0	0.05	average	ANImf	833	yes
MGYG000002039	834_0	0.05	average	ANImf	834	yes
MGYG000003457	835_0	0.05	average	ANImf	835	yes
MGYG000001613	836_0	0.05	average	ANImf	836	yes
MGYG000002990	837_0	0.05	average	ANImf	837	yes
MGYG000001060	838_0	0.05	average	ANImf	838	yes
MGYG000002562	839_0	0.05	average	ANImf	839	yes
MGYG000001248	840_1	0.05	average	ANImf	840	yes
MGYG000002222	840_2	0.05	average	ANImf	840	yes
MGYG000000725	840_3	0.05	average	ANImf	840	yes
MGYG000000742	841_0	0.05	average	ANImf	841	yes
MGYG000003348	842_0	0.05	average	ANImf	842	yes
MGYG000000630	843_1	0.05	average	ANImf	843	yes
MGYG000000671	843_2	0.05	average	ANImf	843	yes
MGYG000001397	844_0	0.05	average	ANImf	844	yes
MGYG000003344	845_0	0.05	average	ANImf	845	yes
MGYG000004804	846_0	0.05	average	ANImf	846	yes
MGYG000000411	847_0	0.05	average	ANImf	847	yes
MGYG000004158	848_0	0.05	average	ANImf	848	yes
MGYG000000994	849_1	0.05	average	ANImf	849	yes
MGYG000002792	849_2	0.05	average	ANImf	849	yes
MGYG000002777	850_0	0.05	average	ANImf	850	yes
MGYG000002820	851_1	0.05	average	ANImf	851	yes
MGYG000002903	851_2	0.05	average	ANImf	851	yes
MGYG000000757	851_3	0.05	average	ANImf	851	yes
MGYG000003772	852_0	0.05	average	ANImf	852	yes
MGYG000004095	853_0	0.05	average	ANImf	853	yes
MGYG000004110	854_0	0.05	average	ANImf	854	yes
MGYG000001162	855_0	0.05	average	ANImf	855	yes
MGYG000004812	856_0	0.05	average	ANImf	856	yes
MGYG000002053	857_0	0.05	average	ANImf	857	yes
CBAJDB_181	858_1	0.05	average	ANImf	858	no
CBAJDB_182	858_1	0.05	average	ANImf	858	no
CBAJDB_183	858_1	0.05	average	ANImf	858	yes
CBAJDB_184	858_1	0.05	average	ANImf	858	no
MGYG000001639	859_0	0.05	average	ANImf	859	yes
MGYG000001693	860_0	0.05	average	ANImf	860	yes
MGYG000000730	861_0	0.05	average	ANImf	861	yes
MGYG000002086	862_0	0.05	average	ANImf	862	yes
MGYG000004551	863_0	0.05	average	ANImf	863	yes
MGYG000000965	864_0	0.05	average	ANImf	864	yes
MGYG000001132	865_0	0.05	average	ANImf	865	yes
MGYG000001675	866_0	0.05	average	ANImf	866	yes
MGYG000003526	867_0	0.05	average	ANImf	867	yes
MGYG000004034	868_0	0.05	average	ANImf	868	yes
MGYG000003262	869_0	0.05	average	ANImf	869	yes
MGYG000000939	870_0	0.05	average	ANImf	870	yes
MGYG000004179	871_0	0.05	average	ANImf	871	yes
MGYG000000899	872_0	0.05	average	ANImf	872	yes
MGYG000003945	873_0	0.05	average	ANImf	873	yes
MGYG000000875	874_0	0.05	average	ANImf	874	yes
MGYG000004709	875_0	0.05	average	ANImf	875	yes
MGYG000002228	876_1	0.05	average	ANImf	876	yes
MGYG000003987	876_2	0.05	average	ANImf	876	yes
MGYG000000809	877_1	0.05	average	ANImf	877	yes
MGYG000002980	877_2	0.05	average	ANImf	877	yes
MGYG000002196	878_0	0.05	average	ANImf	878	yes
MGYG000001177	879_0	0.05	average	ANImf	879	yes
MGYG000003059	880_0	0.05	average	ANImf	880	yes
MGYG000002786	881_0	0.05	average	ANImf	881	yes
MGYG000003220	882_0	0.05	average	ANImf	882	yes
MGYG000001889	883_0	0.05	average	ANImf	883	yes
MGYG000004160	884_0	0.05	average	ANImf	884	yes
MGYG000003972	885_0	0.05	average	ANImf	885	yes
MGYG000003243	886_0	0.05	average	ANImf	886	yes
MGYG000002193	887_0	0.05	average	ANImf	887	yes
MGYG000002701	888_0	0.05	average	ANImf	888	yes
MGYG000003549	889_0	0.05	average	ANImf	889	yes
MGYG000001665	890_0	0.05	average	ANImf	890	yes
MGYG000004645	891_0	0.05	average	ANImf	891	yes
MGYG000001850	892_0	0.05	average	ANImf	892	yes
MGYG000002699	893_1	0.05	average	ANImf	893	yes
MGYG000004017	893_2	0.05	average	ANImf	893	yes
MGYG000003264	894_0	0.05	average	ANImf	894	yes
MGYG000003313	895_0	0.05	average	ANImf	895	yes
MGYG000004246	896_0	0.05	average	ANImf	896	yes
MGYG000001953	897_0	0.05	average	ANImf	897	yes
MGYG000002838	898_0	0.05	average	ANImf	898	yes
MGYG000004035	899_0	0.05	average	ANImf	899	yes
MGYG000000924	900_0	0.05	average	ANImf	900	yes
MGYG000002155	901_0	0.05	average	ANImf	901	yes
MGYG000004143	902_0	0.05	average	ANImf	902	yes
MGYG000000192	903_1	0.05	average	ANImf	903	yes
MGYG000002779	903_2	0.05	average	ANImf	903	yes
MGYG000001430	904_0	0.05	average	ANImf	904	yes
MGYG000004285	905_0	0.05	average	ANImf	905	yes
MGYG000004642	906_0	0.05	average	ANImf	906	yes
MGYG000004847	907_0	0.05	average	ANImf	907	yes
MGYG000000420	908_0	0.05	average	ANImf	908	yes
MGYG000001434	909_0	0.05	average	ANImf	909	yes
MGYG000002464	910_0	0.05	average	ANImf	910	yes
MGYG000004265	911_0	0.05	average	ANImf	911	yes
MGYG000003068	912_0	0.05	average	ANImf	912	yes
MGYG000000596	913_0	0.05	average	ANImf	913	yes
MGYG000003636	914_0	0.05	average	ANImf	914	yes
MGYG000003160	915_0	0.05	average	ANImf	915	yes
MGYG000003791	916_0	0.05	average	ANImf	916	yes
MGYG000002096	917_0	0.05	average	ANImf	917	yes
MGYG000003153	918_0	0.05	average	ANImf	918	yes
MGYG000002135	919_0	0.05	average	ANImf	919	yes
MGYG000003004	920_0	0.05	average	ANImf	920	yes
MGYG000001947	921_0	0.05	average	ANImf	921	yes
MGYG000002874	922_0	0.05	average	ANImf	922	yes
MGYG000001398	923_0	0.05	average	ANImf	923	yes
MGYG000003963	924_0	0.05	average	ANImf	924	yes
MGYG000004243	925_0	0.05	average	ANImf	925	yes
MGYG000001777	926_1	0.05	average	ANImf	926	yes
MGYG000004697	926_2	0.05	average	ANImf	926	yes
MGYG000003949	926_3	0.05	average	ANImf	926	yes
MGYG000001848	927_0	0.05	average	ANImf	927	yes
MGYG000000380	928_0	0.05	average	ANImf	928	yes
MGYG000003874	929_0	0.05	average	ANImf	929	yes
MGYG000002768	930_0	0.05	average	ANImf	930	yes
MGYG000003450	931_0	0.05	average	ANImf	931	yes
CBAJDB_269	932_1	0.05	average	ANImf	932	yes
CBAJDB_270	932_1	0.05	average	ANImf	932	no
CBAJDB_271	932_1	0.05	average	ANImf	932	no
CBAJDB_272	932_1	0.05	average	ANImf	932	no
CBAJDB_273	932_1	0.05	average	ANImf	932	no
CBAJDB_274	932_1	0.05	average	ANImf	932	no
CBAJDB_161	933_1	0.05	average	ANImf	933	no
CBAJDB_164	933_1	0.05	average	ANImf	933	no
CBAJDB_166	933_1	0.05	average	ANImf	933	yes
CBAJDB_72	933_1	0.05	average	ANImf	933	no
MGYG000000377	934_0	0.05	average	ANImf	934	yes
MGYG000002068	935_0	0.05	average	ANImf	935	yes
MGYG000002776	936_0	0.05	average	ANImf	936	yes
MGYG000003860	937_1	0.05	average	ANImf	937	yes
MGYG000003950	937_2	0.05	average	ANImf	937	yes
MGYG000004252	937_3	0.05	average	ANImf	937	yes
MGYG000001204	938_0	0.05	average	ANImf	938	yes
MGYG000003876	939_1	0.05	average	ANImf	939	yes
MGYG000004618	939_2	0.05	average	ANImf	939	yes
MGYG000004791	940_0	0.05	average	ANImf	940	yes
MGYG000003600	941_0	0.05	average	ANImf	941	yes
MGYG000004725	942_0	0.05	average	ANImf	942	yes
MGYG000002604	943_0	0.05	average	ANImf	943	yes
MGYG000004122	944_0	0.05	average	ANImf	944	yes
MGYG000000073	945_0	0.05	average	ANImf	945	yes
MGYG000000468	946_1	0.05	average	ANImf	946	yes
MGYG000002123	946_2	0.05	average	ANImf	946	yes
MGYG000004436	947_0	0.05	average	ANImf	947	yes
MGYG000000615	948_0	0.05	average	ANImf	948	yes
MGYG000001732	949_0	0.05	average	ANImf	949	yes
MGYG000002872	950_0	0.05	average	ANImf	950	yes
CBAJDB_151	951_1	0.05	average	ANImf	951	no
CBAJDB_155	951_1	0.05	average	ANImf	951	no
CBAJDB_158	951_1	0.05	average	ANImf	951	no
CBAJDB_159	951_1	0.05	average	ANImf	951	yes
CBAJDB_149	952_1	0.05	average	ANImf	952	no
CBAJDB_150	952_1	0.05	average	ANImf	952	no
CBAJDB_152	952_1	0.05	average	ANImf	952	no
CBAJDB_153	952_1	0.05	average	ANImf	952	no
CBAJDB_154	952_1	0.05	average	ANImf	952	yes
CBAJDB_156	952_1	0.05	average	ANImf	952	no
CBAJDB_157	952_1	0.05	average	ANImf	952	no
CBAJDB_160	952_1	0.05	average	ANImf	952	no
MGYG000004203	953_0	0.05	average	ANImf	953	yes
CBAJDB_101	954_1	0.05	average	ANImf	954	no
CBAJDB_102	954_1	0.05	average	ANImf	954	yes
CBAJDB_103	954_1	0.05	average	ANImf	954	no
CBAJDB_106	954_1	0.05	average	ANImf	954	no
CBAJDB_117	954_1	0.05	average	ANImf	954	no
CBAJDB_131	954_1	0.05	average	ANImf	954	no
CBAJDB_85	954_1	0.05	average	ANImf	954	no
CBAJDB_92	954_1	0.05	average	ANImf	954	no
MGYG000003644	955_0	0.05	average	ANImf	955	yes
MGYG000000404	956_0	0.05	average	ANImf	956	yes
MGYG000003215	957_0	0.05	average	ANImf	957	yes
MGYG000003616	958_0	0.05	average	ANImf	958	yes
MGYG000000035	959_0	0.05	average	ANImf	959	yes
MGYG000001032	960_0	0.05	average	ANImf	960	yes
MGYG000001193	961_0	0.05	average	ANImf	961	yes
MGYG000003648	962_0	0.05	average	ANImf	962	yes
MGYG000002677	963_0	0.05	average	ANImf	963	yes
MGYG000003911	964_0	0.05	average	ANImf	964	yes
CBAJDB_418	965_1	0.05	average	ANImf	965	no
CBAJDB_419	965_1	0.05	average	ANImf	965	yes
CBAJDB_420	965_1	0.05	average	ANImf	965	no
CBAJDB_421	965_1	0.05	average	ANImf	965	no
MGYG000000004	966_0	0.05	average	ANImf	966	yes
MGYG000000131	967_0	0.05	average	ANImf	967	yes
MGYG000002625	968_0	0.05	average	ANImf	968	yes
MGYG000004644	969_0	0.05	average	ANImf	969	yes
MGYG000001057	970_1	0.05	average	ANImf	970	yes
MGYG000003895	970_2	0.05	average	ANImf	970	yes
MGYG000002129	971_0	0.05	average	ANImf	971	yes
MGYG000003854	972_0	0.05	average	ANImf	972	yes
MGYG000003311	973_0	0.05	average	ANImf	973	yes
MGYG000004111	974_0	0.05	average	ANImf	974	yes
MGYG000002102	975_0	0.05	average	ANImf	975	yes
MGYG000000689	976_0	0.05	average	ANImf	976	yes
MGYG000000454	977_0	0.05	average	ANImf	977	yes
MGYG000001912	978_0	0.05	average	ANImf	978	yes
MGYG000002955	979_1	0.05	average	ANImf	979	yes
MGYG000002996	979_2	0.05	average	ANImf	979	yes
MGYG000001911	980_0	0.05	average	ANImf	980	yes
MGYG000004089	981_0	0.05	average	ANImf	981	yes
MGYG000004760	982_0	0.05	average	ANImf	982	yes
MGYG000000551	983_1	0.05	average	ANImf	983	yes
MGYG000003918	983_2	0.05	average	ANImf	983	yes
MGYG000003924	984_0	0.05	average	ANImf	984	yes
MGYG000000566	985_1	0.05	average	ANImf	985	no
MGYG000004649	985_1	0.05	average	ANImf	985	yes
MGYG000004659	986_0	0.05	average	ANImf	986	yes
MGYG000004750	987_0	0.05	average	ANImf	987	yes
MGYG000001784	988_0	0.05	average	ANImf	988	yes
MGYG000002134	989_0	0.05	average	ANImf	989	yes
MGYG000001359	990_1	0.05	average	ANImf	990	yes
MGYG000004433	990_2	0.05	average	ANImf	990	yes
MGYG000001631	991_0	0.05	average	ANImf	991	yes
MGYG000001277	992_0	0.05	average	ANImf	992	yes
MGYG000001832	993_0	0.05	average	ANImf	993	yes
MGYG000002706	994_0	0.05	average	ANImf	994	yes
MGYG000001590	995_1	0.05	average	ANImf	995	yes
MGYG000004670	995_2	0.05	average	ANImf	995	yes
MGYG000001321	996_1	0.05	average	ANImf	996	yes
MGYG000002687	996_2	0.05	average	ANImf	996	yes
MGYG000004253	996_3	0.05	average	ANImf	996	yes
MGYG000001295	997_0	0.05	average	ANImf	997	yes
MGYG000002846	998_0	0.05	average	ANImf	998	yes
MGYG000004701	999_0	0.05	average	ANImf	999	yes
MGYG000002158	1000_0	0.05	average	ANImf	1000	yes
MGYG000004864	1001_0	0.05	average	ANImf	1001	yes
MGYG000002620	1002_1	0.05	average	ANImf	1002	yes
MGYG000004901	1002_2	0.05	average	ANImf	1002	yes
MGYG000003933	1002_3	0.05	average	ANImf	1002	yes
MGYG000000241	1003_0	0.05	average	ANImf	1003	yes
MGYG000001259	1004_1	0.05	average	ANImf	1004	yes
MGYG000002079	1004_2	0.05	average	ANImf	1004	yes
MGYG000003815	1005_0	0.05	average	ANImf	1005	yes
MGYG000000344	1006_0	0.05	average	ANImf	1006	yes
MGYG000000409	1007_0	0.05	average	ANImf	1007	yes
MGYG000001914	1008_0	0.05	average	ANImf	1008	yes
MGYG000003226	1009_0	0.05	average	ANImf	1009	yes
MGYG000003294	1010_0	0.05	average	ANImf	1010	yes
MGYG000004168	1011_0	0.05	average	ANImf	1011	yes
MGYG000001170	1012_0	0.05	average	ANImf	1012	yes
MGYG000001218	1013_0	0.05	average	ANImf	1013	yes
MGYG000004044	1014_0	0.05	average	ANImf	1014	yes
MGYG000002099	1015_0	0.05	average	ANImf	1015	yes
MGYG000004153	1016_0	0.05	average	ANImf	1016	yes
MGYG000003512	1017_0	0.05	average	ANImf	1017	yes
MGYG000003891	1018_0	0.05	average	ANImf	1018	yes
MGYG000003490	1019_0	0.05	average	ANImf	1019	yes
MGYG000002011	1020_1	0.05	average	ANImf	1020	yes
MGYG000002151	1020_2	0.05	average	ANImf	1020	yes
MGYG000001217	1021_1	0.05	average	ANImf	1021	yes
MGYG000003308	1021_2	0.05	average	ANImf	1021	yes
MGYG000001823	1022_0	0.05	average	ANImf	1022	yes
MGYG000003417	1023_0	0.05	average	ANImf	1023	yes
MGYG000004088	1024_0	0.05	average	ANImf	1024	yes
MGYG000004107	1025_0	0.05	average	ANImf	1025	yes
MGYG000003773	1026_0	0.05	average	ANImf	1026	yes
MGYG000004786	1027_0	0.05	average	ANImf	1027	yes
MGYG000002097	1028_1	0.05	average	ANImf	1028	yes
MGYG000003875	1028_2	0.05	average	ANImf	1028	yes
MGYG000004174	1029_0	0.05	average	ANImf	1029	yes
MGYG000000727	1030_0	0.05	average	ANImf	1030	yes
MGYG000003833	1031_0	0.05	average	ANImf	1031	yes
MGYG000004874	1032_0	0.05	average	ANImf	1032	yes
MGYG000001658	1033_1	0.05	average	ANImf	1033	yes
MGYG000002098	1033_2	0.05	average	ANImf	1033	yes
MGYG000002072	1034_0	0.05	average	ANImf	1034	yes
MGYG000003224	1035_0	0.05	average	ANImf	1035	yes
MGYG000001103	1036_0	0.05	average	ANImf	1036	yes
MGYG000001237	1037_0	0.05	average	ANImf	1037	yes
MGYG000004154	1038_0	0.05	average	ANImf	1038	yes
MGYG000002052	1039_0	0.05	average	ANImf	1039	yes
MGYG000003001	1040_0	0.05	average	ANImf	1040	yes
MGYG000003786	1041_0	0.05	average	ANImf	1041	yes
MGYG000000898	1042_1	0.05	average	ANImf	1042	yes
MGYG000002016	1042_2	0.05	average	ANImf	1042	yes
MGYG000002204	1043_0	0.05	average	ANImf	1043	yes
MGYG000001109	1044_0	0.05	average	ANImf	1044	yes
MGYG000004341	1045_0	0.05	average	ANImf	1045	yes
MGYG000002071	1046_0	0.05	average	ANImf	1046	yes
MGYG000003658	1047_0	0.05	average	ANImf	1047	yes
MGYG000000745	1048_0	0.05	average	ANImf	1048	yes
MGYG000000747	1049_0	0.05	average	ANImf	1049	yes
MGYG000001156	1050_0	0.05	average	ANImf	1050	yes
MGYG000000932	1051_0	0.05	average	ANImf	1051	yes
MGYG000003841	1052_0	0.05	average	ANImf	1052	yes
MGYG000004081	1053_0	0.05	average	ANImf	1053	yes
MGYG000004125	1054_0	0.05	average	ANImf	1054	yes
MGYG000002004	1055_0	0.05	average	ANImf	1055	yes
MGYG000004075	1056_0	0.05	average	ANImf	1056	yes
MGYG000004889	1057_0	0.05	average	ANImf	1057	yes
MGYG000004663	1058_0	0.05	average	ANImf	1058	yes
MGYG000002705	1059_0	0.05	average	ANImf	1059	yes
MGYG000002711	1060_0	0.05	average	ANImf	1060	yes
MGYG000001654	1061_0	0.05	average	ANImf	1061	yes
MGYG000003211	1062_0	0.05	average	ANImf	1062	yes
MGYG000004116	1063_0	0.05	average	ANImf	1063	yes
MGYG000002694	1064_0	0.05	average	ANImf	1064	yes
MGYG000002709	1065_0	0.05	average	ANImf	1065	yes
MGYG000004076	1066_0	0.05	average	ANImf	1066	yes
MGYG000000388	1067_0	0.05	average	ANImf	1067	yes
MGYG000004159	1068_0	0.05	average	ANImf	1068	yes
MGYG000002697	1069_0	0.05	average	ANImf	1069	yes
MGYG000004292	1070_0	0.05	average	ANImf	1070	yes
MGYG000002031	1071_1	0.05	average	ANImf	1071	yes
MGYG000004106	1071_2	0.05	average	ANImf	1071	yes
MGYG000003412	1072_0	0.05	average	ANImf	1072	yes
MGYG000002128	1073_1	0.05	average	ANImf	1073	yes
MGYG000003296	1073_2	0.05	average	ANImf	1073	yes
MGYG000001936	1074_0	0.05	average	ANImf	1074	yes
MGYG000003916	1075_0	0.05	average	ANImf	1075	yes
MGYG000004892	1076_0	0.05	average	ANImf	1076	yes
MGYG000004146	1077_0	0.05	average	ANImf	1077	yes
MGYG000004779	1078_0	0.05	average	ANImf	1078	yes
MGYG000003236	1079_0	0.05	average	ANImf	1079	yes
MGYG000002702	1080_0	0.05	average	ANImf	1080	yes
MGYG000003980	1081_0	0.05	average	ANImf	1081	yes
MGYG000004897	1082_0	0.05	average	ANImf	1082	yes
MGYG000004686	1083_0	0.05	average	ANImf	1083	yes
MGYG000001226	1084_0	0.05	average	ANImf	1084	yes
MGYG000003297	1085_0	0.05	average	ANImf	1085	yes
MGYG000001539	1086_0	0.05	average	ANImf	1086	yes
MGYG000002067	1087_0	0.05	average	ANImf	1087	yes
MGYG000002698	1088_1	0.05	average	ANImf	1088	yes
MGYG000004100	1088_2	0.05	average	ANImf	1088	yes
MGYG000002005	1089_0	0.05	average	ANImf	1089	yes
MGYG000000390	1090_0	0.05	average	ANImf	1090	yes
MGYG000003304	1091_0	0.05	average	ANImf	1091	yes
MGYG000002726	1092_0	0.05	average	ANImf	1092	yes
MGYG000003855	1093_0	0.05	average	ANImf	1093	yes
MGYG000002026	1094_0	0.05	average	ANImf	1094	yes
MGYG000004803	1095_0	0.05	average	ANImf	1095	yes
MGYG000002017	1096_1	0.05	average	ANImf	1096	yes
MGYG000002780	1096_2	0.05	average	ANImf	1096	yes
MGYG000001527	1097_0	0.05	average	ANImf	1097	yes
MGYG000004126	1098_0	0.05	average	ANImf	1098	yes
MGYG000001106	1099_0	0.05	average	ANImf	1099	yes
MGYG000002037	1100_1	0.05	average	ANImf	1100	yes
MGYG000002105	1100_2	0.05	average	ANImf	1100	yes
MGYG000000589	1101_1	0.05	average	ANImf	1101	yes
MGYG000003899	1101_2	0.05	average	ANImf	1101	yes
MGYG000001255	1102_1	0.05	average	ANImf	1102	yes
MGYG000004336	1102_2	0.05	average	ANImf	1102	yes
MGYG000000512	1103_1	0.05	average	ANImf	1103	yes
MGYG000002272	1103_2	0.05	average	ANImf	1103	yes
MGYG000003166	1103_3	0.05	average	ANImf	1103	yes
MGYG000002619	1104_1	0.05	average	ANImf	1104	yes
MGYG000002651	1104_2	0.05	average	ANImf	1104	yes
MGYG000001300	1104_3	0.05	average	ANImf	1104	yes
MGYG000002641	1104_4	0.05	average	ANImf	1104	yes
MGYG000002223	1104_5	0.05	average	ANImf	1104	yes
MGYG000000876	1104_6	0.05	average	ANImf	1104	yes
MGYG000002610	1104_7	0.05	average	ANImf	1104	yes
MGYG000002809	1104_8	0.05	average	ANImf	1104	yes
MGYG000000022	1105_1	0.05	average	ANImf	1105	yes
MGYG000004679	1105_2	0.05	average	ANImf	1105	yes
MGYG000002040	1106_1	0.05	average	ANImf	1106	yes
MGYG000002545	1106_2	0.05	average	ANImf	1106	yes
MGYG000000039	1107_1	0.05	average	ANImf	1107	yes
MGYG000000195	1107_2	0.05	average	ANImf	1107	yes
MGYG000002274	1108_0	0.05	average	ANImf	1108	yes
MGYG000004340	1109_0	0.05	average	ANImf	1109	yes
MGYG000003291	1110_0	0.05	average	ANImf	1110	yes
MGYG000003675	1111_0	0.05	average	ANImf	1111	yes
MGYG000003323	1112_0	0.05	average	ANImf	1112	yes
MGYG000002224	1113_0	0.05	average	ANImf	1113	yes
MGYG000000636	1114_0	0.05	average	ANImf	1114	yes
MGYG000000920	1115_0	0.05	average	ANImf	1115	yes
MGYG000001205	1116_0	0.05	average	ANImf	1116	yes
MGYG000001322	1117_0	0.05	average	ANImf	1117	yes
MGYG000003042	1118_0	0.05	average	ANImf	1118	yes
MGYG000001761	1119_0	0.05	average	ANImf	1119	yes
MGYG000004732	1120_0	0.05	average	ANImf	1120	yes
MGYG000004700	1121_0	0.05	average	ANImf	1121	yes
MGYG000001627	1122_1	0.05	average	ANImf	1122	yes
[truncated: 3,249 more rows]

## Sheet: HMP_Isolate_Clust
MAG_id	HMP_Iso_id	ani	af	match_level
CBAJDB_412	2600255041	79.334	0.371935	Genus
CBAJDB_412	2600255040	79.1183	0.380109	Genus
CBAJDB_382	2562617183	79.4464	0.382304	Genus
CBAJDB_382	2513237287	78.6547	0.277129	No Match
CBAJDB_382	2597490299	78.582	0.24207	No Match
CBAJDB_382	2597489878	78.5055	0.298831	No Match
CBAJDB_382	2513237329	78.4876	0.30217	No Match
CBAJDB_413	2600255040	77.8459	0.2375	No Match
CBAJDB_413	2600255041	77.8199	0.23625	No Match
CBAJDB_474	2513237364	81.0564	0.508159	Genus
CBAJDB_474	2513237376	81.0552	0.509324	Genus
CBAJDB_474	2636415786	77.813	0.244755	No Match
CBAJDB_472	2547132035	79.4807	0.516739	Genus
CBAJDB_472	2636415786	77.8958	0.263464	No Match
CBAJDB_472	2513237376	77.5842	0.208151	No Match
CBAJDB_404	2600255040	80.5453	0.45229	Genus
CBAJDB_404	2600255041	80.489	0.458015	Genus
CBAJDB_404	2513237329	77.8612	0.229008	No Match
CBAJDB_404	2513237287	77.838	0.232824	No Match
CBAJDB_404	2597489878	77.7277	0.230916	No Match
CBAJDB_404	2562617183	77.4418	0.204198	No Match
CBAJDB_406	2600255040	80.0611	0.412229	Genus
CBAJDB_406	2600255041	80.0052	0.422091	Genus
CBAJDB_406	2513237287	77.9459	0.213018	No Match
CBAJDB_406	2513237329	77.9307	0.226824	No Match
CBAJDB_406	2597489878	77.6793	0.226824	No Match
CBAJDB_1	2619619289	79.0328	0.377953	Genus
CBAJDB_352	2562617183	78.8944	0.37414	Genus
CBAJDB_352	2597490299	78.2436	0.231087	No Match
CBAJDB_352	2513237287	78.2118	0.247593	No Match
CBAJDB_352	2513237329	78.1869	0.262724	No Match
CBAJDB_352	2597489878	78.115	0.25447	No Match
CBAJDB_376	2562617183	79.1645	0.392713	Genus
CBAJDB_376	2597489878	78.4874	0.285425	No Match
CBAJDB_376	2513237329	78.3745	0.295547	No Match
CBAJDB_376	2597490299	78.2933	0.257085	No Match
CBAJDB_376	2513237287	78.2415	0.271255	No Match
CBAJDB_491	2811995061	83.7156	0.614943	Genus
CBAJDB_491	2811995060	83.6476	0.61175	Genus
CBAJDB_491	2562617093	83.1892	0.624521	Genus
CBAJDB_491	2513237266	82.9221	0.613665	Genus
CBAJDB_491	2565956603	82.253	0.548531	Genus
CBAJDB_491	2531839265	82.2339	0.572158	Genus
CBAJDB_491	2565956633	82.2081	0.538314	Genus
CBAJDB_491	2531839147	82.1948	0.54917	Genus
CBAJDB_491	2565956630	82.1743	0.563218	Genus
CBAJDB_491	2565956623	82.1504	0.537676	Genus
CBAJDB_491	2565956607	82.1495	0.551724	Genus
CBAJDB_491	2565956617	82.1483	0.560664	Genus
CBAJDB_491	2565956627	82.1459	0.546616	Genus
CBAJDB_491	2565956631	82.1352	0.565773	Genus
CBAJDB_491	2562617151	82.13	0.565773	Genus
CBAJDB_491	2565956601	82.1293	0.556194	Genus
CBAJDB_491	2565956613	82.1153	0.556194	Genus
CBAJDB_491	2531839146	82.1136	0.558748	Genus
CBAJDB_491	2565956622	82.1014	0.538314	Genus
CBAJDB_491	2565956625	82.1004	0.581737	Genus
CBAJDB_491	2565956614	82.0944	0.54917	Genus
CBAJDB_491	2565956604	82.0885	0.565134	Genus
CBAJDB_491	2565956609	82.0879	0.55811	Genus
CBAJDB_491	2565956600	82.0867	0.547893	Genus
CBAJDB_491	2565956611	82.0861	0.528736	Genus
CBAJDB_491	2565956624	82.0853	0.568966	Genus
CBAJDB_491	2565956615	82.0549	0.548531	Genus
CBAJDB_491	2565956620	82.0548	0.556833	Genus
CBAJDB_491	2534681742	82.05	0.521711	Genus
CBAJDB_491	2565956616	82.0387	0.570243	Genus
CBAJDB_491	2565956635	82.0304	0.550447	Genus
CBAJDB_491	2565956605	82.0089	0.53576	Genus
CBAJDB_491	2565956602	82.0081	0.564496	Genus
CBAJDB_491	2565956634	81.9998	0.554278	Genus
CBAJDB_491	2565956612	81.9893	0.556833	Genus
CBAJDB_491	2534681743	81.987	0.528736	Genus
CBAJDB_491	2565956626	81.9843	0.560026	Genus
CBAJDB_491	2565956608	81.9745	0.547893	Genus
CBAJDB_491	2565956629	81.9699	0.572797	Genus
CBAJDB_491	2565956619	81.9683	0.561941	Genus
CBAJDB_491	2534681744	81.9534	0.52235	Genus
CBAJDB_491	2565956621	81.9471	0.55811	Genus
CBAJDB_491	2565956610	81.9235	0.563857	Genus
CBAJDB_491	2534681745	81.9227	0.529374	Genus
CBAJDB_491	2531839554	81.9224	0.517241	Genus
CBAJDB_491	2565956606	81.9198	0.554917	Genus
CBAJDB_491	2565956618	81.9104	0.566411	Genus
CBAJDB_491	2565956628	81.8702	0.56705	Genus
CBAJDB_491	2529292890	81.8682	0.51341	Genus
CBAJDB_491	2531839401	81.2127	0.50447	Genus
CBAJDB_491	2562617148	81.0934	0.475734	Genus
CBAJDB_491	2531839270	81.0697	0.499361	Genus
CBAJDB_491	2531839402	81.0652	0.496169	Genus
CBAJDB_491	2537561907	81.0637	0.490421	Genus
CBAJDB_491	2537561876	81.0533	0.475096	Genus
CBAJDB_491	2531839623	81.0376	0.461686	Genus
CBAJDB_491	2513237265	81.0239	0.46424	Genus
CBAJDB_491	2537561875	81.0169	0.469987	Genus
CBAJDB_491	2531839404	81.0067	0.501277	Genus
CBAJDB_491	2547132040	81.0017	0.505109	Genus
CBAJDB_491	2639763041	80.9895	0.500639	Genus
CBAJDB_491	2563367187	80.9607	0.494253	Genus
CBAJDB_491	2636415460	80.9451	0.502554	Genus
CBAJDB_491	2537561874	80.9443	0.472542	Genus
CBAJDB_491	2565956632	80.9426	0.459132	Genus
CBAJDB_491	2636415732	80.9412	0.501277	Genus
CBAJDB_491	2563367188	80.9311	0.503193	Genus
CBAJDB_491	2531839403	80.7501	0.46424	Genus
CBAJDB_491	2534682241	80.6667	0.458493	Genus
CBAJDB_491	2541046972	79.6779	0.36143	Genus
CBAJDB_482	2513237314	98.8843	0.847011	Species
CBAJDB_414	2513237287	79.1845	0.405479	Genus
CBAJDB_414	2597489878	79.0962	0.421918	Genus
CBAJDB_414	2513237329	78.9905	0.435616	Genus
CBAJDB_414	2597490299	78.7923	0.361644	Genus
CBAJDB_414	2562617183	78.6031	0.331507	Genus
CBAJDB_414	2600255041	78.3169	0.224658	No Match
CBAJDB_414	2600255040	78.2961	0.221918	No Match
CBAJDB_387	2600255040	80.0568	0.381295	Genus
CBAJDB_387	2600255041	79.8801	0.384892	Genus
CBAJDB_387	2513237329	77.8511	0.215827	No Match
CBAJDB_387	2597489878	77.7853	0.206235	No Match
CBAJDB_387	2513237287	77.7432	0.201439	No Match
CBAJDB_332	2600255041	78.7485	0.286932	No Match
CBAJDB_332	2600255040	78.7138	0.285511	No Match
CBAJDB_332	2597490299	78.424	0.238636	No Match
CBAJDB_332	2513237287	78.1672	0.275568	No Match
CBAJDB_332	2562617183	78.1232	0.203125	No Match
CBAJDB_332	2513237329	78.0458	0.291193	No Match
CBAJDB_332	2597489878	78.0446	0.291193	No Match
CBAJDB_357	2597490299	80.1061	0.373766	Genus
CBAJDB_357	2597489878	80.1003	0.440056	Genus
CBAJDB_357	2513237287	80.0257	0.406206	Genus
CBAJDB_357	2513237329	79.9588	0.449929	Genus
CBAJDB_357	2562617183	78.3616	0.220028	No Match
CBAJDB_331	2562617183	78.4781	0.244019	No Match
CBAJDB_331	2513237287	78.31	0.216507	No Match
CBAJDB_331	2597490299	78.3026	0.203349	No Match
CBAJDB_331	2597489878	78.0763	0.246411	No Match
CBAJDB_331	2513237329	78.0399	0.247608	No Match
CBAJDB_364	2562617183	79.7159	0.437358	Genus
CBAJDB_364	2513237287	78.8031	0.339408	Genus
CBAJDB_364	2597489878	78.6455	0.350797	Genus
CBAJDB_364	2597490299	78.6444	0.318907	No Match
CBAJDB_364	2513237329	78.5311	0.359909	Genus
CBAJDB_364	2600255040	77.7399	0.220957	No Match
CBAJDB_364	2600255041	77.6753	0.220957	No Match
CBAJDB_361	2562617183	79.4643	0.374659	Genus
CBAJDB_361	2597489878	78.8357	0.298365	No Match
CBAJDB_361	2597490299	78.8309	0.258856	No Match
CBAJDB_361	2513237329	78.8104	0.305177	No Match
CBAJDB_361	2513237287	78.8033	0.297003	No Match
CBAJDB_347	2600255041	78.2501	0.227666	No Match
CBAJDB_347	2600255040	78.2345	0.220461	No Match
CBAJDB_347	2597490299	77.7586	0.213256	No Match
CBAJDB_347	2513237287	77.6399	0.252161	No Match
CBAJDB_347	2597489878	77.5368	0.256484	No Match
CBAJDB_347	2513237329	77.4127	0.252161	No Match
CBAJDB_237	2513237275	76.8207	0.212454	No Match
CBAJDB_14	2512047053	80.3635	0.57855	Genus
CBAJDB_365	2562617183	79.5991	0.4192	Genus
CBAJDB_365	2597490299	79.1055	0.2656	No Match
CBAJDB_365	2513237287	79.0376	0.2944	No Match
CBAJDB_365	2597489878	78.9452	0.3136	No Match
CBAJDB_365	2513237329	78.8456	0.3168	No Match
CBAJDB_365	2600255040	77.6589	0.2016	No Match
CBAJDB_366	2562617183	78.9356	0.406716	Genus
CBAJDB_366	2513237329	78.3533	0.291045	No Match
CBAJDB_366	2597490299	78.2067	0.266791	No Match
CBAJDB_366	2597489878	78.1627	0.300373	No Match
CBAJDB_366	2513237287	78.0964	0.285448	No Match
CBAJDB_368	2562617183	79.2609	0.389972	Genus
CBAJDB_368	2513237329	78.7076	0.299443	No Match
CBAJDB_368	2513237287	78.6489	0.28273	No Match
CBAJDB_368	2597490299	78.5375	0.277159	No Match
CBAJDB_368	2597489878	78.5282	0.296657	No Match
CBAJDB_371	2562617183	78.9198	0.355086	Genus
CBAJDB_371	2597490299	78.3579	0.25144	No Match
CBAJDB_371	2513237329	78.2291	0.299424	No Match
CBAJDB_371	2513237287	78.1259	0.28215	No Match
CBAJDB_371	2597489878	78.0912	0.299424	No Match
CBAJDB_415	2513237287	79.6683	0.362235	Genus
CBAJDB_415	2513237329	79.581	0.364162	Genus
CBAJDB_415	2597490299	79.5032	0.32948	No Match
CBAJDB_415	2597489878	79.5022	0.369942	Genus
CBAJDB_415	2562617183	78.7375	0.300578	No Match
CBAJDB_415	2600255041	78.1043	0.258189	No Match
CBAJDB_415	2600255040	78.0724	0.258189	No Match
CBAJDB_386	2597490299	78.4838	0.277389	No Match
CBAJDB_386	2513237287	78.3291	0.307692	No Match
CBAJDB_386	2597489878	78.1056	0.333333	Genus
CBAJDB_386	2513237329	77.9727	0.354312	Genus
CBAJDB_386	2562617183	77.6609	0.219114	No Match
CBAJDB_340	2600255040	78.4669	0.238979	No Match
CBAJDB_340	2513237287	78.3948	0.226218	No Match
CBAJDB_340	2600255041	78.3638	0.236659	No Match
CBAJDB_340	2513237329	78.1995	0.230858	No Match
CBAJDB_340	2597489878	78.1589	0.226218	No Match
CBAJDB_487	2513237395	77.8962	0.17053	No Match
CBAJDB_399	2600255040	81.1633	0.43765	Genus
CBAJDB_399	2600255041	81.0272	0.447242	Genus
CBAJDB_399	2597490299	78.3967	0.232614	No Match
CBAJDB_399	2513237329	78.3687	0.26259	No Match
CBAJDB_399	2597489878	78.3128	0.264988	No Match
CBAJDB_399	2513237287	78.2477	0.254197	No Match
CBAJDB_497	2775506868	82.3093	0.730375	Genus
CBAJDB_497	2775506869	82.3064	0.717861	Genus
CBAJDB_497	2775506871	82.2104	0.732651	Genus
CBAJDB_370	2562617183	79.4883	0.382148	Genus
CBAJDB_370	2597490299	79.2973	0.267782	No Match
CBAJDB_370	2597489878	79.289	0.317992	No Match
CBAJDB_370	2513237287	79.1756	0.294282	No Match
CBAJDB_370	2513237329	79.0826	0.32357	No Match
CBAJDB_370	2600255041	77.9024	0.200837	No Match
CBAJDB_392	2600255040	79.7149	0.437229	Genus
CBAJDB_392	2600255041	79.7095	0.450216	Genus
CBAJDB_392	2513237287	77.633	0.209957	No Match
CBAJDB_392	2597489878	77.5614	0.212121	No Match
CBAJDB_392	2513237329	77.4977	0.209957	No Match

## Sheet: HC_MQHQ_Clust
MAG_id	HC_MQHQ_id	ani	af	match_level
CBAJDB_412	P117_bin.20	79.2162	0.393733	Genus
CBAJDB_412	P169_Sub1_bin.29	79.1821	0.374659	Genus
CBAJDB_412	P70_bin.9	79.1756	0.370572	Genus
CBAJDB_412	P135_bin.37	79.1689	0.378747	Genus
CBAJDB_412	P74_bin.37	79.1652	0.376022	Genus
CBAJDB_412	P21_bin.83	79.1356	0.384196	Genus
CBAJDB_412	P169_bin.18	79.1069	0.292916	No Match
CBAJDB_412	P24_bin.17	79.1033	0.336512	Genus
CBAJDB_412	P78_bin.136	78.9544	0.337875	Genus
CBAJDB_412	P139_bin.54	78.8718	0.324251	No Match
CBAJDB_412	P116_bin.22	78.6885	0.29564	No Match
CBAJDB_412	P78_bin.14	78.4129	0.249319	No Match
CBAJDB_412	P78_Sub1_bin.65	78.3527	0.231608	No Match
CBAJDB_412	P140_bin.14	78.2691	0.23297	No Match
CBAJDB_412	P51_bin.112	78.269	0.228883	No Match
CBAJDB_412	P92_bin.51	78.2358	0.265668	No Match
CBAJDB_412	P27_bin.73	78.1959	0.249319	No Match
CBAJDB_412	P159_bin.48	78.1942	0.246594	No Match
CBAJDB_412	P70_bin.79	78.1558	0.246594	No Match
CBAJDB_412	P83_bin.22	78.1175	0.183924	No Match
CBAJDB_412	P95_bin.97	78.0921	0.162125	No Match
CBAJDB_412	P99_bin.25	77.9978	0.250681	No Match
CBAJDB_412	P32_bin.62	77.9411	0.106267	No Match
CBAJDB_412	P26_bin.74	77.9121	0.1703	No Match
CBAJDB_412	P36_bin.51	77.8843	0.16485	No Match
CBAJDB_412	P20_Sub1_bin.3	77.8349	0.099455	No Match
CBAJDB_412	P159_bin.16	77.815	0.151226	No Match
CBAJDB_412	P44_bin.86	77.7502	0.121253	No Match
CBAJDB_412	P74_bin.18	77.7216	0.213896	No Match
CBAJDB_412	P27_bin.40	77.7036	0.144414	No Match
CBAJDB_412	P117_Sub1_bin.71	77.6785	0.099455	No Match
CBAJDB_412	P78_bin.185	77.6715	0.189373	No Match
CBAJDB_412	Bbetaine_bin.28	77.587	0.253406	No Match
CBAJDB_412	P117_bin.94	77.583	0.0953678	No Match
CBAJDB_412	P74_Sub1_bin.127	77.5796	0.205722	No Match
CBAJDB_412	P157_bin.52	77.556	0.134877	No Match
CBAJDB_412	P94_bin.41	77.5216	0.118529	No Match
CBAJDB_412	P78_bin.29	77.3405	0.159401	No Match
CBAJDB_412	P68_bin.64	77.3397	0.166213	No Match
CBAJDB_412	P109_bin.89	77.3343	0.166213	No Match
CBAJDB_412	P78_Sub1_bin.62	77.312	0.163488	No Match
CBAJDB_412	P11_bin.128	77.124	0.155313	No Match
CBAJDB_412	P53_bin.71	77.0796	0.104905	No Match
CBAJDB_412	P44_bin.32	77.0234	0.129428	No Match
CBAJDB_412	P48_bin.52	76.9778	0.0844687	No Match
CBAJDB_412	P16_bin.70	76.9216	0.156676	No Match
CBAJDB_412	P109_bin.7	76.694	0.0980926	No Match
CBAJDB_382	P74_bin.87	79.889	0.390651	Genus
CBAJDB_382	Choline_bin.10	79.863	0.340568	Genus
CBAJDB_382	P21_bin.11	79.7546	0.385643	Genus
CBAJDB_382	P140_bin.19	79.7477	0.293823	No Match
CBAJDB_382	P78_bin.20	79.6706	0.377295	Genus
CBAJDB_382	Bbetaine_bin.1	79.6611	0.30384	No Match
CBAJDB_382	Carnitine_bin.29	79.6244	0.328881	No Match
CBAJDB_382	GB_bin.21	79.6	0.313856	No Match
CBAJDB_382	P67_bin.30	79.5994	0.348915	Genus
CBAJDB_382	P78_Sub1_bin.93	79.5858	0.380634	Genus
CBAJDB_382	P116_bin.16	79.5688	0.373957	Genus
CBAJDB_382	P64_bin.43	79.5113	0.330551	Genus
CBAJDB_382	P169_bin.98	79.508	0.330551	Genus
CBAJDB_382	P19_bin.26	79.4636	0.210351	No Match
CBAJDB_382	P37_bin.39	79.3736	0.21202	No Match
CBAJDB_382	P10_bin.43	79.3244	0.30217	No Match
CBAJDB_382	P135_bin.97	79.3186	0.36394	Genus
CBAJDB_382	P51_Sub1_bin.57	79.2867	0.365609	Genus
CBAJDB_382	P135_Sub1_bin.28	79.2619	0.300501	No Match
CBAJDB_382	P78_bin.70	79.0897	0.338898	Genus
CBAJDB_382	P78_Sub1_bin.35	79.0056	0.343907	Genus
CBAJDB_382	P10_bin.21	79.0033	0.213689	No Match
CBAJDB_382	P51_bin.88	78.9801	0.283806	No Match
CBAJDB_382	P2_bin.32	78.8606	0.263773	No Match
CBAJDB_382	P74_bin.138	78.7568	0.260434	No Match
CBAJDB_382	P25_bin.3	78.7141	0.287145	No Match
CBAJDB_382	P30_bin.93	78.6976	0.277129	No Match
CBAJDB_382	P13_bin.55	78.6576	0.230384	No Match
CBAJDB_382	P135_Sub1_bin.37	78.45	0.18197	No Match
CBAJDB_382	P70_bin.72	78.4296	0.232053	No Match
CBAJDB_382	P21_bin.19	78.4068	0.200334	No Match
CBAJDB_382	P21_bin.83	77.3861	0.205342	No Match
CBAJDB_382	P74_bin.37	77.3586	0.202003	No Match
CBAJDB_382	P21_bin.79	77.3124	0.203673	No Match
CBAJDB_382	P135_bin.37	77.285	0.200334	No Match
CBAJDB_382	P70_bin.9	77.1952	0.205342	No Match
CBAJDB_382	P27_bin.40	77.0232	0.140234	No Match
CBAJDB_129	P21_Sub1_bin.12	78.6654	0.224107	No Match
CBAJDB_129	P21_bin.78	78.6269	0.221429	No Match
CBAJDB_413	P140_bin.14	78.0706	0.1725	No Match
CBAJDB_413	P51_bin.112	77.9667	0.18	No Match
CBAJDB_413	P21_bin.83	77.9245	0.2475	No Match
CBAJDB_413	P83_bin.22	77.8979	0.13625	No Match
CBAJDB_413	P70_bin.9	77.8854	0.23625	No Match
CBAJDB_413	P27_bin.73	77.8771	0.19125	No Match
CBAJDB_413	P78_bin.136	77.8448	0.20875	No Match
CBAJDB_413	P169_Sub1_bin.29	77.8268	0.23625	No Match
CBAJDB_413	P116_bin.22	77.8049	0.17625	No Match
CBAJDB_413	P135_bin.37	77.7905	0.235	No Match
CBAJDB_413	P117_bin.20	77.7754	0.24125	No Match
CBAJDB_413	P74_bin.37	77.7723	0.24	No Match
CBAJDB_413	P92_bin.51	77.7604	0.20375	No Match
CBAJDB_413	P159_bin.48	77.7149	0.19125	No Match
CBAJDB_413	P169_bin.18	77.7078	0.18	No Match
CBAJDB_413	P139_bin.54	77.6766	0.2075	No Match
CBAJDB_413	P70_bin.79	77.6601	0.1625	No Match
CBAJDB_413	P99_bin.25	77.5904	0.195	No Match
CBAJDB_413	P24_bin.17	77.5524	0.22	No Match
CBAJDB_413	P78_bin.14	77.5196	0.19625	No Match
CBAJDB_413	P20_Sub1_bin.3	77.4935	0.0775	No Match
CBAJDB_413	P78_Sub1_bin.65	77.3555	0.175	No Match
CBAJDB_413	P157_bin.52	77.2419	0.10625	No Match
CBAJDB_413	P36_bin.51	77.2196	0.12	No Match
CBAJDB_413	P32_bin.62	77.1766	0.07625	No Match
CBAJDB_413	P117_Sub1_bin.71	76.8759	0.0825	No Match
CBAJDB_413	P78_Sub1_bin.62	76.782	0.13875	No Match
CBAJDB_413	P117_bin.94	76.7416	0.0825	No Match
CBAJDB_413	P78_bin.29	76.7394	0.135	No Match
CBAJDB_413	P53_bin.71	76.4048	0.07875	No Match
CBAJDB_474	P46_bin.27	81.484	0.511655	Genus
CBAJDB_474	P135_bin.102	81.0586	0.48951	Genus
CBAJDB_474	P74_bin.117	80.7217	0.445221	Genus
CBAJDB_474	P109_bin.63	80.7207	0.334499	Genus
CBAJDB_474	P74_Sub1_bin.93	80.6707	0.452214	Genus
CBAJDB_474	P140_bin.24	78.2814	0.180653	No Match
CBAJDB_474	P116_bin.11	78.2031	0.210956	No Match
CBAJDB_474	P32_bin.23	78.1065	0.22028	No Match
CBAJDB_474	P37_bin.75	78.0614	0.248252	No Match
CBAJDB_474	P78_bin.199	78.0198	0.20979	No Match
CBAJDB_474	P70_bin.62	77.9859	0.144522	No Match
CBAJDB_474	P157_bin.19	77.9462	0.171329	No Match
CBAJDB_474	P92_bin.52	77.9113	0.25641	No Match
CBAJDB_474	P30_bin.126	77.8922	0.235431	No Match
CBAJDB_474	P27_bin.102	77.7994	0.200466	No Match
CBAJDB_474	P146_bin.22	77.705	0.168998	No Match
CBAJDB_474	P20_bin.47	77.646	0.0944056	No Match
CBAJDB_474	P23_bin.35	77.6421	0.19697	No Match
CBAJDB_474	P71_bin.37	77.4855	0.175991	No Match
CBAJDB_472	P23_bin.35	80.1782	0.416303	Genus
CBAJDB_472	P135_bin.50	79.4341	0.448326	Genus
CBAJDB_472	P46_bin.27	77.9549	0.237263	No Match
CBAJDB_472	P78_bin.199	77.9118	0.267831	No Match
CBAJDB_472	P37_bin.75	77.8979	0.27802	No Match
CBAJDB_472	P92_bin.52	77.8945	0.280932	No Match
CBAJDB_472	P32_bin.23	77.8632	0.254731	No Match
CBAJDB_472	P30_bin.126	77.8542	0.291121	No Match
CBAJDB_472	P27_bin.102	77.8399	0.234352	No Match
CBAJDB_472	P146_bin.22	77.8012	0.190684	No Match
CBAJDB_472	P70_bin.62	77.7997	0.161572	No Match
CBAJDB_472	P157_bin.19	77.7823	0.200873	No Match
CBAJDB_472	P140_bin.24	77.7691	0.224163	No Match
CBAJDB_472	P116_bin.11	77.7205	0.244541	No Match
CBAJDB_472	P20_bin.47	77.6181	0.123726	No Match
CBAJDB_472	P71_bin.37	77.3201	0.213974	No Match
CBAJDB_350	P95_bin.97	78.1131	0.150138	No Match
CBAJDB_350	P117_bin.20	77.9531	0.202479	No Match
CBAJDB_350	P78_bin.136	77.9259	0.174931	No Match
CBAJDB_350	P159_bin.16	77.8797	0.141873	No Match
CBAJDB_350	P157_bin.52	77.86	0.115702	No Match
CBAJDB_350	P27_bin.40	77.8341	0.133609	No Match
CBAJDB_350	P78_bin.185	77.8206	0.174931	No Match
CBAJDB_350	P24_bin.17	77.8166	0.176309	No Match
CBAJDB_350	P116_bin.22	77.74	0.151515	No Match
CBAJDB_350	P68_bin.64	77.5554	0.151515	No Match
CBAJDB_404	P169_Sub1_bin.29	80.6182	0.459924	Genus
CBAJDB_404	P117_bin.20	80.5171	0.48855	Genus
CBAJDB_404	P24_bin.17	80.512	0.402672	Genus
CBAJDB_404	P21_bin.83	80.5004	0.486641	Genus
CBAJDB_404	P74_bin.37	80.4964	0.471374	Genus
CBAJDB_404	P70_bin.9	80.4626	0.471374	Genus
CBAJDB_404	P135_bin.37	80.4071	0.471374	Genus
CBAJDB_404	P139_bin.54	80.3991	0.410305	Genus
CBAJDB_404	P169_bin.18	80.3838	0.358779	Genus
CBAJDB_404	P78_bin.136	80.3245	0.446565	Genus
CBAJDB_404	P116_bin.22	80.2508	0.383588	Genus
CBAJDB_404	Bbetaine_bin.28	79.5268	0.425573	Genus
CBAJDB_404	P92_bin.51	79.2455	0.343511	Genus
CBAJDB_404	P74_bin.18	79.1861	0.377863	Genus
CBAJDB_404	P74_Sub1_bin.127	79.0943	0.377863	Genus
CBAJDB_404	P78_bin.14	79.0061	0.326336	No Match
CBAJDB_404	GB_bin.24	78.9891	0.265267	No Match
CBAJDB_404	P140_bin.14	78.8969	0.322519	No Match
CBAJDB_404	P70_bin.79	78.8703	0.320611	No Match
CBAJDB_404	P78_Sub1_bin.65	78.8584	0.29771	No Match
CBAJDB_404	P159_bin.16	78.8457	0.196565	No Match
CBAJDB_404	P159_bin.48	78.7983	0.339695	Genus
CBAJDB_404	P83_bin.22	78.7833	0.236641	No Match
CBAJDB_404	P99_bin.25	78.7509	0.328244	No Match
CBAJDB_404	P51_bin.112	78.7349	0.322519	No Match
CBAJDB_404	P26_bin.74	78.6923	0.244275	No Match
CBAJDB_404	P95_bin.97	78.6818	0.248092	No Match
CBAJDB_404	P27_bin.73	78.5869	0.347328	Genus
CBAJDB_404	P36_bin.51	78.53	0.217557	No Match
CBAJDB_404	P78_bin.185	78.51	0.255725	No Match
CBAJDB_404	P27_bin.40	78.5037	0.211832	No Match
CBAJDB_404	P11_bin.128	78.4876	0.229008	No Match
CBAJDB_404	P68_bin.64	78.4775	0.209924	No Match
CBAJDB_404	P44_bin.86	78.383	0.173664	No Match
CBAJDB_404	P53_bin.56	78.3782	0.171756	No Match
CBAJDB_404	P109_bin.89	78.2867	0.240458	No Match
CBAJDB_404	P140_bin.26	78.2339	0.200382	No Match
CBAJDB_404	P157_bin.52	78.2052	0.194656	No Match
CBAJDB_404	P44_bin.32	78.203	0.194656	No Match
CBAJDB_404	P52_bin.42	78.1716	0.187023	No Match
CBAJDB_404	P54_bin.53	78.099	0.211832	No Match
CBAJDB_404	P94_bin.41	78.0924	0.183206	No Match
CBAJDB_404	P116_bin.60	78.0827	0.211832	No Match
CBAJDB_404	P2_bin.32	78.0724	0.206107	No Match
CBAJDB_404	P117_bin.45	78.0603	0.223282	No Match
CBAJDB_404	P30_bin.72	78.0508	0.211832	No Match
CBAJDB_404	P67_bin.28	78.0243	0.219466	No Match
CBAJDB_404	P12_bin.22	78.0096	0.219466	No Match
CBAJDB_404	P44_bin.67	77.9766	0.223282	No Match
CBAJDB_404	P24_bin.14	77.9488	0.223282	No Match
CBAJDB_404	P16_bin.61	77.9157	0.232824	No Match
CBAJDB_404	P32_bin.62	77.8897	0.173664	No Match
CBAJDB_404	P74_bin.87	77.8892	0.200382	No Match
CBAJDB_404	P116_bin.16	77.8223	0.208015	No Match
CBAJDB_404	P53_bin.71	77.8029	0.131679	No Match
CBAJDB_404	P117_bin.94	77.7989	0.133588	No Match
CBAJDB_404	P20_Sub1_bin.3	77.7962	0.156489	No Match
CBAJDB_404	P44_bin.64	77.7646	0.206107	No Match
CBAJDB_404	P21_bin.11	77.7635	0.204198	No Match
CBAJDB_404	P16_bin.70	77.7268	0.200382	No Match
CBAJDB_404	P117_Sub1_bin.71	77.7181	0.141221	No Match
CBAJDB_404	P74_bin.138	77.6728	0.221374	No Match
CBAJDB_404	P30_bin.93	77.6517	0.223282	No Match
CBAJDB_404	P48_bin.52	77.6232	0.135496	No Match
CBAJDB_404	P90_bin.18	77.6105	0.187023	No Match
CBAJDB_404	P78_bin.29	77.5811	0.208015	No Match
CBAJDB_404	P25_bin.3	77.5778	0.225191	No Match
CBAJDB_404	P109_bin.96	77.5522	0.206107	No Match
CBAJDB_404	P11_bin.82	77.5322	0.209924	No Match
CBAJDB_404	P78_Sub1_bin.62	77.5238	0.221374	No Match
CBAJDB_404	P135_bin.97	77.011	0.208015	No Match
CBAJDB_406	P70_bin.9	80.2141	0.402367	Genus
CBAJDB_406	P21_bin.83	80.1889	0.410256	Genus
CBAJDB_406	P135_bin.37	80.1292	0.398422	Genus
CBAJDB_406	P169_Sub1_bin.29	80.0935	0.410256	Genus
CBAJDB_406	P74_bin.37	80.057	0.420118	Genus
CBAJDB_406	P24_bin.17	80.0276	0.390533	Genus
CBAJDB_406	P169_bin.18	79.9775	0.311637	No Match
CBAJDB_406	P117_bin.20	79.9452	0.42998	Genus
CBAJDB_406	P139_bin.54	79.8353	0.349112	Genus
CBAJDB_406	P78_bin.136	79.7769	0.362919	Genus
CBAJDB_406	P116_bin.22	79.7197	0.309665	No Match
CBAJDB_406	P92_bin.51	78.704	0.276134	No Match
CBAJDB_406	P78_Sub1_bin.65	78.5752	0.220907	No Match
CBAJDB_406	P78_bin.14	78.5631	0.262327	No Match
CBAJDB_406	P51_bin.112	78.548	0.285996	No Match
CBAJDB_406	P27_bin.73	78.5107	0.299803	No Match
CBAJDB_406	P159_bin.48	78.4687	0.291913	No Match
CBAJDB_406	Bbetaine_bin.28	78.4038	0.278107	No Match
CBAJDB_406	P70_bin.79	78.3368	0.276134	No Match
CBAJDB_406	P99_bin.25	78.3204	0.280079	No Match
CBAJDB_406	P140_bin.14	78.3097	0.291913	No Match
CBAJDB_406	P74_Sub1_bin.127	78.2307	0.226824	No Match
CBAJDB_406	P74_bin.18	78.1128	0.220907	No Match
CBAJDB_406	P83_bin.22	78.0881	0.199211	No Match
CBAJDB_406	P36_bin.51	78.0406	0.199211	No Match
CBAJDB_406	P44_bin.86	78.0289	0.161736	No Match
CBAJDB_406	P95_bin.97	77.9959	0.216963	No Match
CBAJDB_406	P159_bin.16	77.8718	0.197239	No Match
CBAJDB_406	P2_bin.32	77.8323	0.201183	No Match
CBAJDB_406	P26_bin.74	77.8278	0.242604	No Match
CBAJDB_406	P25_bin.3	77.8065	0.220907	No Match
CBAJDB_406	P117_Sub1_bin.71	77.7755	0.108481	No Match
CBAJDB_406	P27_bin.40	77.7653	0.175542	No Match
CBAJDB_406	P32_bin.62	77.7642	0.128205	No Match
CBAJDB_406	P68_bin.64	77.7281	0.211045	No Match
CBAJDB_406	P157_bin.52	77.7131	0.159763	No Match
CBAJDB_406	P78_bin.185	77.6914	0.238659	No Match
CBAJDB_406	P109_bin.89	77.6189	0.203156	No Match
CBAJDB_406	P11_bin.128	77.5665	0.201183	No Match
CBAJDB_406	P117_bin.94	77.5521	0.108481	No Match
CBAJDB_406	P20_Sub1_bin.3	77.4984	0.12426	No Match
CBAJDB_406	P74_bin.87	77.2704	0.201183	No Match
CBAJDB_406	P53_bin.71	77.1573	0.114398	No Match
CBAJDB_406	P54_bin.53	77.1439	0.201183	No Match
CBAJDB_1	P21_bin.54	83.8979	0.664567	Genus
CBAJDB_1	P116_bin.35	83.7416	0.614173	Genus
CBAJDB_1	P78_bin.160	83.567	0.562205	Genus
CBAJDB_1	P70_bin.23	83.3482	0.36063	Genus
CBAJDB_1	Choline_bin.23	79.1476	0.379528	Genus
CBAJDB_1	Bbetaine_bin.33	79.1039	0.373228	Genus
CBAJDB_1	P74_bin.132	79.0907	0.35748	Genus
CBAJDB_1	GB_bin.17	79.0501	0.373228	Genus
CBAJDB_1	P109_bin.83	79.0281	0.365354	Genus
CBAJDB_1	Carnitine_bin.23	79.021	0.368504	Genus
CBAJDB_1	P135_bin.148	79.0187	0.349606	Genus
CBAJDB_1	TMA_bin.7	78.9663	0.264567	No Match
CBAJDB_1	P92_bin.34	78.8475	0.171654	No Match
CBAJDB_1	P30_bin.38	78.7461	0.155906	No Match
CBAJDB_1	P21_Sub1_bin.67	78.5394	0.184252	No Match
CBAJDB_1	P11_bin.139	78.3964	0.105512	No Match
CBAJDB_1	P21_bin.2	78.3445	0.165354	No Match
CBAJDB_1	P116_bin.8	78.3221	0.190551	No Match
CBAJDB_352	Choline_bin.10	79.395	0.313618	No Match
CBAJDB_352	P169_bin.98	79.3905	0.302613	No Match
CBAJDB_352	GB_bin.21	79.2472	0.292985	No Match
CBAJDB_352	P74_bin.87	79.2455	0.371389	Genus
CBAJDB_352	P21_bin.11	79.2193	0.385144	Genus
CBAJDB_352	P19_bin.26	79.1793	0.192572	No Match
CBAJDB_352	Carnitine_bin.29	79.1758	0.299862	No Match
CBAJDB_352	P116_bin.16	79.1673	0.34663	Genus
CBAJDB_352	P140_bin.19	79.1574	0.273728	No Match
CBAJDB_352	P78_Sub1_bin.93	79.1384	0.352132	Genus
CBAJDB_352	P51_bin.88	79.1193	0.268226	No Match
CBAJDB_352	P51_Sub1_bin.57	79.0413	0.342503	Genus
CBAJDB_352	P78_bin.20	79.0041	0.353508	Genus
CBAJDB_352	P10_bin.43	78.9733	0.275103	No Match
CBAJDB_352	Bbetaine_bin.1	78.9261	0.298487	No Match
CBAJDB_352	P37_bin.39	78.9165	0.176066	No Match
CBAJDB_352	P135_bin.97	78.9021	0.343879	Genus
CBAJDB_352	P67_bin.30	78.8692	0.327373	No Match
CBAJDB_352	P64_bin.43	78.7765	0.298487	No Match
CBAJDB_352	P135_Sub1_bin.28	78.6311	0.26685	No Match
CBAJDB_352	P10_bin.21	78.4842	0.182944	No Match
CBAJDB_352	P135_Sub1_bin.37	78.4292	0.137552	No Match
CBAJDB_352	P74_bin.138	78.3809	0.22696	No Match
CBAJDB_352	P2_bin.32	78.2631	0.229711	No Match
CBAJDB_352	P21_bin.19	78.1975	0.15956	No Match
CBAJDB_352	P25_bin.3	78.136	0.257221	No Match
CBAJDB_352	P70_bin.72	78.074	0.207703	No Match
CBAJDB_352	P78_Sub1_bin.35	78.0218	0.246217	No Match
CBAJDB_352	P78_bin.70	77.9986	0.243466	No Match
CBAJDB_352	P13_bin.55	77.9879	0.202201	No Match
CBAJDB_352	P30_bin.93	77.9808	0.236589	No Match
CBAJDB_352	P27_bin.40	77.4566	0.115543	No Match
CBAJDB_352	P159_bin.16	77.4279	0.122421	No Match
CBAJDB_352	P157_bin.52	77.1395	0.111417	No Match
CBAJDB_376	Bbetaine_bin.1	79.8685	0.315789	No Match
CBAJDB_376	Choline_bin.10	79.8244	0.346154	Genus
CBAJDB_376	P78_bin.20	79.8005	0.388664	Genus
CBAJDB_376	P78_Sub1_bin.93	79.7331	0.390688	Genus
CBAJDB_376	Carnitine_bin.29	79.72	0.334008	Genus
CBAJDB_376	P116_bin.16	79.7156	0.390688	Genus
CBAJDB_376	P64_bin.43	79.712	0.338057	Genus
CBAJDB_376	P74_bin.87	79.6483	0.408907	Genus
CBAJDB_376	GB_bin.21	79.629	0.305668	No Match
CBAJDB_376	P67_bin.30	79.5279	0.376518	Genus
CBAJDB_376	P21_bin.11	79.4186	0.41498	Genus
CBAJDB_376	P169_bin.98	79.2783	0.356275	Genus
CBAJDB_376	P10_bin.43	79.2185	0.309717	No Match
CBAJDB_376	P51_Sub1_bin.57	79.1824	0.34413	Genus
CBAJDB_376	P140_bin.19	79.0284	0.311741	No Match
CBAJDB_376	P135_Sub1_bin.28	78.9285	0.285425	No Match
CBAJDB_376	P19_bin.26	78.8944	0.242915	No Match
CBAJDB_376	P135_bin.97	78.852	0.368421	Genus
CBAJDB_376	P51_bin.88	78.8372	0.277328	No Match
CBAJDB_376	P74_bin.138	78.7487	0.261134	No Match
CBAJDB_376	P78_bin.70	78.7202	0.3583	Genus
CBAJDB_376	P37_bin.39	78.6967	0.242915	No Match
CBAJDB_376	P78_Sub1_bin.35	78.6571	0.348178	Genus
CBAJDB_376	P13_bin.55	78.5214	0.212551	No Match
CBAJDB_376	P25_bin.3	78.4941	0.291498	No Match
CBAJDB_376	P21_bin.19	78.4542	0.200405	No Match
CBAJDB_376	P2_bin.32	78.4526	0.265182	No Match
CBAJDB_376	P70_bin.72	78.3846	0.238866	No Match
CBAJDB_376	P30_bin.93	78.3826	0.283401	No Match
CBAJDB_376	P117_bin.20	77.2349	0.202429	No Match
CBAJDB_491	P44_bin.58	82.6103	0.363346	Genus
CBAJDB_491	P109_bin.35	82.4242	0.404215	Genus
CBAJDB_491	P1_bin.48	82.0985	0.515326	Genus
CBAJDB_491	P20_bin.4	82.0323	0.337165	Genus
CBAJDB_491	P20_Sub1_bin.6	82.0236	0.340358	Genus
CBAJDB_491	P135_Sub1_bin.97	81.5904	0.389527	Genus
CBAJDB_414	P135_Sub1_bin.37	79.5579	0.268493	No Match
CBAJDB_414	P10_bin.21	79.3557	0.339726	Genus
CBAJDB_414	P78_Sub1_bin.93	79.1959	0.369863	Genus
CBAJDB_414	P30_bin.93	79.1863	0.40274	Genus
CBAJDB_414	P21_bin.19	79.1667	0.30411	No Match
CBAJDB_414	P67_bin.30	79.1411	0.323288	No Match
CBAJDB_414	P25_bin.3	79.1396	0.421918	Genus
CBAJDB_414	P74_bin.87	79.1219	0.372603	Genus
CBAJDB_414	P2_bin.32	79.1191	0.4	Genus
CBAJDB_414	P78_bin.20	79.1112	0.375342	Genus
CBAJDB_414	P74_bin.138	79.1075	0.391781	Genus
CBAJDB_414	Bbetaine_bin.1	79.0852	0.317808	No Match
CBAJDB_414	P116_bin.16	79.0799	0.375342	Genus
CBAJDB_414	P70_bin.72	79.0713	0.361644	Genus
CBAJDB_414	P21_bin.11	79.0635	0.358904	Genus
CBAJDB_414	GB_bin.21	79.0547	0.315068	No Match
CBAJDB_414	Carnitine_bin.29	78.9967	0.317808	No Match
CBAJDB_414	P13_bin.55	78.9567	0.364384	Genus
CBAJDB_414	P140_bin.19	78.9527	0.279452	No Match
CBAJDB_414	Choline_bin.10	78.9499	0.347945	Genus
CBAJDB_414	P10_bin.43	78.8747	0.282192	No Match
CBAJDB_414	P64_bin.43	78.7992	0.317808	No Match
CBAJDB_414	P169_bin.98	78.7756	0.30411	No Match
CBAJDB_414	P37_bin.39	78.6859	0.221918	No Match
CBAJDB_414	P51_bin.88	78.6576	0.252055	No Match
CBAJDB_414	P19_bin.26	78.5888	0.238356	No Match
CBAJDB_414	P51_Sub1_bin.57	78.5866	0.30137	No Match
CBAJDB_414	P135_bin.97	78.3914	0.30411	No Match
CBAJDB_414	P78_Sub1_bin.35	78.386	0.257534	No Match
CBAJDB_414	P21_bin.83	78.306	0.243836	No Match
CBAJDB_414	P78_bin.70	78.3029	0.263014	No Match
CBAJDB_414	P70_bin.9	78.2999	0.224658	No Match
CBAJDB_414	P135_bin.89	78.273	0.279452	No Match
CBAJDB_414	P74_bin.37	78.247	0.235616	No Match
CBAJDB_414	P117_bin.20	78.2134	0.238356	No Match
CBAJDB_414	P139_bin.54	78.1799	0.221918	No Match
CBAJDB_414	P21_bin.79	78.1238	0.265753	No Match
CBAJDB_414	P135_bin.37	78.0863	0.232877	No Match
CBAJDB_414	P24_bin.17	77.9385	0.232877	No Match
CBAJDB_414	P135_Sub1_bin.28	77.9273	0.241096	No Match
CBAJDB_414	P169_Sub1_bin.29	77.8958	0.246575	No Match
CBAJDB_414	P78_bin.136	77.8469	0.208219	No Match
CBAJDB_414	P116_bin.22	77.6486	0.221918	No Match
CBAJDB_414	P95_bin.97	77.3355	0.213699	No Match
CBAJDB_414	P26_bin.74	77.2683	0.221918	No Match
CBAJDB_414	P78_bin.185	77.2672	0.213699	No Match
CBAJDB_387	P135_bin.37	79.9022	0.371703	Genus
CBAJDB_387	P74_bin.37	79.8875	0.382494	Genus
CBAJDB_387	P70_bin.9	79.8529	0.381295	Genus
CBAJDB_387	P78_bin.136	79.7939	0.333333	Genus
CBAJDB_387	P24_bin.17	79.7777	0.344125	Genus
CBAJDB_387	P139_bin.54	79.7747	0.322542	No Match
CBAJDB_387	P117_bin.20	79.7523	0.399281	Genus
CBAJDB_387	P169_Sub1_bin.29	79.7455	0.390887	Genus
CBAJDB_387	P21_bin.83	79.7388	0.399281	Genus
CBAJDB_387	P169_bin.18	79.6966	0.310552	No Match
CBAJDB_387	P116_bin.22	79.4553	0.297362	No Match
CBAJDB_387	P70_bin.79	79.0416	0.238609	No Match
CBAJDB_387	P51_bin.112	78.8416	0.245803	No Match
CBAJDB_387	P92_bin.51	78.8193	0.268585	No Match
CBAJDB_387	P27_bin.73	78.7124	0.268585	No Match
CBAJDB_387	Bbetaine_bin.28	78.6328	0.270983	No Match
CBAJDB_387	P78_Sub1_bin.65	78.6321	0.230216	No Match
CBAJDB_387	P78_bin.14	78.617	0.258993	No Match
CBAJDB_387	P74_Sub1_bin.127	78.6161	0.218225	No Match
CBAJDB_387	P159_bin.48	78.568	0.261391	No Match
CBAJDB_387	P74_bin.18	78.5641	0.220624	No Match
CBAJDB_387	P140_bin.14	78.5527	0.252998	No Match
CBAJDB_387	P99_bin.25	78.4354	0.267386	No Match
CBAJDB_387	P83_bin.22	78.3987	0.181055	No Match
CBAJDB_387	P109_bin.89	78.3312	0.170264	No Match
CBAJDB_387	P78_bin.185	78.3236	0.213429	No Match
CBAJDB_387	P11_bin.128	78.2627	0.172662	No Match
CBAJDB_387	P95_bin.97	78.2148	0.199041	No Match
CBAJDB_387	P159_bin.16	78.2009	0.17506	No Match
CBAJDB_387	P26_bin.74	78.1611	0.206235	No Match
CBAJDB_387	P44_bin.86	78.14	0.133094	No Match
CBAJDB_387	P68_bin.64	78.1015	0.183453	No Match
CBAJDB_387	P20_Sub1_bin.3	78.101	0.106715	No Match
CBAJDB_387	P44_bin.32	78.0241	0.135492	No Match
CBAJDB_387	P27_bin.40	77.9667	0.154676	No Match
CBAJDB_387	P94_bin.41	77.9536	0.119904	No Match
CBAJDB_387	P36_bin.51	77.8895	0.170264	No Match
CBAJDB_387	P25_bin.3	77.8574	0.202638	No Match
CBAJDB_387	P135_Sub1_bin.37	77.8223	0.130695	No Match
CBAJDB_387	P157_bin.52	77.8134	0.147482	No Match
CBAJDB_387	GB_bin.21	77.7686	0.133094	No Match
CBAJDB_387	P26_bin.8	77.6633	0.133094	No Match
CBAJDB_387	P78_bin.29	77.6393	0.177458	No Match
CBAJDB_387	P21_bin.19	77.6208	0.141487	No Match
CBAJDB_387	P12_bin.22	77.617	0.147482	No Match
CBAJDB_387	P24_bin.14	77.6084	0.158273	No Match
CBAJDB_387	P53_bin.56	77.6053	0.129496	No Match
CBAJDB_387	P109_bin.7	77.583	0.101918	No Match
CBAJDB_387	P78_Sub1_bin.62	77.5564	0.182254	No Match
CBAJDB_387	P32_bin.62	77.5394	0.110312	No Match
CBAJDB_387	P117_Sub1_bin.71	77.5341	0.122302	No Match
CBAJDB_387	P52_bin.42	77.5031	0.122302	No Match
CBAJDB_387	P11_bin.44	77.5019	0.141487	No Match
CBAJDB_387	P117_bin.45	77.4929	0.157074	No Match
CBAJDB_387	P54_bin.53	77.4882	0.157074	No Match
CBAJDB_387	P117_bin.94	77.4332	0.119904	No Match
CBAJDB_387	P16_bin.70	77.4085	0.139089	No Match
CBAJDB_387	P16_bin.61	77.3858	0.151079	No Match
CBAJDB_387	P116_bin.60	77.3618	0.130695	No Match
CBAJDB_387	P90_bin.18	77.2988	0.11271	No Match
CBAJDB_387	P67_bin.28	77.294	0.172662	No Match
CBAJDB_387	P44_bin.67	77.2888	0.140288	No Match
CBAJDB_387	P11_bin.82	77.2846	0.172662	No Match
CBAJDB_387	P71_bin.52	77.24	0.146283	No Match
CBAJDB_387	P31_bin.87	77.1972	0.125899	No Match
CBAJDB_387	P53_bin.71	77.1888	0.113909	No Match
CBAJDB_387	P31_bin.20	77.1755	0.127098	No Match
CBAJDB_387	P26_bin.13	77.1451	0.0707434	No Match
CBAJDB_387	P48_bin.52	76.9861	0.0767386	No Match
CBAJDB_387	P31_bin.78	76.7877	0.0719424	No Match
CBAJDB_193	P135_Sub1_bin.32	78.4107	0.14647	No Match
CBAJDB_193	P10_bin.5	78.1282	0.0864067	No Match
CBAJDB_193	P10_bin.29	77.1034	0.0695469	No Match
CBAJDB_332	P95_bin.97	79.1244	0.241477	No Match
CBAJDB_332	P78_bin.185	79.1028	0.264205	No Match
CBAJDB_332	P27_bin.40	78.9859	0.194602	No Match
CBAJDB_332	P157_bin.52	78.9817	0.18892	No Match
CBAJDB_332	P68_bin.64	78.9515	0.240057	No Match
CBAJDB_332	P26_bin.74	78.9026	0.252841	No Match
CBAJDB_332	P159_bin.16	78.8146	0.225852	No Match
CBAJDB_332	P117_bin.20	78.7167	0.296875	No Match
CBAJDB_332	P169_bin.18	78.6821	0.22017	No Match
CBAJDB_332	P169_Sub1_bin.29	78.6798	0.289773	No Match
CBAJDB_332	P70_bin.9	78.652	0.298295	No Match
CBAJDB_332	P21_bin.83	78.6273	0.299716	No Match
CBAJDB_332	P70_bin.79	78.6218	0.161932	No Match
CBAJDB_332	P74_bin.37	78.6038	0.294034	No Match
CBAJDB_332	P135_bin.37	78.5845	0.289773	No Match
CBAJDB_332	P24_bin.17	78.5771	0.257102	No Match
CBAJDB_332	P139_bin.54	78.4949	0.259943	No Match
CBAJDB_332	P78_bin.136	78.4942	0.28125	No Match
CBAJDB_332	P11_bin.128	78.4829	0.214489	No Match
CBAJDB_332	P116_bin.22	78.4265	0.227273	No Match
CBAJDB_332	P117_bin.45	78.3984	0.211648	No Match
CBAJDB_332	P109_bin.89	78.3657	0.227273	No Match
CBAJDB_332	P53_bin.56	78.3198	0.169034	No Match
CBAJDB_332	P70_bin.72	78.2925	0.21875	No Match
CBAJDB_332	P54_bin.53	78.292	0.215909	No Match
CBAJDB_332	P116_bin.60	78.2826	0.194602	No Match
CBAJDB_332	P2_bin.32	78.2793	0.252841	No Match
CBAJDB_332	P140_bin.26	78.262	0.200284	No Match
CBAJDB_332	P12_bin.22	78.2587	0.210227	No Match
CBAJDB_332	P52_bin.42	78.2573	0.181818	No Match
CBAJDB_332	P67_bin.28	78.2415	0.211648	No Match
CBAJDB_332	P44_bin.32	78.2097	0.18608	No Match
CBAJDB_332	P74_bin.138	78.1974	0.234375	No Match
CBAJDB_332	P135_Sub1_bin.37	78.1909	0.183239	No Match
CBAJDB_332	P24_bin.14	78.1774	0.223011	No Match
CBAJDB_332	P30_bin.93	78.1689	0.264205	No Match
CBAJDB_332	Carnitine_bin.29	78.1302	0.190341	No Match
CBAJDB_332	P16_bin.61	78.1202	0.211648	No Match
CBAJDB_332	P21_bin.19	78.1179	0.198864	No Match
CBAJDB_332	P13_bin.55	78.1165	0.228693	No Match
CBAJDB_332	Choline_bin.10	78.113	0.198864	No Match
CBAJDB_332	P64_bin.43	78.1108	0.190341	No Match
CBAJDB_332	P116_bin.16	78.1098	0.235795	No Match
CBAJDB_332	P10_bin.21	78.0918	0.21733	No Match
CBAJDB_332	P25_bin.3	78.0778	0.28125	No Match
CBAJDB_332	P30_bin.72	78.0614	0.223011	No Match
CBAJDB_332	P78_bin.20	78.0513	0.223011	No Match
CBAJDB_332	P11_bin.82	78.0475	0.200284	No Match
CBAJDB_332	P92_bin.51	78.0446	0.210227	No Match
CBAJDB_332	GB_bin.21	78.0357	0.190341	No Match
CBAJDB_332	P78_Sub1_bin.93	78.0036	0.22017	No Match
CBAJDB_332	P71_bin.52	77.9873	0.203125	No Match
CBAJDB_332	P31_bin.20	77.9853	0.163352	No Match
CBAJDB_332	P74_bin.87	77.9712	0.242898	No Match
CBAJDB_332	P44_bin.67	77.9574	0.227273	No Match
CBAJDB_332	P140_bin.19	77.9436	0.15767	No Match
CBAJDB_332	P46_bin.6	77.9258	0.130682	No Match
CBAJDB_332	P78_bin.14	77.8978	0.18892	No Match
CBAJDB_332	P109_bin.96	77.8767	0.232955	No Match
CBAJDB_332	P27_bin.100	77.8557	0.227273	No Match
CBAJDB_332	P26_bin.13	77.855	0.0909091	No Match
CBAJDB_332	P140_bin.14	77.8525	0.196023	No Match
CBAJDB_332	P21_bin.11	77.8511	0.234375	No Match
CBAJDB_332	P48_bin.13	77.839	0.180398	No Match
CBAJDB_332	P51_Sub1_bin.57	77.8383	0.204545	No Match
CBAJDB_332	P159_bin.48	77.8343	0.205966	No Match
CBAJDB_332	P135_bin.97	77.833	0.203125	No Match
CBAJDB_332	P159_bin.44	77.8058	0.166193	No Match
CBAJDB_332	P109_bin.7	77.8001	0.144886	No Match
CBAJDB_332	P94_bin.41	77.7974	0.176136	No Match
CBAJDB_332	P67_bin.30	77.788	0.201705	No Match
CBAJDB_332	P135_Sub1_bin.28	77.7793	0.15625	No Match
CBAJDB_332	P90_bin.18	77.7694	0.178977	No Match
CBAJDB_332	P78_Sub1_bin.65	77.7607	0.170455	No Match
CBAJDB_332	P16_bin.70	77.7301	0.221591	No Match
CBAJDB_332	P52_bin.12	77.7232	0.166193	No Match
CBAJDB_332	P19_bin.26	77.7153	0.116477	No Match
CBAJDB_332	P44_bin.16	77.7079	0.1875	No Match
CBAJDB_332	P10_bin.43	77.6861	0.169034	No Match
CBAJDB_332	P169_bin.98	77.6832	0.1875	No Match
CBAJDB_332	P44_bin.64	77.6661	0.210227	No Match
CBAJDB_332	P135_bin.89	77.6579	0.191761	No Match
CBAJDB_332	P44_bin.86	77.629	0.100852	No Match
CBAJDB_332	P11_bin.44	77.6278	0.207386	No Match
CBAJDB_332	P48_bin.52	77.6125	0.127841	No Match
CBAJDB_332	P83_bin.22	77.5887	0.151989	No Match
CBAJDB_332	P26_bin.8	77.5844	0.190341	No Match
CBAJDB_332	P99_bin.109	77.5715	0.167614	No Match
CBAJDB_332	P36_bin.51	77.567	0.12642	No Match
CBAJDB_332	P16_bin.3	77.5462	0.078125	No Match
CBAJDB_332	P16_bin.119	77.5357	0.203125	No Match
CBAJDB_332	P70_bin.77	77.5032	0.15767	No Match
CBAJDB_332	P52_bin.63	77.4463	0.134943	No Match
CBAJDB_332	P109_bin.68	77.3944	0.15483	No Match
CBAJDB_332	P32_bin.62	77.3702	0.0923295	No Match
CBAJDB_332	P31_bin.87	77.2686	0.18892	No Match
CBAJDB_332	P99_bin.43	77.2557	0.161932	No Match
CBAJDB_332	P37_bin.39	77.2269	0.120739	No Match
CBAJDB_332	P78_bin.41	77.143	0.0852273	No Match
CBAJDB_332	P99_bin.77	77.0591	0.144886	No Match
CBAJDB_332	P31_bin.78	77.0263	0.117898	No Match
CBAJDB_332	P11_bin.38	76.5923	0.0965909	No Match
CBAJDB_357	P74_bin.138	80.0892	0.379408	Genus
CBAJDB_357	P2_bin.32	80.0767	0.399154	Genus
CBAJDB_357	P135_Sub1_bin.37	80.0427	0.25952	No Match
CBAJDB_357	P30_bin.93	79.9626	0.375176	Genus
CBAJDB_357	P25_bin.3	79.9015	0.434415	Genus
CBAJDB_357	P21_bin.19	79.8778	0.304654	No Match
CBAJDB_357	P10_bin.21	79.8616	0.331453	Genus
CBAJDB_357	P13_bin.55	79.8295	0.317348	No Match
CBAJDB_357	P70_bin.72	79.8118	0.348378	Genus
CBAJDB_357	P140_bin.19	78.7259	0.150917	No Match
CBAJDB_357	P169_bin.98	78.5521	0.184767	No Match
CBAJDB_357	P21_bin.11	78.4291	0.211566	No Match
CBAJDB_357	P37_bin.39	78.3747	0.107193	No Match
CBAJDB_357	P10_bin.43	78.358	0.146685	No Match
CBAJDB_357	P21_bin.79	78.2845	0.234133	No Match
CBAJDB_357	Choline_bin.10	78.2615	0.196051	No Match
CBAJDB_357	P19_bin.26	78.2586	0.104372	No Match
CBAJDB_357	P74_bin.87	78.2303	0.235543	No Match
CBAJDB_357	P135_bin.97	78.2279	0.208745	No Match
CBAJDB_357	P51_Sub1_bin.57	78.2263	0.205924	No Match
CBAJDB_357	P116_bin.16	78.1781	0.215797	No Match
CBAJDB_357	P78_Sub1_bin.93	78.0653	0.211566	No Match
CBAJDB_357	GB_bin.21	78.0094	0.188999	No Match
CBAJDB_357	P78_bin.20	77.9033	0.211566	No Match
CBAJDB_357	P64_bin.43	77.8758	0.174894	No Match
CBAJDB_357	Carnitine_bin.29	77.7813	0.187588	No Match
CBAJDB_357	P67_bin.30	77.6542	0.197461	No Match
CBAJDB_331	Choline_bin.10	79.2921	0.208134	No Match
CBAJDB_331	P21_bin.11	79.1004	0.259569	No Match
CBAJDB_331	P169_bin.98	79.0753	0.211722	No Match
CBAJDB_331	P78_bin.20	79.0478	0.251196	No Match
CBAJDB_331	P78_Sub1_bin.93	79.0341	0.248804	No Match
CBAJDB_331	P116_bin.16	78.9865	0.236842	No Match
CBAJDB_331	P74_bin.87	78.9481	0.263158	No Match
CBAJDB_331	GB_bin.21	78.9472	0.214115	No Match
CBAJDB_331	P140_bin.19	78.8563	0.186603	No Match
CBAJDB_331	P19_bin.26	78.8524	0.143541	No Match
CBAJDB_331	P10_bin.43	78.8488	0.19378	No Match
CBAJDB_331	Carnitine_bin.29	78.8449	0.217703	No Match
CBAJDB_331	Bbetaine_bin.1	78.7238	0.2189	No Match
CBAJDB_331	P64_bin.43	78.7234	0.212919	No Match
CBAJDB_331	P67_bin.30	78.702	0.241627	No Match
CBAJDB_331	P51_bin.88	78.6317	0.181818	No Match
CBAJDB_331	P135_bin.97	78.6285	0.239234	No Match
CBAJDB_331	P37_bin.39	78.6229	0.12799	No Match
CBAJDB_331	P135_Sub1_bin.28	78.6138	0.174641	No Match
CBAJDB_331	P21_bin.19	78.5204	0.151914	No Match
CBAJDB_331	P25_bin.3	78.3794	0.222488	No Match
CBAJDB_331	P51_Sub1_bin.57	78.3766	0.241627	No Match
CBAJDB_331	P2_bin.32	78.275	0.203349	No Match
CBAJDB_331	P30_bin.93	78.2739	0.206938	No Match
CBAJDB_331	P135_Sub1_bin.37	78.233	0.11244	No Match
CBAJDB_331	P74_bin.138	78.0903	0.214115	No Match
CBAJDB_331	P13_bin.55	78.0536	0.172249	No Match
CBAJDB_331	P78_bin.70	77.8723	0.174641	No Match
CBAJDB_331	P78_Sub1_bin.35	77.8171	0.184211	No Match
CBAJDB_364	P21_bin.11	80.4092	0.444191	Genus
CBAJDB_364	P169_bin.98	80.2396	0.357631	Genus
CBAJDB_364	P78_Sub1_bin.93	80.1416	0.3918	Genus
CBAJDB_364	P78_bin.20	80.0858	0.396355	Genus
CBAJDB_364	Choline_bin.10	80.0296	0.350797	Genus
CBAJDB_364	P10_bin.43	80.0147	0.339408	Genus
CBAJDB_364	P74_bin.87	79.9513	0.412301	Genus
CBAJDB_364	Carnitine_bin.29	79.9306	0.353075	Genus
CBAJDB_364	P116_bin.16	79.815	0.400911	Genus
CBAJDB_364	GB_bin.21	79.8012	0.346241	Genus
CBAJDB_364	Bbetaine_bin.1	79.5912	0.332574	Genus
CBAJDB_364	P67_bin.30	79.5901	0.394077	Genus
CBAJDB_364	P51_Sub1_bin.57	79.569	0.430524	Genus
CBAJDB_364	P140_bin.19	79.563	0.350797	Genus
CBAJDB_364	P51_bin.88	79.5614	0.309795	No Match
CBAJDB_364	P64_bin.43	79.5591	0.339408	Genus
CBAJDB_364	P78_Sub1_bin.35	79.3813	0.339408	Genus
CBAJDB_364	P135_Sub1_bin.28	79.368	0.32574	No Match
CBAJDB_364	P78_bin.70	79.3659	0.348519	Genus
CBAJDB_364	P135_bin.97	79.3379	0.42369	Genus
CBAJDB_364	P19_bin.26	79.2736	0.261959	No Match
CBAJDB_364	P37_bin.39	79.1089	0.23918	No Match
CBAJDB_364	P10_bin.21	79.0189	0.255125	No Match
CBAJDB_364	P70_bin.72	78.8441	0.257403	No Match
CBAJDB_364	P2_bin.32	78.838	0.318907	No Match
CBAJDB_364	P74_bin.138	78.8311	0.298405	No Match
CBAJDB_364	P13_bin.55	78.7955	0.271071	No Match
CBAJDB_364	P30_bin.93	78.7432	0.330296	Genus
CBAJDB_364	P25_bin.3	78.7354	0.359909	Genus
CBAJDB_364	P139_bin.54	78.5602	0.211845	No Match
CBAJDB_364	P21_bin.19	78.4079	0.255125	No Match
CBAJDB_364	P135_bin.37	78.0389	0.211845	No Match
CBAJDB_364	P74_bin.37	78.0067	0.220957	No Match
CBAJDB_364	P169_Sub1_bin.29	77.9447	0.205011	No Match
CBAJDB_364	P117_bin.20	77.8624	0.216401	No Match
CBAJDB_364	P70_bin.9	77.8508	0.216401	No Match
CBAJDB_364	P21_bin.83	77.8358	0.223235	No Match
CBAJDB_364	P78_bin.136	77.6001	0.200456	No Match
CBAJDB_364	P26_bin.74	76.9138	0.200456	No Match
CBAJDB_419	P135_bin.112	89.9169	0.485138	Genus
CBAJDB_419	P135_Sub1_bin.71	89.795	0.527601	Genus
CBAJDB_419	P99_bin.55	77.5827	0.223992	No Match
CBAJDB_419	P109_bin.33	77.562	0.203822	No Match
CBAJDB_419	P11_bin.133	77.3937	0.111465	No Match
CBAJDB_327	P135_bin.145	78.5475	0.156334	No Match
CBAJDB_361	P21_bin.11	80.1849	0.411444	Genus
CBAJDB_361	P19_bin.26	80.113	0.20436	No Match
CBAJDB_361	P140_bin.19	79.958	0.297003	No Match
CBAJDB_361	P169_bin.98	79.9547	0.333787	Genus
CBAJDB_361	Choline_bin.10	79.9314	0.347411	Genus
CBAJDB_361	P10_bin.43	79.8705	0.302452	No Match
CBAJDB_361	P78_Sub1_bin.93	79.8174	0.386921	Genus
CBAJDB_361	P78_bin.20	79.7876	0.39782	Genus
CBAJDB_361	P116_bin.16	79.7133	0.389646	Genus
CBAJDB_361	P64_bin.43	79.6508	0.324251	No Match
CBAJDB_361	GB_bin.21	79.6487	0.336512	Genus
CBAJDB_361	Carnitine_bin.29	79.6227	0.343324	Genus
CBAJDB_361	P74_bin.87	79.604	0.415531	Genus
CBAJDB_361	Bbetaine_bin.1	79.5948	0.340599	Genus
CBAJDB_361	P67_bin.30	79.5214	0.377384	Genus
CBAJDB_361	P37_bin.39	79.4617	0.231608	No Match
CBAJDB_361	P51_Sub1_bin.57	79.2649	0.367847	Genus
CBAJDB_361	P78_bin.70	79.2303	0.332425	Genus
CBAJDB_361	P51_bin.88	79.2289	0.286104	No Match
CBAJDB_361	P78_Sub1_bin.35	79.1437	0.337875	Genus
CBAJDB_361	P135_bin.97	79.0908	0.36921	Genus
CBAJDB_361	P10_bin.21	79.0331	0.216621	No Match
CBAJDB_361	P135_Sub1_bin.28	78.9972	0.292916	No Match
CBAJDB_361	P2_bin.32	78.9306	0.275204	No Match
CBAJDB_361	P74_bin.138	78.8805	0.275204	No Match
CBAJDB_361	P30_bin.93	78.8646	0.288828	No Match
CBAJDB_361	P135_Sub1_bin.37	78.8441	0.196185	No Match
CBAJDB_361	P13_bin.55	78.8249	0.23842	No Match
CBAJDB_361	P25_bin.3	78.7937	0.30109	No Match
CBAJDB_361	P70_bin.72	78.7657	0.253406	No Match
CBAJDB_361	P21_bin.19	78.6962	0.19891	No Match
CBAJDB_361	P135_bin.89	77.9099	0.201635	No Match
CBAJDB_361	P21_bin.83	77.859	0.200272	No Match
CBAJDB_361	P157_bin.52	77.8391	0.106267	No Match
CBAJDB_361	P24_bin.17	77.8214	0.182561	No Match
CBAJDB_361	P117_bin.20	77.787	0.20436	No Match
CBAJDB_361	P116_bin.22	77.7787	0.155313	No Match
CBAJDB_361	P78_bin.136	77.7407	0.177112	No Match
CBAJDB_361	P95_bin.97	77.7011	0.148501	No Match
CBAJDB_361	P135_bin.37	77.6821	0.20436	No Match
CBAJDB_361	P27_bin.40	77.6791	0.113079	No Match
CBAJDB_361	P30_bin.81	77.6671	0.137602	No Match
CBAJDB_361	P109_bin.18	77.5092	0.147139	No Match
CBAJDB_361	P74_Sub1_bin.136	77.4399	0.137602	No Match
CBAJDB_361	P159_bin.16	77.2885	0.129428	No Match
CBAJDB_361	P11_bin.38	77.2564	0.113079	No Match
CBAJDB_361	P78_bin.41	77.054	0.0953678	No Match
CBAJDB_265	P52_bin.81	76.5023	0.0735444	No Match
CBAJDB_346	P159_bin.16	78.2033	0.121552	No Match
CBAJDB_346	P68_bin.64	78.1791	0.140517	No Match
CBAJDB_346	P21_bin.83	78.1583	0.158621	No Match
CBAJDB_346	P169_bin.18	78.1292	0.128448	No Match
CBAJDB_346	P139_bin.54	78.113	0.14569	No Match
CBAJDB_346	P44_bin.64	78.0903	0.117241	No Match
CBAJDB_346	P169_Sub1_bin.29	78.0848	0.161207	No Match
CBAJDB_346	P70_bin.9	78.0777	0.162931	No Match
CBAJDB_346	P117_bin.20	78.0672	0.17069	No Match
CBAJDB_346	P26_bin.74	78.0499	0.146552	No Match
CBAJDB_346	P78_bin.185	78.0077	0.163793	No Match
CBAJDB_346	P95_bin.97	78.0007	0.150862	No Match
CBAJDB_346	P140_bin.14	77.9755	0.125	No Match
CBAJDB_346	P74_bin.37	77.9755	0.174138	No Match
CBAJDB_346	P24_bin.17	77.9738	0.15431	No Match
CBAJDB_346	P24_bin.14	77.9614	0.124138	No Match
CBAJDB_346	P109_bin.7	77.9499	0.062931	No Match
CBAJDB_346	P11_bin.128	77.9496	0.134483	No Match
CBAJDB_346	P67_bin.28	77.9461	0.118103	No Match
CBAJDB_346	P27_bin.40	77.938	0.114655	No Match
CBAJDB_346	P78_bin.136	77.9323	0.132759	No Match
CBAJDB_346	P11_bin.44	77.9174	0.109483	No Match
CBAJDB_346	P140_bin.26	77.8971	0.118103	No Match
CBAJDB_346	P46_bin.6	77.8832	0.0853448	No Match
CBAJDB_346	P27_bin.100	77.8627	0.125862	No Match
CBAJDB_346	P27_bin.73	77.8565	0.133621	No Match
CBAJDB_346	P94_bin.41	77.8521	0.0974138	No Match
CBAJDB_346	P117_bin.45	77.8344	0.131897	No Match
CBAJDB_346	P12_bin.22	77.817	0.124138	No Match
CBAJDB_346	P109_bin.89	77.7985	0.137931	No Match
CBAJDB_346	P51_bin.112	77.7871	0.125	No Match
CBAJDB_346	P135_bin.37	77.7648	0.168103	No Match
CBAJDB_346	P159_bin.48	77.7573	0.136207	No Match
CBAJDB_346	P52_bin.42	77.7531	0.0974138	No Match
CBAJDB_346	P109_bin.96	77.7487	0.123276	No Match
CBAJDB_346	P99_bin.25	77.7278	0.137931	No Match
CBAJDB_346	P157_bin.52	77.7181	0.110345	No Match
CBAJDB_346	P11_bin.82	77.6976	0.121552	No Match
CBAJDB_346	P26_bin.13	77.6784	0.0586207	No Match
CBAJDB_346	P116_bin.60	77.6761	0.115517	No Match
CBAJDB_346	P53_bin.56	77.6649	0.0922414	No Match
CBAJDB_346	P54_bin.53	77.6631	0.130172	No Match
CBAJDB_346	P71_bin.52	77.6621	0.119828	No Match
CBAJDB_346	P30_bin.72	77.65	0.132759	No Match
CBAJDB_346	P78_Sub1_bin.93	77.6234	0.116379	No Match
CBAJDB_346	P10_bin.21	77.6199	0.114655	No Match
CBAJDB_346	P109_bin.68	77.5772	0.087931	No Match
CBAJDB_346	P70_bin.79	77.5677	0.130172	No Match
CBAJDB_346	P116_bin.22	77.5504	0.122414	No Match
CBAJDB_346	P16_bin.61	77.5472	0.123276	No Match
CBAJDB_346	GB_bin.21	77.535	0.100862	No Match
CBAJDB_346	P44_bin.32	77.5183	0.100862	No Match
CBAJDB_346	P26_bin.8	77.5036	0.111207	No Match
CBAJDB_346	P19_bin.26	77.5033	0.0603448	No Match
CBAJDB_346	P44_bin.67	77.4895	0.12069	No Match
CBAJDB_346	P83_bin.22	77.4884	0.0974138	No Match
CBAJDB_346	Choline_bin.10	77.4796	0.111207	No Match
CBAJDB_346	P52_bin.63	77.4602	0.0818966	No Match
CBAJDB_346	P16_bin.119	77.4563	0.116379	No Match
CBAJDB_346	P31_bin.87	77.4527	0.101724	No Match
CBAJDB_346	Carnitine_bin.29	77.4351	0.111207	No Match
CBAJDB_346	P16_bin.70	77.3913	0.128448	No Match
CBAJDB_346	P37_bin.39	77.3852	0.0741379	No Match
CBAJDB_346	P31_bin.20	77.334	0.0991379	No Match
CBAJDB_346	P135_Sub1_bin.37	77.3315	0.1	No Match
CBAJDB_346	P21_bin.19	77.3304	0.103448	No Match
CBAJDB_346	P32_bin.62	77.3164	0.0551724	No Match
CBAJDB_346	P90_bin.18	77.3012	0.0974138	No Match
CBAJDB_346	P13_bin.55	77.301	0.123276	No Match
CBAJDB_346	P64_bin.43	77.2355	0.0965517	No Match
CBAJDB_346	P48_bin.52	77.2298	0.0784483	No Match
CBAJDB_346	P36_bin.51	77.1715	0.0853448	No Match
CBAJDB_346	P95_bin.64	77.1648	0.0577586	No Match
CBAJDB_346	P10_bin.43	77.1623	0.0931034	No Match
CBAJDB_346	P44_bin.86	77.1573	0.0775862	No Match
CBAJDB_346	P140_bin.19	77.1566	0.0905172	No Match
CBAJDB_346	P52_bin.12	77.1184	0.0939655	No Match
CBAJDB_346	P169_bin.98	77.1129	0.106034	No Match
CBAJDB_346	P117_Sub1_bin.71	76.9218	0.0491379	No Match
CBAJDB_346	P117_bin.94	76.8189	0.0491379	No Match
CBAJDB_346	P16_bin.3	76.8068	0.0413793	No Match
CBAJDB_346	P20_Sub1_bin.3	76.7277	0.062069	No Match
CBAJDB_346	P31_bin.78	76.7129	0.0508621	No Match
CBAJDB_347	P135_bin.37	78.2803	0.223343	No Match
CBAJDB_347	P78_bin.185	78.2515	0.227666	No Match
CBAJDB_347	P159_bin.16	78.2488	0.167147	No Match
CBAJDB_347	P26_bin.74	78.2123	0.214697	No Match
CBAJDB_347	P74_bin.37	78.1894	0.210375	No Match
CBAJDB_347	P95_bin.97	78.1696	0.216138	No Match
CBAJDB_347	P169_Sub1_bin.29	78.1667	0.221902	No Match
CBAJDB_347	P68_bin.64	78.162	0.198847	No Match
CBAJDB_347	P21_bin.83	78.1612	0.21902	No Match
CBAJDB_347	P27_bin.40	78.1401	0.17147	No Match
CBAJDB_347	P157_bin.52	78.11	0.162824	No Match
CBAJDB_347	P117_bin.20	78.0507	0.236311	No Match
CBAJDB_347	P11_bin.128	77.9932	0.184438	No Match
CBAJDB_347	P24_bin.17	77.98	0.20317	No Match
CBAJDB_347	P78_bin.136	77.9577	0.200288	No Match
CBAJDB_347	P70_bin.9	77.9534	0.224784	No Match
CBAJDB_347	P109_bin.89	77.9401	0.188761	No Match
CBAJDB_347	P54_bin.53	77.9035	0.181556	No Match
CBAJDB_347	P12_bin.22	77.8604	0.162824	No Match
CBAJDB_347	P116_bin.22	77.8481	0.177233	No Match
CBAJDB_347	P26_bin.8	77.8291	0.158501	No Match
CBAJDB_347	P116_bin.60	77.8289	0.162824	No Match
CBAJDB_347	P11_bin.44	77.8173	0.165706	No Match
CBAJDB_347	P16_bin.119	77.8	0.172911	No Match
CBAJDB_347	P24_bin.14	77.7561	0.185879	No Match
CBAJDB_347	P44_bin.32	77.7384	0.145533	No Match
CBAJDB_347	P2_bin.32	77.7184	0.224784	No Match
CBAJDB_347	GB_bin.21	77.7087	0.157061	No Match
CBAJDB_347	P53_bin.56	77.7051	0.154179	No Match
CBAJDB_347	P140_bin.26	77.6745	0.165706	No Match
CBAJDB_347	P74_bin.138	77.6741	0.21902	No Match
CBAJDB_347	P16_bin.70	77.6128	0.193084	No Match
CBAJDB_347	P21_bin.19	77.6122	0.164265	No Match
CBAJDB_347	P52_bin.42	77.589	0.152738	No Match
CBAJDB_347	P44_bin.67	77.5766	0.184438	No Match
CBAJDB_347	P135_Sub1_bin.37	77.5667	0.142651	No Match
CBAJDB_347	P16_bin.61	77.5612	0.177233	No Match
CBAJDB_347	P10_bin.21	77.5504	0.184438	No Match
CBAJDB_347	P31_bin.87	77.5464	0.149856	No Match
CBAJDB_347	P67_bin.28	77.5322	0.184438	No Match
CBAJDB_347	P94_bin.41	77.5227	0.126801	No Match
CBAJDB_347	P78_bin.20	77.5096	0.195965	No Match
CBAJDB_347	P169_bin.98	77.4882	0.168588	No Match
CBAJDB_347	P109_bin.7	77.4798	0.119597	No Match
CBAJDB_347	P13_bin.55	77.4662	0.195965	No Match
CBAJDB_347	P70_bin.72	77.4644	0.200288	No Match
CBAJDB_347	P78_Sub1_bin.93	77.4641	0.197406	No Match
CBAJDB_347	P25_bin.3	77.4564	0.253602	No Match
CBAJDB_347	P21_bin.11	77.4212	0.201729	No Match
CBAJDB_347	P30_bin.93	77.3896	0.247839	No Match
CBAJDB_347	P31_bin.78	77.3776	0.0907781	No Match
CBAJDB_347	P64_bin.43	77.377	0.165706	No Match
CBAJDB_347	P71_bin.52	77.2948	0.177233	No Match
CBAJDB_347	P90_bin.18	77.2599	0.159942	No Match
CBAJDB_347	P99_bin.109	77.2082	0.14121	No Match
CBAJDB_347	P83_bin.22	77.1692	0.129683	No Match
CBAJDB_347	P36_bin.51	77.0785	0.116715	No Match
CBAJDB_347	P140_bin.19	77.0427	0.154179	No Match
CBAJDB_347	P19_bin.26	76.9988	0.108069	No Match
CBAJDB_347	P37_bin.39	76.9607	0.115274	No Match
CBAJDB_347	P48_bin.52	76.9524	0.105187	No Match
CBAJDB_347	P32_bin.62	76.8006	0.0821326	No Match
CBAJDB_14	P64_bin.17	80.905	0.563444	Genus
CBAJDB_14	P48_bin.32	80.862	0.503021	Genus
CBAJDB_14	P2_bin.22	80.8101	0.55287	Genus
CBAJDB_14	P78_bin.145	80.81	0.435045	Genus
CBAJDB_14	P135_bin.70	80.7831	0.564955	Genus
CBAJDB_14	P13_bin.29	80.7744	0.549849	Genus
CBAJDB_14	P24_bin.12	80.7456	0.570997	Genus
CBAJDB_14	P44_bin.12	80.7401	0.354985	Genus
CBAJDB_14	P54_bin.32	80.7291	0.509063	Genus
CBAJDB_14	P95_bin.80	80.7262	0.539275	Genus
CBAJDB_14	P19_bin.2	80.7109	0.55136	Genus
CBAJDB_14	P130_bin.42	80.6987	0.317221	No Match
CBAJDB_14	P51_bin.99	80.6941	0.528701	Genus
CBAJDB_14	P78_Sub1_bin.143	80.6845	0.493958	Genus
CBAJDB_14	P12_bin.37	80.675	0.503021	Genus
CBAJDB_14	P51_Sub1_bin.75	80.6697	0.528701	Genus
CBAJDB_14	P32_bin.38	80.6353	0.563444	Genus
CBAJDB_14	P140_bin.62	80.6306	0.531722	Genus
CBAJDB_14	P53_bin.17	80.6199	0.41994	Genus
CBAJDB_14	P30_bin.47	80.6119	0.503021	Genus
CBAJDB_14	P11_bin.65	80.6013	0.361027	Genus
CBAJDB_14	P68_bin.26	80.5839	0.558912	Genus
CBAJDB_14	P99_bin.46	80.5838	0.546828	Genus
CBAJDB_14	P109_bin.44	80.5623	0.546828	Genus
CBAJDB_14	P92_bin.42	80.5619	0.52719	Genus
CBAJDB_14	P95_bin.52	80.5424	0.471299	Genus
CBAJDB_14	P159_bin.24	80.5309	0.540785	Genus
CBAJDB_14	P14_bin.3	80.5255	0.507553	Genus
CBAJDB_14	P27_bin.5	80.5197	0.480363	Genus
CBAJDB_14	P70_bin.52	80.511	0.557402	Genus
CBAJDB_14	P30_bin.137	80.5107	0.52568	Genus
CBAJDB_14	P11_bin.75	80.5024	0.536254	Genus
CBAJDB_14	P16_bin.125	80.4945	0.52568	Genus
CBAJDB_14	P16_bin.2	80.4749	0.442598	Genus
CBAJDB_14	P46_bin.40	80.4686	0.5	Genus
CBAJDB_14	P19_bin.23	80.4643	0.516616	Genus
CBAJDB_14	P157_bin.30	80.4493	0.483384	Genus
CBAJDB_14	P36_bin.60	80.4078	0.554381	Genus
CBAJDB_14	P71_bin.76	80.4036	0.530211	Genus
CBAJDB_14	P27_bin.50	80.333	0.389728	Genus
CBAJDB_14	P52_bin.10	80.3274	0.537764	Genus
CBAJDB_14	P16_bin.4	80.258	0.52719	Genus
CBAJDB_14	P24_bin.18	80.2544	0.516616	Genus
CBAJDB_14	P26_bin.116	80.1945	0.533233	Genus
CBAJDB_14	P32_bin.36	80.1887	0.439577	Genus
CBAJDB_14	P140_bin.79	80.1843	0.540785	Genus
CBAJDB_14	P68_bin.32	80.1702	0.534743	Genus
CBAJDB_14	P36_bin.14	80.1594	0.429003	Genus
CBAJDB_14	P130_bin.49	80.1495	0.558912	Genus
CBAJDB_14	P169_Sub1_bin.55	80.1196	0.444109	Genus
CBAJDB_14	P20_Sub1_bin.12	80.1177	0.36858	Genus
CBAJDB_14	P94_bin.27	80.1173	0.546828	Genus
CBAJDB_14	P116_bin.42	80.1043	0.543807	Genus
CBAJDB_14	P169_bin.42	80.0957	0.450151	Genus
CBAJDB_14	P78_bin.141	80.0919	0.39426	Genus
CBAJDB_14	P30_bin.12	80.0897	0.534743	Genus
CBAJDB_14	P37_bin.29	80.0828	0.542296	Genus
CBAJDB_14	P78_Sub1_bin.142	80.0727	0.558912	Genus
CBAJDB_14	P27_bin.26	80.0585	0.543807	Genus
CBAJDB_14	P78_bin.161	80.0543	0.55136	Genus
CBAJDB_14	P109_bin.99	80.0506	0.554381	Genus
CBAJDB_14	P157_bin.63	80.0494	0.422961	Genus
CBAJDB_14	P46_bin.31	80.029	0.548338	Genus
CBAJDB_14	P146_bin.34	80.0264	0.546828	Genus
CBAJDB_14	P139_bin.30	80.0101	0.436556	Genus
CBAJDB_14	P51_bin.18	80.0033	0.501511	Genus
CBAJDB_14	P51_Sub1_bin.66	80.0023	0.503021	Genus
CBAJDB_14	P70_bin.71	80.0001	0.537764	Genus
CBAJDB_14	P109_bin.66	79.9987	0.513595	Genus
CBAJDB_14	P94_bin.15	79.9928	0.528701	Genus
CBAJDB_14	P157_bin.39	79.9726	0.518127	Genus
CBAJDB_14	P99_bin.51	79.9562	0.509063	Genus
CBAJDB_14	P27_bin.95	79.9322	0.516616	Genus
CBAJDB_14	P95_bin.85	79.9314	0.537764	Genus
CBAJDB_14	P53_bin.11	79.9081	0.509063	Genus
CBAJDB_14	P78_Sub1_bin.127	79.9028	0.518127	Genus
CBAJDB_14	P159_bin.7	79.9015	0.540785	Genus
CBAJDB_14	P78_bin.16	79.8922	0.512085	Genus
CBAJDB_14	P37_bin.9	79.8868	0.513595	Genus
CBAJDB_14	P12_bin.63	79.8826	0.415408	Genus
CBAJDB_14	P140_bin.46	79.8535	0.504532	Genus
CBAJDB_14	P67_bin.18	79.845	0.501511	Genus
CBAJDB_14	P68_bin.71	79.8333	0.493958	Genus
CBAJDB_14	P99_bin.79	79.8313	0.456193	Genus
CBAJDB_14	P169_Sub1_bin.78	79.7839	0.507553	Genus
CBAJDB_14	P169_bin.47	79.7786	0.507553	Genus
CBAJDB_14	P67_bin.7	79.6968	0.282477	No Match
CBAJDB_14	P13_bin.33	79.6203	0.374622	Genus
CBAJDB_14	P30_bin.1	79.4882	0.442598	Genus
CBAJDB_14	P94_bin.37	79.4703	0.39426	Genus
CBAJDB_14	P95_bin.79	79.3673	0.314199	No Match
CBAJDB_14	P36_bin.7	79.0819	0.42145	Genus
CBAJDB_14	P78_bin.159	79.0514	0.442598	Genus
CBAJDB_14	P140_bin.28	79.0454	0.442598	Genus
CBAJDB_14	P26_bin.46	79.0178	0.422961	Genus
CBAJDB_14	P159_bin.27	78.9962	0.374622	Genus
CBAJDB_14	P68_bin.5	78.9935	0.425982	Genus
CBAJDB_14	P52_bin.29	78.9544	0.404834	Genus
CBAJDB_14	P20_bin.23	78.9033	0.279456	No Match
CBAJDB_14	P37_bin.23	78.8784	0.259819	No Match
CBAJDB_14	P11_bin.64	78.803	0.374622	Genus
CBAJDB_14	P83_bin.61	78.8025	0.223565	No Match
CBAJDB_14	P11_bin.80	78.7597	0.173716	No Match
CBAJDB_14	P19_bin.10	78.7277	0.317221	No Match
CBAJDB_14	P27_bin.70	78.7132	0.182779	No Match
CBAJDB_14	P20_bin.27	78.6851	0.23565	No Match
CBAJDB_14	P159_bin.21	78.6816	0.23716	No Match
CBAJDB_14	P53_bin.64	78.6406	0.314199	No Match
CBAJDB_14	P16_bin.27	78.5826	0.258308	No Match
CBAJDB_14	P12_bin.19	78.5772	0.15861	No Match
CBAJDB_14	P78_bin.6	78.5576	0.202417	No Match
CBAJDB_14	P68_bin.65	78.5523	0.326284	No Match
CBAJDB_14	P64_bin.25	78.5461	0.324773	No Match
CBAJDB_14	P12_bin.49	78.5405	0.300604	No Match
CBAJDB_14	P130_bin.27	78.5222	0.321752	No Match
CBAJDB_14	P23_bin.1	78.4624	0.297583	No Match
CBAJDB_14	P13_bin.14	78.4604	0.318731	No Match
CBAJDB_14	P54_bin.27	78.4459	0.277946	No Match
CBAJDB_14	P24_bin.28	78.4453	0.261329	No Match
CBAJDB_14	P70_bin.6	78.4312	0.324773	No Match
CBAJDB_14	P116_bin.46	78.4225	0.308157	No Match
CBAJDB_14	P16_bin.105	78.4117	0.309668	No Match
CBAJDB_14	P71_bin.79	78.4013	0.212991	No Match
CBAJDB_14	P95_bin.47	78.3917	0.279456	No Match
CBAJDB_14	P78_Sub1_bin.158	78.3859	0.196375	No Match
CBAJDB_14	P99_bin.73	78.3667	0.324773	No Match
CBAJDB_14	P26_bin.19	78.3656	0.294562	No Match
CBAJDB_14	P159_bin.54	78.364	0.249245	No Match
CBAJDB_14	P94_bin.1	78.3571	0.311178	No Match
CBAJDB_14	P37_bin.46	78.3499	0.225076	No Match
CBAJDB_14	P157_bin.59	78.2739	0.28852	No Match
CBAJDB_14	P14_bin.23	78.0994	0.164653	No Match
CBAJDB_14	P51_bin.42	78.0873	0.214502	No Match
CBAJDB_14	P51_Sub1_bin.53	78.0635	0.21148	No Match
CBAJDB_14	P67_bin.22	77.9687	0.252266	No Match
CBAJDB_14	P52_bin.64	77.9499	0.222054	No Match
CBAJDB_365	P21_bin.11	80.4141	0.408	Genus
CBAJDB_365	P169_bin.98	80.1481	0.352	Genus
CBAJDB_365	P10_bin.43	80.1347	0.2944	No Match
CBAJDB_365	P78_Sub1_bin.93	80.0776	0.3888	Genus
CBAJDB_365	P140_bin.19	80.0464	0.328	No Match
CBAJDB_365	P78_bin.20	80.0105	0.3952	Genus
CBAJDB_365	GB_bin.21	79.9381	0.3344	Genus
CBAJDB_365	P116_bin.16	79.8874	0.3968	Genus
CBAJDB_365	Choline_bin.10	79.8496	0.352	Genus
CBAJDB_365	P135_Sub1_bin.28	79.8486	0.2912	No Match
CBAJDB_365	P19_bin.26	79.8215	0.224	No Match
CBAJDB_365	Bbetaine_bin.1	79.7853	0.3376	Genus
CBAJDB_365	P74_bin.87	79.7415	0.4272	Genus
CBAJDB_365	P67_bin.30	79.7013	0.3888	Genus
CBAJDB_365	P51_bin.88	79.6873	0.296	No Match
CBAJDB_365	P64_bin.43	79.6852	0.3552	Genus
CBAJDB_365	P37_bin.39	79.6696	0.2208	No Match
CBAJDB_365	Carnitine_bin.29	79.6143	0.3552	Genus
CBAJDB_365	P51_Sub1_bin.57	79.5884	0.3968	Genus
CBAJDB_365	P135_bin.97	79.5749	0.3872	Genus
CBAJDB_365	P78_bin.70	79.4513	0.3568	Genus
CBAJDB_365	P78_Sub1_bin.35	79.3879	0.3584	Genus
CBAJDB_365	P74_bin.138	79.1177	0.2752	No Match
CBAJDB_365	P10_bin.21	79.0694	0.2272	No Match
CBAJDB_365	P2_bin.32	79.0463	0.2912	No Match
CBAJDB_365	P25_bin.3	79.0068	0.3152	No Match
CBAJDB_365	P30_bin.93	78.9938	0.2896	No Match
CBAJDB_365	P135_Sub1_bin.37	78.8449	0.1872	No Match
CBAJDB_365	P21_bin.19	78.8402	0.216	No Match
CBAJDB_365	P13_bin.55	78.8242	0.2512	No Match
CBAJDB_365	P70_bin.72	78.6205	0.2656	No Match
CBAJDB_365	P135_bin.89	78.1998	0.2112	No Match
CBAJDB_365	P11_bin.38	77.9126	0.1056	No Match
CBAJDB_365	P95_bin.97	77.788	0.1776	No Match
CBAJDB_365	P117_bin.20	77.7681	0.2	No Match
CBAJDB_365	P159_bin.16	77.7204	0.1584	No Match
CBAJDB_365	P27_bin.40	77.5357	0.1472	No Match
CBAJDB_365	P157_bin.52	77.4273	0.1392	No Match
CBAJDB_178	P51_bin.44	77.2488	0.149515	No Match
CBAJDB_178	P157_bin.87	77.2365	0.157282	No Match
CBAJDB_178	P14_bin.37	77.218	0.152427	No Match
CBAJDB_178	P116_bin.52	77.2054	0.153398	No Match
CBAJDB_178	P109_bin.103	77.2032	0.156311	No Match
CBAJDB_178	P90_bin.59	77.1591	0.109709	No Match
CBAJDB_178	P1_bin.75	77.1543	0.140777	No Match
CBAJDB_178	P16_bin.112	77.1505	0.145631	No Match
CBAJDB_178	P30_bin.142	77.1476	0.0961165	No Match
CBAJDB_178	P36_bin.41	76.9295	0.100971	No Match
CBAJDB_178	P27_bin.21	76.8765	0.130097	No Match
CBAJDB_178	P83_bin.64	76.721	0.0854369	No Match
CBAJDB_178	P159_bin.50	76.5558	0.0932039	No Match
CBAJDB_366	P21_bin.11	79.3629	0.421642	Genus
CBAJDB_366	P116_bin.16	79.2913	0.401119	Genus
CBAJDB_366	P78_bin.20	79.2037	0.414179	Genus
CBAJDB_366	P78_Sub1_bin.93	79.2014	0.412313	Genus
CBAJDB_366	Choline_bin.10	79.1782	0.363806	Genus
CBAJDB_366	P10_bin.43	79.1772	0.317164	No Match
CBAJDB_366	P140_bin.19	79.1681	0.313433	No Match
CBAJDB_366	P74_bin.87	79.1367	0.43097	Genus
CBAJDB_366	Bbetaine_bin.1	79.1258	0.347015	Genus
CBAJDB_366	P169_bin.98	79.1245	0.36194	Genus
CBAJDB_366	Carnitine_bin.29	79.1093	0.356343	Genus
CBAJDB_366	P67_bin.30	79.0721	0.384328	Genus
CBAJDB_366	GB_bin.21	79.0689	0.348881	Genus
CBAJDB_366	P64_bin.43	78.9997	0.350746	Genus
CBAJDB_366	P19_bin.26	78.9749	0.223881	No Match
CBAJDB_366	P51_Sub1_bin.57	78.8683	0.36194	Genus
CBAJDB_366	P135_bin.97	78.8449	0.378731	Genus
CBAJDB_366	P135_Sub1_bin.28	78.5745	0.29291	No Match
CBAJDB_366	P37_bin.39	78.5096	0.222015	No Match
CBAJDB_366	P30_bin.93	78.5068	0.279851	No Match
CBAJDB_366	P51_bin.88	78.4922	0.281716	No Match
CBAJDB_366	P78_Sub1_bin.35	78.4349	0.354478	Genus
CBAJDB_366	P78_bin.70	78.3972	0.365672	Genus
CBAJDB_366	P2_bin.32	78.3562	0.255597	No Match
CBAJDB_366	P13_bin.55	78.3276	0.229478	No Match
CBAJDB_366	P70_bin.72	78.3156	0.235075	No Match
CBAJDB_366	P74_bin.138	78.2422	0.274254	No Match
CBAJDB_366	P25_bin.3	78.2374	0.285448	No Match
CBAJDB_366	P10_bin.21	78.1779	0.214552	No Match
CBAJDB_366	P21_bin.19	78.1354	0.212687	No Match
CBAJDB_366	P117_bin.20	76.8884	0.203358	No Match
CBAJDB_366	P74_bin.37	76.8181	0.201493	No Match
CBAJDB_366	P21_bin.83	76.7876	0.203358	No Match
CBAJDB_368	Choline_bin.10	80.211	0.345404	Genus
CBAJDB_368	P78_Sub1_bin.93	80.0956	0.376045	Genus
CBAJDB_368	GB_bin.21	80.0018	0.31337	No Match
CBAJDB_368	P78_bin.20	79.9726	0.376045	Genus
CBAJDB_368	P140_bin.19	79.9139	0.296657	No Match
CBAJDB_368	P116_bin.16	79.8945	0.385794	Genus
CBAJDB_368	Carnitine_bin.29	79.83	0.337047	Genus
CBAJDB_368	P74_bin.87	79.8046	0.424791	Genus
CBAJDB_368	P67_bin.30	79.7806	0.355153	Genus
CBAJDB_368	P169_bin.98	79.7574	0.350975	Genus
CBAJDB_368	Bbetaine_bin.1	79.718	0.328691	No Match
CBAJDB_368	P21_bin.11	79.7056	0.428969	Genus
CBAJDB_368	P64_bin.43	79.5763	0.330084	Genus
CBAJDB_368	P19_bin.26	79.428	0.218663	No Match
CBAJDB_368	P10_bin.43	79.4238	0.309192	No Match
CBAJDB_368	P51_Sub1_bin.57	79.1888	0.374652	Genus
CBAJDB_368	P51_bin.88	79.1507	0.288301	No Match
CBAJDB_368	P37_bin.39	79.1507	0.225627	No Match
CBAJDB_368	P135_Sub1_bin.28	79.1412	0.288301	No Match
CBAJDB_368	P135_bin.97	79.0936	0.367688	Genus
CBAJDB_368	P78_Sub1_bin.35	78.9581	0.342618	Genus
CBAJDB_368	P10_bin.21	78.9466	0.211699	No Match
CBAJDB_368	P78_bin.70	78.9328	0.348189	Genus
CBAJDB_368	P21_bin.19	78.8564	0.196379	No Match
CBAJDB_368	P2_bin.32	78.7449	0.266017	No Match
CBAJDB_368	P135_Sub1_bin.37	78.7332	0.171309	No Match
CBAJDB_368	P30_bin.93	78.6295	0.285515	No Match
CBAJDB_368	P70_bin.72	78.5637	0.246518	No Match
CBAJDB_368	P74_bin.138	78.5577	0.267409	No Match
CBAJDB_368	P13_bin.55	78.5225	0.227019	No Match
CBAJDB_368	P25_bin.3	78.4176	0.306407	No Match
CBAJDB_368	P135_bin.89	78.1669	0.185237	No Match
CBAJDB_368	P116_bin.22	78.0397	0.150418	No Match
CBAJDB_368	P78_bin.136	77.7762	0.171309	No Match
CBAJDB_368	P159_bin.16	77.7018	0.135097	No Match
CBAJDB_368	P95_bin.97	77.6557	0.151811	No Match
CBAJDB_368	P157_bin.52	77.5467	0.12117	No Match
CBAJDB_368	P27_bin.40	77.3885	0.126741	No Match
CBAJDB_269	P135_bin.23	77.4068	0.147664	No Match
CBAJDB_269	P78_bin.128	77.3669	0.188785	No Match
CBAJDB_269	P109_bin.25	77.3456	0.194393	No Match
CBAJDB_269	P116_bin.37	77.2578	0.18785	No Match
CBAJDB_269	P74_bin.102	77.2495	0.172897	No Match
CBAJDB_269	P26_bin.66	77.2199	0.168224	No Match
CBAJDB_269	GB_bin.15	77.2082	0.181308	No Match
CBAJDB_269	P117_Sub1_bin.62	77.1885	0.161682	No Match
CBAJDB_269	P117_bin.5	77.1687	0.160748	No Match
CBAJDB_269	Bbetaine_bin.9	76.9727	0.161682	No Match
CBAJDB_269	Choline_bin.9	76.9378	0.14486	No Match
CBAJDB_269	Carnitine_bin.26	76.7971	0.0794393	No Match
CBAJDB_269	P20_Sub1_bin.11	76.7542	0.0785047	No Match
CBAJDB_269	P20_bin.5	76.748	0.0738318	No Match
CBAJDB_371	Choline_bin.10	79.4444	0.326296	No Match
CBAJDB_371	P116_bin.16	79.3826	0.349328	Genus
CBAJDB_371	GB_bin.21	79.314	0.289827	No Match
CBAJDB_371	P78_Sub1_bin.93	79.2811	0.353167	Genus
CBAJDB_371	P37_bin.39	79.258	0.178503	No Match
CBAJDB_371	P78_bin.20	79.2307	0.353167	Genus
CBAJDB_371	P169_bin.98	79.2292	0.293666	No Match
CBAJDB_371	P74_bin.87	79.1887	0.372361	Genus
CBAJDB_371	P67_bin.30	79.1742	0.322457	No Match
CBAJDB_371	P21_bin.11	79.1478	0.362764	Genus
CBAJDB_371	Bbetaine_bin.1	79.1294	0.309021	No Match
CBAJDB_371	Carnitine_bin.29	79.1057	0.31286	No Match
CBAJDB_371	P64_bin.43	79.0707	0.320537	No Match
CBAJDB_371	P10_bin.43	78.9573	0.253359	No Match
CBAJDB_371	P51_Sub1_bin.57	78.9543	0.320537	No Match
CBAJDB_371	P135_bin.97	78.9306	0.328215	No Match
CBAJDB_371	P140_bin.19	78.9275	0.270633	No Match
CBAJDB_371	P51_bin.88	78.9198	0.245681	No Match
CBAJDB_371	P135_Sub1_bin.28	78.8731	0.24952	No Match
CBAJDB_371	P78_Sub1_bin.35	78.8167	0.320537	No Match
CBAJDB_371	P78_bin.70	78.7471	0.320537	No Match
CBAJDB_371	P19_bin.26	78.7188	0.1881	No Match
CBAJDB_371	P70_bin.72	78.4937	0.241843	No Match
CBAJDB_371	P74_bin.138	78.2638	0.257198	No Match
CBAJDB_371	P25_bin.3	78.2198	0.284069	No Match
CBAJDB_371	P2_bin.32	78.2175	0.262956	No Match
CBAJDB_371	P10_bin.21	78.0392	0.214971	No Match
CBAJDB_371	P30_bin.93	78.0335	0.28023	No Match
CBAJDB_371	P13_bin.55	78.0254	0.241843	No Match
CBAJDB_371	P21_bin.19	77.9438	0.207294	No Match
CBAJDB_197	GB_bin.39	78.256	0.221709	No Match
CBAJDB_197	Bbetaine_bin.7	78.2338	0.221709	No Match
CBAJDB_197	Choline_bin.31	78.1611	0.230947	No Match
CBAJDB_197	Carnitine_bin.19	78.1054	0.221709	No Match
CBAJDB_415	P10_bin.21	79.9005	0.302505	No Match
CBAJDB_415	P135_Sub1_bin.37	79.632	0.242775	No Match
CBAJDB_415	P25_bin.3	79.5748	0.373796	Genus
CBAJDB_415	P2_bin.32	79.5612	0.34104	Genus
CBAJDB_415	P13_bin.55	79.5412	0.289017	No Match
CBAJDB_415	P74_bin.138	79.443	0.352601	Genus
CBAJDB_415	P70_bin.72	79.4086	0.302505	No Match
CBAJDB_415	P30_bin.93	79.3753	0.342967	Genus
CBAJDB_415	P116_bin.16	79.2399	0.290944	No Match
CBAJDB_415	P78_Sub1_bin.93	79.2329	0.27553	No Match
CBAJDB_415	P21_bin.19	79.2282	0.256262	No Match
CBAJDB_415	Choline_bin.10	79.1764	0.26975	No Match
CBAJDB_415	P19_bin.26	79.1699	0.175337	No Match
CBAJDB_415	P74_bin.87	79.1686	0.290944	No Match
CBAJDB_415	Bbetaine_bin.1	79.1508	0.260116	No Match
CBAJDB_415	GB_bin.21	79.1184	0.250482	No Match
CBAJDB_415	P78_bin.20	79.0574	0.273603	No Match
CBAJDB_415	P169_bin.98	79.0264	0.246628	No Match
CBAJDB_415	P21_bin.11	79.0153	0.290944	No Match
CBAJDB_415	Carnitine_bin.29	79.0011	0.240848	No Match
CBAJDB_415	P140_bin.19	78.9072	0.238921	No Match
CBAJDB_415	P64_bin.43	78.8415	0.231214	No Match
CBAJDB_415	P10_bin.43	78.8217	0.213873	No Match
CBAJDB_415	P67_bin.30	78.7889	0.252408	No Match
CBAJDB_415	P135_Sub1_bin.28	78.6872	0.202312	No Match
CBAJDB_415	P51_Sub1_bin.57	78.5071	0.289017	No Match
CBAJDB_415	P21_bin.79	78.4811	0.233141	No Match
CBAJDB_415	P95_bin.97	78.4305	0.22736	No Match
CBAJDB_415	P135_bin.97	78.4035	0.289017	No Match
CBAJDB_415	P159_bin.16	78.3966	0.186898	No Match
CBAJDB_415	P135_bin.89	78.316	0.217726	No Match
CBAJDB_415	P51_bin.88	78.2928	0.231214	No Match
CBAJDB_415	P68_bin.64	78.2575	0.200385	No Match
CBAJDB_415	P169_Sub1_bin.29	78.1223	0.242775	No Match
CBAJDB_415	P37_bin.39	78.0394	0.175337	No Match
CBAJDB_415	P135_bin.37	78.0248	0.252408	No Match
CBAJDB_415	P117_bin.20	78.0205	0.254335	No Match
CBAJDB_415	P78_bin.185	78.0169	0.236994	No Match
CBAJDB_415	P21_bin.83	77.9553	0.265896	No Match
CBAJDB_415	P139_bin.54	77.9472	0.231214	No Match
CBAJDB_415	P157_bin.52	77.9281	0.169557	No Match
CBAJDB_415	P74_bin.37	77.9244	0.254335	No Match
CBAJDB_415	P70_bin.9	77.9233	0.262042	No Match
CBAJDB_415	P26_bin.74	77.92	0.231214	No Match
CBAJDB_415	P109_bin.89	77.8752	0.208092	No Match
CBAJDB_415	P78_bin.136	77.8202	0.223507	No Match
CBAJDB_415	P24_bin.17	77.7515	0.233141	No Match
CBAJDB_415	P27_bin.40	77.7108	0.17341	No Match
CBAJDB_386	P74_bin.138	78.5233	0.289044	No Match
CBAJDB_386	P10_bin.21	78.3891	0.286713	No Match
CBAJDB_386	P2_bin.32	78.1903	0.307692	No Match
CBAJDB_386	P25_bin.3	78.1747	0.319347	No Match
CBAJDB_386	P78_Sub1_bin.93	78.0533	0.216783	No Match
CBAJDB_386	P30_bin.93	78.0485	0.296037	No Match
CBAJDB_386	P70_bin.72	78.0397	0.284382	No Match
CBAJDB_386	P21_bin.19	77.9499	0.237762	No Match
CBAJDB_386	P135_Sub1_bin.37	77.9354	0.214452	No Match
CBAJDB_386	P21_bin.11	77.9344	0.219114	No Match
CBAJDB_386	Choline_bin.10	77.9254	0.20979	No Match
CBAJDB_386	P21_bin.79	77.908	0.200466	No Match
CBAJDB_386	P13_bin.55	77.8563	0.277389	No Match
CBAJDB_386	P74_bin.87	77.8538	0.258741	No Match
CBAJDB_386	P78_bin.20	77.8352	0.216783	No Match
CBAJDB_386	P116_bin.16	77.7553	0.235431	No Match
CBAJDB_386	GB_bin.21	77.7239	0.200466	No Match
CBAJDB_386	P67_bin.30	77.6863	0.212121	No Match
CBAJDB_340	P95_bin.97	78.7554	0.201856	No Match
CBAJDB_340	P139_bin.54	78.7431	0.187935	No Match
CBAJDB_340	P159_bin.16	78.5582	0.162413	No Match
CBAJDB_340	P68_bin.64	78.5143	0.180974	No Match
CBAJDB_340	P46_bin.6	78.504	0.11949	No Match
CBAJDB_340	P30_bin.72	78.4992	0.182135	No Match
CBAJDB_340	P54_bin.53	78.4888	0.185615	No Match
CBAJDB_340	P12_bin.22	78.4848	0.174014	No Match
CBAJDB_340	P26_bin.74	78.465	0.201856	No Match
CBAJDB_340	P117_bin.45	78.4616	0.186775	No Match
CBAJDB_340	P74_bin.37	78.4542	0.229698	No Match
CBAJDB_340	P67_bin.28	78.4522	0.185615	No Match
CBAJDB_340	P140_bin.26	78.4398	0.170534	No Match
CBAJDB_340	P16_bin.61	78.4365	0.176334	No Match
CBAJDB_340	P78_bin.185	78.4353	0.215777	No Match
CBAJDB_340	P169_bin.18	78.4305	0.170534	No Match
CBAJDB_340	P10_bin.21	78.4284	0.165893	No Match
CBAJDB_340	P169_Sub1_bin.29	78.3996	0.226218	No Match
CBAJDB_340	P24_bin.14	78.3884	0.186775	No Match
CBAJDB_340	P53_bin.56	78.3757	0.151972	No Match
CBAJDB_340	P94_bin.41	78.3746	0.150812	No Match
CBAJDB_340	P2_bin.32	78.3741	0.196056	No Match
CBAJDB_340	P21_bin.83	78.374	0.238979	No Match
CBAJDB_340	P135_bin.37	78.3582	0.240139	No Match
CBAJDB_340	P135_Sub1_bin.37	78.3198	0.12065	No Match
CBAJDB_340	P117_bin.20	78.3178	0.235499	No Match
CBAJDB_340	P24_bin.17	78.3144	0.208817	No Match
CBAJDB_340	P116_bin.60	78.3024	0.174014	No Match
CBAJDB_340	P70_bin.9	78.2883	0.233179	No Match
CBAJDB_340	P92_bin.51	78.2738	0.153132	No Match
CBAJDB_340	P70_bin.79	78.272	0.146172	No Match
CBAJDB_340	P25_bin.3	78.2592	0.226218	No Match
CBAJDB_340	P44_bin.67	78.2539	0.184455	No Match
CBAJDB_340	Choline_bin.10	78.2374	0.155452	No Match
CBAJDB_340	GB_bin.21	78.2273	0.146172	No Match
CBAJDB_340	P71_bin.52	78.2233	0.170534	No Match
CBAJDB_340	P13_bin.55	78.1999	0.158933	No Match
CBAJDB_340	P109_bin.89	78.1961	0.179814	No Match
CBAJDB_340	P78_Sub1_bin.93	78.1864	0.169374	No Match
CBAJDB_340	P52_bin.42	78.1566	0.162413	No Match
CBAJDB_340	P140_bin.19	78.1463	0.12877	No Match
CBAJDB_340	P78_bin.136	78.1445	0.207657	No Match
CBAJDB_340	P27_bin.40	78.1201	0.148492	No Match
CBAJDB_340	P44_bin.64	78.1055	0.164733	No Match
CBAJDB_340	P116_bin.16	78.0937	0.176334	No Match
CBAJDB_340	P157_bin.52	78.0523	0.151972	No Match
CBAJDB_340	P11_bin.44	78.0158	0.155452	No Match
CBAJDB_340	P21_bin.19	78.007	0.146172	No Match
CBAJDB_340	P90_bin.18	78.0028	0.149652	No Match
CBAJDB_340	P11_bin.128	77.9945	0.176334	No Match
CBAJDB_340	P78_bin.20	77.9903	0.169374	No Match
CBAJDB_340	P71_bin.56	77.9858	0.12877	No Match
CBAJDB_340	P30_bin.93	77.9464	0.212297	No Match
CBAJDB_340	P27_bin.100	77.9446	0.169374	No Match
CBAJDB_340	P116_bin.22	77.8998	0.175174	No Match
CBAJDB_340	P109_bin.96	77.893	0.170534	No Match
CBAJDB_340	P44_bin.32	77.8817	0.139211	No Match
CBAJDB_340	Carnitine_bin.29	77.8738	0.148492	No Match
CBAJDB_340	P31_bin.20	77.8671	0.12645	No Match
CBAJDB_340	P135_bin.89	77.794	0.163573	No Match
CBAJDB_340	P11_bin.82	77.7899	0.167053	No Match
CBAJDB_340	P26_bin.13	77.7489	0.0823666	No Match
CBAJDB_340	P10_bin.43	77.7467	0.12645	No Match
CBAJDB_340	P169_bin.98	77.7407	0.146172	No Match
CBAJDB_340	P64_bin.43	77.733	0.133411	No Match
CBAJDB_340	P48_bin.52	77.7321	0.102088	No Match
CBAJDB_340	P78_bin.132	77.7286	0.12761	No Match
CBAJDB_340	P30_bin.8	77.7263	0.12761	No Match
CBAJDB_340	P109_bin.68	77.7176	0.12761	No Match
CBAJDB_340	P16_bin.119	77.6546	0.155452	No Match
CBAJDB_340	P26_bin.8	77.6521	0.153132	No Match
CBAJDB_340	P52_bin.63	77.6473	0.12065	No Match
CBAJDB_340	P16_bin.70	77.6418	0.180974	No Match
CBAJDB_340	P99_bin.77	77.6345	0.118329	No Match
CBAJDB_340	P31_bin.87	77.6027	0.148492	No Match
CBAJDB_340	P83_bin.22	77.6016	0.112529	No Match
CBAJDB_340	P44_bin.16	77.5517	0.12645	No Match
CBAJDB_340	P19_bin.26	77.5298	0.0904872	No Match
CBAJDB_340	P32_bin.62	77.514	0.0603248	No Match
CBAJDB_340	P109_bin.7	77.4946	0.110209	No Match
CBAJDB_340	P140_bin.14	77.4338	0.161253	No Match
CBAJDB_340	P37_bin.39	77.3047	0.0939675	No Match
CBAJDB_340	P36_bin.51	77.2276	0.105568	No Match
CBAJDB_340	P99_bin.109	77.2102	0.106729	No Match
CBAJDB_340	P16_bin.3	77.2055	0.0568445	No Match
CBAJDB_340	P117_Sub1_bin.71	77.1064	0.0661253	No Match
CBAJDB_340	P117_bin.94	77.0984	0.0661253	No Match
CBAJDB_340	P31_bin.78	76.6779	0.0823666	No Match
CBAJDB_6	P95_bin.68	77.9968	0.2046	No Match
CBAJDB_399	P135_bin.37	81.2057	0.435252	Genus
CBAJDB_399	P74_bin.37	81.0981	0.44964	Genus
CBAJDB_399	P21_bin.83	81.0979	0.456835	Genus
CBAJDB_399	P70_bin.9	81.0265	0.448441	Genus
CBAJDB_399	P169_Sub1_bin.29	81.0048	0.456835	Genus
CBAJDB_399	P24_bin.17	80.9869	0.407674	Genus
CBAJDB_399	P117_bin.20	80.983	0.472422	Genus
CBAJDB_399	P139_bin.54	80.9414	0.381295	Genus
CBAJDB_399	P78_bin.136	80.9006	0.393285	Genus
CBAJDB_399	P169_bin.18	80.8937	0.352518	Genus
CBAJDB_399	P116_bin.22	80.7329	0.357314	Genus
CBAJDB_399	P92_bin.51	79.5824	0.334532	Genus
CBAJDB_399	P140_bin.14	79.4497	0.297362	No Match
CBAJDB_399	P70_bin.79	79.4172	0.298561	No Match
CBAJDB_399	P78_bin.14	79.3441	0.302158	No Match
CBAJDB_399	P27_bin.73	79.3001	0.328537	No Match
CBAJDB_399	P99_bin.25	79.2954	0.322542	No Match
CBAJDB_399	P51_bin.112	79.2872	0.31295	No Match
CBAJDB_399	P83_bin.22	79.2833	0.230216	No Match
CBAJDB_399	P78_Sub1_bin.65	79.2777	0.280576	No Match
CBAJDB_399	P159_bin.48	79.1348	0.339329	Genus
CBAJDB_399	P95_bin.97	79.0635	0.2494	No Match
CBAJDB_399	Bbetaine_bin.28	79.0312	0.339329	Genus
CBAJDB_399	P44_bin.86	78.9438	0.164269	No Match
CBAJDB_399	P78_bin.185	78.9342	0.263789	No Match
CBAJDB_399	P159_bin.16	78.9119	0.208633	No Match
CBAJDB_399	P68_bin.64	78.887	0.208633	No Match
CBAJDB_399	P32_bin.62	78.8723	0.13789	No Match
CBAJDB_399	GB_bin.24	78.8331	0.207434	No Match
CBAJDB_399	P36_bin.51	78.8291	0.214628	No Match
CBAJDB_399	P74_Sub1_bin.127	78.7858	0.281775	No Match
CBAJDB_399	P157_bin.52	78.7727	0.189448	No Match
CBAJDB_399	P26_bin.74	78.7605	0.245803	No Match
CBAJDB_399	P117_bin.94	78.6894	0.122302	No Match
CBAJDB_399	P11_bin.128	78.65	0.220624	No Match
CBAJDB_399	P74_bin.18	78.6198	0.281775	No Match
CBAJDB_399	P10_bin.21	78.5948	0.179856	No Match
CBAJDB_399	P78_Sub1_bin.62	78.5862	0.206235	No Match
CBAJDB_399	P117_Sub1_bin.71	78.5739	0.129496	No Match
CBAJDB_399	P20_Sub1_bin.3	78.573	0.141487	No Match
CBAJDB_399	P27_bin.40	78.5579	0.196643	No Match
CBAJDB_399	P78_bin.29	78.5437	0.197842	No Match
CBAJDB_399	P109_bin.89	78.5189	0.231415	No Match
CBAJDB_399	P94_bin.41	78.4771	0.169065	No Match
CBAJDB_399	P2_bin.32	78.4755	0.226619	No Match
CBAJDB_399	P74_bin.138	78.4535	0.223022	No Match
CBAJDB_399	P46_bin.6	78.3902	0.140288	No Match
CBAJDB_399	P135_Sub1_bin.37	78.389	0.140288	No Match
CBAJDB_399	P44_bin.64	78.342	0.183453	No Match
CBAJDB_399	P27_bin.100	78.3396	0.211031	No Match
CBAJDB_399	P53_bin.56	78.3204	0.173861	No Match
CBAJDB_399	P116_bin.16	78.3099	0.20024	No Match
CBAJDB_399	P30_bin.93	78.3072	0.231415	No Match
CBAJDB_399	P109_bin.7	78.3034	0.129496	No Match
CBAJDB_399	P25_bin.3	78.2973	0.254197	No Match
CBAJDB_399	P13_bin.55	78.267	0.182254	No Match
CBAJDB_399	P11_bin.44	78.2627	0.185851	No Match
CBAJDB_399	P53_bin.71	78.2402	0.131894	No Match
CBAJDB_399	P70_bin.72	78.2392	0.211031	No Match
CBAJDB_399	P109_bin.96	78.221	0.20024	No Match
CBAJDB_399	P44_bin.32	78.2202	0.172662	No Match
CBAJDB_399	GB_bin.21	78.2058	0.16307	No Match
CBAJDB_399	P48_bin.13	78.1972	0.158273	No Match
CBAJDB_399	P95_bin.10	78.1862	0.166667	No Match
CBAJDB_399	P21_bin.19	78.1749	0.170264	No Match
CBAJDB_399	Choline_bin.10	78.1678	0.184652	No Match
CBAJDB_399	P16_bin.70	78.1488	0.194245	No Match
CBAJDB_399	P44_bin.16	78.1425	0.16307	No Match
CBAJDB_399	P140_bin.26	78.1391	0.196643	No Match
CBAJDB_399	P12_bin.22	78.132	0.201439	No Match
CBAJDB_399	P78_Sub1_bin.93	78.1248	0.193046	No Match
CBAJDB_399	P67_bin.28	78.1227	0.213429	No Match
CBAJDB_399	P30_bin.72	78.1154	0.215827	No Match
CBAJDB_399	P117_bin.45	78.1083	0.21223	No Match
CBAJDB_399	P52_bin.42	78.108	0.179856	No Match
CBAJDB_399	P31_bin.78	78.0812	0.0863309	No Match
CBAJDB_399	P26_bin.8	78.0791	0.173861	No Match
CBAJDB_399	P78_bin.20	78.0722	0.18705	No Match
CBAJDB_399	P54_bin.53	78.0614	0.219424	No Match
CBAJDB_399	P116_bin.60	78.0527	0.197842	No Match
CBAJDB_399	P16_bin.119	78.0465	0.173861	No Match
CBAJDB_399	P71_bin.52	78.0198	0.185851	No Match
CBAJDB_399	P74_bin.87	78.0049	0.202638	No Match
CBAJDB_399	Bbetaine_bin.1	78.0041	0.171463	No Match
CBAJDB_399	P24_bin.14	77.9985	0.221823	No Match
CBAJDB_399	P31_bin.87	77.963	0.165468	No Match
CBAJDB_399	Carnitine_bin.29	77.9233	0.170264	No Match
CBAJDB_399	P159_bin.44	77.8977	0.165468	No Match
CBAJDB_399	P52_bin.12	77.8918	0.158273	No Match
CBAJDB_399	P140_bin.19	77.8836	0.139089	No Match
CBAJDB_399	P31_bin.20	77.8759	0.154676	No Match
CBAJDB_399	P16_bin.61	77.8525	0.208633	No Match
CBAJDB_399	P11_bin.122	77.827	0.135492	No Match
CBAJDB_399	P99_bin.43	77.8017	0.148681	No Match
CBAJDB_399	P52_bin.63	77.7916	0.119904	No Match
CBAJDB_399	P11_bin.82	77.7824	0.208633	No Match
CBAJDB_399	P64_bin.43	77.7757	0.164269	No Match
CBAJDB_399	P70_bin.77	77.7623	0.134293	No Match
CBAJDB_399	P21_bin.11	77.7613	0.194245	No Match
CBAJDB_399	P44_bin.67	77.7523	0.214628	No Match
CBAJDB_399	P10_bin.43	77.7178	0.129496	No Match
CBAJDB_399	P90_bin.18	77.714	0.160671	No Match
CBAJDB_399	P37_bin.39	77.6498	0.106715	No Match
CBAJDB_399	P71_bin.56	77.6474	0.143885	No Match
CBAJDB_399	P109_bin.68	77.6388	0.140288	No Match
CBAJDB_399	P19_bin.26	77.6329	0.0971223	No Match
CBAJDB_399	P67_bin.30	77.6023	0.177458	No Match
CBAJDB_399	P99_bin.109	77.5883	0.139089	No Match
CBAJDB_399	P135_bin.89	77.5691	0.169065	No Match
CBAJDB_399	P169_bin.98	77.5082	0.154676	No Match
CBAJDB_399	P48_bin.52	77.4875	0.119904	No Match
CBAJDB_399	P26_bin.13	77.4422	0.0935252	No Match
CBAJDB_399	P95_bin.64	77.295	0.0815348	No Match
CBAJDB_399	P11_bin.38	77.2755	0.0791367	No Match
CBAJDB_399	P16_bin.3	76.9887	0.0647482	No Match
CBAJDB_497	P11_bin.56	98.7961	0.931741	Species
CBAJDB_497	P109_bin.41	98.7864	0.924915	Species
CBAJDB_497	P67_bin.55	97.4132	0.910125	Species
CBAJDB_497	P78_bin.17	97.4084	0.922639	Species
CBAJDB_497	P13_bin.35	97.1934	0.806598	Species
CBAJDB_497	P68_bin.23	97.1135	0.472127	Species
CBAJDB_497	P46_bin.37	97.0511	0.5438	Species
CBAJDB_497	P2_bin.20	87.452	0.841866	Genus
CBAJDB_497	P94_bin.32	87.4293	0.831627	Genus
CBAJDB_497	P140_bin.4	87.3933	0.841866	Genus
CBAJDB_497	P116_bin.15	86.7375	0.486917	Genus
CBAJDB_497	P27_bin.72	82.2321	0.734926	Genus
CBAJDB_306	P117_bin.67	76.7438	0.0798479	No Match
CBAJDB_306	P117_Sub1_bin.85	76.695	0.0821293	No Match
CBAJDB_306	P78_bin.151	76.6765	0.0821293	No Match
CBAJDB_306	P78_Sub1_bin.154	76.6373	0.0851711	No Match
CBAJDB_370	Choline_bin.10	80.4048	0.365411	Genus
CBAJDB_370	P21_bin.11	80.2861	0.419805	Genus
CBAJDB_370	P169_bin.98	80.2817	0.344491	Genus
CBAJDB_370	P10_bin.43	80.2596	0.284519	No Match
CBAJDB_370	P140_bin.19	80.235	0.306834	No Match
CBAJDB_370	P74_bin.87	80.2292	0.444909	Genus
CBAJDB_370	P67_bin.30	80.209	0.386332	Genus
CBAJDB_370	P116_bin.16	80.1764	0.41841	Genus
CBAJDB_370	P78_bin.20	80.1122	0.419805	Genus
CBAJDB_370	P78_Sub1_bin.93	80.11	0.421199	Genus
CBAJDB_370	Carnitine_bin.29	80.103	0.361227	Genus
CBAJDB_370	GB_bin.21	80.0632	0.354254	Genus
CBAJDB_370	Bbetaine_bin.1	80.0484	0.352859	Genus
CBAJDB_370	P64_bin.43	79.9596	0.344491	Genus
CBAJDB_370	P37_bin.39	79.9502	0.224547	No Match
CBAJDB_370	P19_bin.26	79.9161	0.223152	No Match
CBAJDB_370	P78_Sub1_bin.35	79.4404	0.334728	Genus
CBAJDB_370	P78_bin.70	79.4317	0.336123	Genus
CBAJDB_370	P51_Sub1_bin.57	79.3684	0.37378	Genus
CBAJDB_370	P135_bin.97	79.3005	0.372385	Genus
CBAJDB_370	P74_bin.138	79.2811	0.273361	No Match
CBAJDB_370	P13_bin.55	79.2791	0.238494	No Match
CBAJDB_370	P10_bin.21	79.2541	0.230126	No Match
CBAJDB_370	P2_bin.32	79.2511	0.284519	No Match
CBAJDB_370	P70_bin.72	79.2344	0.251046	No Match
CBAJDB_370	P135_Sub1_bin.37	79.1689	0.191074	No Match
CBAJDB_370	P25_bin.3	79.1543	0.309623	No Match
CBAJDB_370	P30_bin.93	79.1484	0.291492	No Match
CBAJDB_370	P51_bin.88	79.1001	0.291492	No Match
CBAJDB_370	P135_Sub1_bin.28	79.0968	0.298466	No Match
CBAJDB_370	P21_bin.19	78.9447	0.223152	No Match
CBAJDB_370	P135_bin.89	78.3783	0.205021	No Match
CBAJDB_370	P116_bin.22	78.0936	0.150628	No Match
CBAJDB_370	P21_bin.83	77.938	0.2106	No Match
CBAJDB_370	P68_bin.64	77.9349	0.152022	No Match
CBAJDB_370	P24_bin.17	77.8516	0.191074	No Match
CBAJDB_370	P95_bin.97	77.8487	0.16318	No Match
CBAJDB_370	P70_bin.9	77.7991	0.20781	No Match
CBAJDB_370	P117_bin.20	77.7753	0.209205	No Match
CBAJDB_370	P99_bin.77	77.7578	0.138075	No Match
CBAJDB_370	P11_bin.38	77.7321	0.101813	No Match
CBAJDB_370	P78_bin.136	77.7085	0.1841	No Match
CBAJDB_370	P109_bin.18	77.6669	0.13947	No Match
CBAJDB_370	P159_bin.16	77.6392	0.142259	No Match
CBAJDB_370	P78_bin.185	77.6291	0.181311	No Match
CBAJDB_370	P27_bin.40	77.6012	0.149233	No Match
CBAJDB_370	P30_bin.81	77.5852	0.131102	No Match
CBAJDB_370	P74_Sub1_bin.136	77.5756	0.128312	No Match
CBAJDB_370	P78_bin.41	77.4633	0.0878661	No Match
CBAJDB_370	P157_bin.52	77.2628	0.132497	No Match
CBAJDB_370	P44_bin.32	77.2322	0.111576	No Match
CBAJDB_64	P92_bin.7	77.7557	0.222819	No Match
CBAJDB_64	P51_Sub1_bin.63	77.5707	0.2	No Match
CBAJDB_64	P51_bin.49	77.5707	0.2	No Match
CBAJDB_64	P21_Sub1_bin.58	77.3949	0.204027	No Match
CBAJDB_64	P21_bin.71	77.3427	0.205369	No Match
CBAJDB_64	P30_bin.58	77.2947	0.158389	No Match
CBAJDB_64	P16_bin.94	76.8849	0.110067	No Match
CBAJDB_392	P117_bin.20	79.8848	0.474026	Genus
CBAJDB_392	P135_bin.37	79.821	0.450216	Genus
CBAJDB_392	P21_bin.83	79.7574	0.465368	Genus
CBAJDB_392	P169_bin.18	79.7526	0.357143	Genus
CBAJDB_392	P78_bin.136	79.7163	0.417749	Genus
CBAJDB_392	P70_bin.9	79.7037	0.45671	Genus
CBAJDB_392	P169_Sub1_bin.29	79.6897	0.461039	Genus
CBAJDB_392	P74_bin.37	79.6619	0.465368	Genus
CBAJDB_392	P139_bin.54	79.6546	0.385281	Genus
CBAJDB_392	P24_bin.17	79.5847	0.426407	Genus
CBAJDB_392	P116_bin.22	79.5602	0.374459	Genus
CBAJDB_392	P159_bin.16	78.7185	0.194805	No Match
CBAJDB_392	P78_bin.14	78.7178	0.279221	No Match
CBAJDB_392	P99_bin.25	78.7169	0.309524	No Match
CBAJDB_392	P51_bin.112	78.6066	0.28355	No Match
CBAJDB_392	P140_bin.14	78.5927	0.287879	No Match
CBAJDB_392	P92_bin.51	78.5736	0.318182	No Match
CBAJDB_392	P26_bin.74	78.5611	0.225108	No Match
CBAJDB_392	P78_Sub1_bin.65	78.5581	0.244589	No Match
CBAJDB_392	P27_bin.73	78.4805	0.318182	No Match
CBAJDB_392	P159_bin.48	78.4615	0.311688	No Match
CBAJDB_392	P70_bin.79	78.4525	0.305195	No Match
CBAJDB_392	P83_bin.22	78.3474	0.222944	No Match
CBAJDB_392	P36_bin.51	78.314	0.207792	No Match
CBAJDB_392	P95_bin.97	78.3022	0.227273	No Match
CBAJDB_392	P78_bin.185	78.2534	0.233766	No Match
CBAJDB_392	P44_bin.86	78.186	0.158009	No Match
CBAJDB_392	P27_bin.40	78.1624	0.199134	No Match
CBAJDB_392	P68_bin.64	78.16	0.21645	No Match
CBAJDB_392	P157_bin.52	78.1507	0.175325	No Match
CBAJDB_392	Bbetaine_bin.28	78.1463	0.292208	No Match
CBAJDB_392	P74_bin.18	78.0854	0.238095	No Match
CBAJDB_392	P32_bin.62	78.0535	0.142857	No Match
CBAJDB_392	P109_bin.89	78.0478	0.207792	No Match
CBAJDB_392	P11_bin.128	78.0358	0.212121	No Match
CBAJDB_392	P74_Sub1_bin.127	77.9886	0.242424	No Match
CBAJDB_392	P25_bin.3	77.7098	0.227273	No Match
CBAJDB_392	P20_Sub1_bin.3	77.6412	0.158009	No Match
CBAJDB_392	P117_bin.94	77.564	0.132035	No Match
CBAJDB_392	P117_Sub1_bin.71	77.5351	0.142857	No Match
CBAJDB_392	P30_bin.93	77.5299	0.205628	No Match
CBAJDB_392	P67_bin.28	77.5261	0.205628	No Match
CBAJDB_392	P24_bin.14	77.4986	0.205628	No Match
CBAJDB_392	P78_bin.29	77.4846	0.209957	No Match
CBAJDB_392	P54_bin.53	77.4674	0.209957	No Match
CBAJDB_392	P78_Sub1_bin.62	77.3914	0.212121	No Match
CBAJDB_392	P78_Sub1_bin.93	77.2947	0.201299	No Match
CBAJDB_392	P44_bin.67	77.2803	0.205628	No Match
CBAJDB_392	P78_bin.20	77.253	0.201299	No Match
CBAJDB_392	P30_bin.72	77.2232	0.203463	No Match
CBAJDB_392	P53_bin.71	77.1803	0.142857	No Match
CBAJDB_392	P16_bin.70	76.7808	0.205628	No Match
