# Supplementary material for: Exposing new taxonomic variation with inflammation — a murine model-specific genome database for gut microbiome researchers
Source: Microbiome. 2023 May 20;11:114. doi: 10.1186/s40168-023-01529-7 (PMC10199544; doi:10.1186/s40168-023-01529-7)
Supplement: Supplementary file 8 — Additional file 7. Individual MAG function presence and relevant gene counts along with the rule sets used to assign genome functionality. [file 40168_2023_1529_MOESM7_ESM.xlsx]

## Sheet: dMQHQ_functions
MAG_id	Polyphenolics	Crystalline Cellulose	Amorphous Cellulose	Mucin	Sulf-Polysachharides	Xyloglucan	Starch	Chitin	Pectin	Alpha-Galactans	Beta-Galactan (Pectic Galactan)	Mixed-Linkage Glucans	Xylans	Beta-Mannan	Alpha-Mannan	Arabinan	Rhamnose Cleavage	Fucose Cleavage	Arabinose Cleavage	Lactose	Sucrose	Galactose	Mannose	Galacturonic Acid	Hexose	Xylose	Fucose	Fructose	Butyrate	Propionate	Acetate	Lactate	Alcohol	Sulfate Reduction	Fumarate Reduction	Aerobic	Tetrathionate Reduction	Microaerophillic	Denitrification (Not ETC)	TMAO
CBAJDB_491	TRUE	TRUE	TRUE	TRUE	TRUE	TRUE	TRUE	TRUE	TRUE	TRUE	TRUE	TRUE	TRUE	TRUE	FALSE	TRUE	TRUE	TRUE	TRUE	FALSE	TRUE	TRUE	TRUE	TRUE	FALSE	TRUE	TRUE	TRUE	FALSE	TRUE	FALSE	FALSE	TRUE	FALSE	TRUE	TRUE	TRUE	TRUE	FALSE	TRUE
CBAJDB_497	TRUE	TRUE	FALSE	TRUE	FALSE	TRUE	TRUE	TRUE	TRUE	TRUE	FALSE	TRUE	TRUE	TRUE	FALSE	TRUE	TRUE	TRUE	TRUE	TRUE	TRUE	TRUE	TRUE	FALSE	FALSE	FALSE	TRUE	TRUE	FALSE	FALSE	FALSE	FALSE	FALSE	FALSE	FALSE	FALSE	FALSE	TRUE	FALSE	FALSE
CBAJDB_249	FALSE	TRUE	TRUE	TRUE	TRUE	TRUE	TRUE	TRUE	TRUE	TRUE	TRUE	TRUE	TRUE	TRUE	FALSE	TRUE	TRUE	TRUE	TRUE	FALSE	TRUE	TRUE	TRUE	TRUE	FALSE	TRUE	TRUE	TRUE	FALSE	FALSE	FALSE	FALSE	TRUE	FALSE	TRUE	FALSE	FALSE	FALSE	FALSE	FALSE
CBAJDB_114	FALSE	TRUE	TRUE	TRUE	TRUE	TRUE	TRUE	TRUE	TRUE	TRUE	TRUE	TRUE	TRUE	TRUE	FALSE	TRUE	TRUE	TRUE	TRUE	TRUE	TRUE	TRUE	TRUE	TRUE	FALSE	TRUE	TRUE	TRUE	TRUE	TRUE	FALSE	TRUE	TRUE	FALSE	TRUE	FALSE	FALSE	FALSE	FALSE	FALSE
CBAJDB_243	FALSE	TRUE	TRUE	TRUE	TRUE	TRUE	TRUE	TRUE	TRUE	TRUE	TRUE	TRUE	TRUE	TRUE	TRUE	TRUE	TRUE	TRUE	TRUE	TRUE	TRUE	TRUE	TRUE	TRUE	FALSE	TRUE	FALSE	FALSE	FALSE	FALSE	FALSE	TRUE	TRUE	FALSE	TRUE	FALSE	FALSE	FALSE	FALSE	FALSE
CBAJDB_1	FALSE	FALSE	TRUE	FALSE	FALSE	TRUE	FALSE	TRUE	TRUE	FALSE	TRUE	TRUE	TRUE	TRUE	FALSE	FALSE	TRUE	TRUE	TRUE	FALSE	FALSE	TRUE	FALSE	FALSE	FALSE	FALSE	FALSE	FALSE	TRUE	FALSE	FALSE	FALSE	FALSE	FALSE	TRUE	FALSE	FALSE	FALSE	TRUE	FALSE
CBAJDB_482	FALSE	TRUE	TRUE	TRUE	TRUE	TRUE	TRUE	TRUE	TRUE	TRUE	FALSE	TRUE	TRUE	TRUE	TRUE	TRUE	TRUE	TRUE	TRUE	FALSE	TRUE	TRUE	TRUE	TRUE	FALSE	TRUE	FALSE	TRUE	FALSE	FALSE	FALSE	TRUE	TRUE	FALSE	TRUE	FALSE	FALSE	FALSE	FALSE	FALSE
CBAJDB_235	FALSE	TRUE	TRUE	TRUE	TRUE	TRUE	TRUE	TRUE	TRUE	TRUE	TRUE	TRUE	TRUE	TRUE	FALSE	TRUE	TRUE	TRUE	TRUE	TRUE	TRUE	TRUE	TRUE	TRUE	FALSE	TRUE	FALSE	TRUE	FALSE	FALSE	FALSE	TRUE	TRUE	FALSE	TRUE	FALSE	FALSE	FALSE	FALSE	FALSE
CBAJDB_237	FALSE	TRUE	TRUE	TRUE	TRUE	TRUE	TRUE	TRUE	TRUE	TRUE	FALSE	TRUE	TRUE	TRUE	FALSE	TRUE	TRUE	TRUE	TRUE	TRUE	TRUE	TRUE	TRUE	TRUE	FALSE	TRUE	FALSE	TRUE	FALSE	FALSE	FALSE	TRUE	FALSE	FALSE	TRUE	FALSE	FALSE	FALSE	FALSE	FALSE
CBAJDB_269	FALSE	FALSE	TRUE	TRUE	TRUE	TRUE	TRUE	TRUE	TRUE	TRUE	TRUE	TRUE	TRUE	TRUE	FALSE	TRUE	TRUE	TRUE	TRUE	TRUE	TRUE	TRUE	TRUE	TRUE	FALSE	TRUE	TRUE	TRUE	FALSE	FALSE	FALSE	FALSE	FALSE	FALSE	FALSE	FALSE	FALSE	FALSE	FALSE	FALSE
CBAJDB_386	FALSE	FALSE	FALSE	FALSE	FALSE	FALSE	TRUE	TRUE	FALSE	FALSE	FALSE	TRUE	TRUE	TRUE	FALSE	FALSE	FALSE	TRUE	TRUE	FALSE	FALSE	TRUE	FALSE	FALSE	FALSE	FALSE	FALSE	TRUE	FALSE	FALSE	FALSE	FALSE	FALSE	FALSE	TRUE	FALSE	FALSE	FALSE	FALSE	FALSE
CBAJDB_487	FALSE	FALSE	TRUE	TRUE	TRUE	TRUE	TRUE	TRUE	TRUE	TRUE	FALSE	TRUE	TRUE	TRUE	FALSE	FALSE	TRUE	TRUE	TRUE	TRUE	TRUE	TRUE	TRUE	FALSE	FALSE	FALSE	FALSE	TRUE	FALSE	FALSE	FALSE	TRUE	TRUE	FALSE	TRUE	FALSE	FALSE	FALSE	FALSE	FALSE
CBAJDB_306	FALSE	TRUE	TRUE	TRUE	TRUE	TRUE	TRUE	TRUE	TRUE	TRUE	TRUE	TRUE	TRUE	TRUE	FALSE	TRUE	TRUE	TRUE	TRUE	TRUE	TRUE	TRUE	TRUE	TRUE	FALSE	TRUE	TRUE	FALSE	FALSE	TRUE	FALSE	TRUE	TRUE	FALSE	TRUE	FALSE	FALSE	FALSE	FALSE	FALSE
CBAJDB_412	FALSE	TRUE	TRUE	FALSE	FALSE	TRUE	TRUE	TRUE	FALSE	FALSE	TRUE	TRUE	TRUE	TRUE	FALSE	TRUE	FALSE	TRUE	TRUE	FALSE	FALSE	TRUE	TRUE	TRUE	FALSE	TRUE	TRUE	TRUE	FALSE	TRUE	FALSE	TRUE	FALSE	FALSE	FALSE	FALSE	FALSE	FALSE	FALSE	FALSE
CBAJDB_413	FALSE	FALSE	TRUE	FALSE	FALSE	TRUE	TRUE	TRUE	FALSE	FALSE	TRUE	TRUE	TRUE	TRUE	FALSE	FALSE	FALSE	TRUE	TRUE	FALSE	TRUE	TRUE	TRUE	TRUE	FALSE	FALSE	FALSE	TRUE	FALSE	FALSE	FALSE	TRUE	FALSE	FALSE	FALSE	FALSE	FALSE	FALSE	FALSE	FALSE
CBAJDB_221	FALSE	FALSE	TRUE	TRUE	TRUE	TRUE	TRUE	TRUE	TRUE	TRUE	TRUE	TRUE	TRUE	TRUE	FALSE	TRUE	TRUE	TRUE	TRUE	TRUE	TRUE	TRUE	TRUE	TRUE	FALSE	TRUE	TRUE	TRUE	TRUE	FALSE	FALSE	TRUE	FALSE	FALSE	TRUE	FALSE	FALSE	FALSE	FALSE	FALSE
CBAJDB_346	FALSE	TRUE	TRUE	TRUE	TRUE	TRUE	TRUE	TRUE	TRUE	TRUE	FALSE	TRUE	TRUE	TRUE	TRUE	TRUE	TRUE	TRUE	TRUE	TRUE	TRUE	TRUE	FALSE	TRUE	FALSE	TRUE	TRUE	TRUE	FALSE	FALSE	FALSE	TRUE	TRUE	FALSE	FALSE	FALSE	FALSE	FALSE	FALSE	FALSE
CBAJDB_144	FALSE	TRUE	TRUE	TRUE	TRUE	TRUE	TRUE	TRUE	TRUE	TRUE	TRUE	TRUE	TRUE	TRUE	FALSE	TRUE	TRUE	TRUE	TRUE	TRUE	TRUE	TRUE	FALSE	TRUE	FALSE	TRUE	FALSE	TRUE	FALSE	FALSE	FALSE	FALSE	FALSE	FALSE	FALSE	FALSE	FALSE	FALSE	FALSE	FALSE
CBAJDB_154	FALSE	TRUE	TRUE	TRUE	TRUE	TRUE	TRUE	TRUE	TRUE	FALSE	TRUE	TRUE	TRUE	TRUE	FALSE	TRUE	TRUE	TRUE	TRUE	TRUE	TRUE	TRUE	FALSE	TRUE	FALSE	TRUE	TRUE	TRUE	TRUE	FALSE	FALSE	TRUE	FALSE	FALSE	FALSE	FALSE	FALSE	FALSE	FALSE	FALSE
CBAJDB_97	FALSE	FALSE	TRUE	FALSE	FALSE	TRUE	TRUE	TRUE	TRUE	FALSE	TRUE	TRUE	TRUE	TRUE	FALSE	FALSE	TRUE	TRUE	TRUE	FALSE	TRUE	TRUE	TRUE	TRUE	FALSE	TRUE	TRUE	TRUE	FALSE	FALSE	FALSE	TRUE	FALSE	FALSE	FALSE	FALSE	FALSE	FALSE	FALSE	FALSE
CBAJDB_120	FALSE	FALSE	TRUE	FALSE	TRUE	TRUE	TRUE	TRUE	TRUE	FALSE	TRUE	TRUE	TRUE	TRUE	FALSE	TRUE	TRUE	TRUE	TRUE	TRUE	TRUE	TRUE	FALSE	TRUE	FALSE	TRUE	TRUE	TRUE	FALSE	FALSE	FALSE	TRUE	FALSE	FALSE	FALSE	FALSE	FALSE	FALSE	FALSE	FALSE
CBAJDB_206	FALSE	TRUE	TRUE	TRUE	TRUE	TRUE	TRUE	TRUE	TRUE	TRUE	TRUE	TRUE	TRUE	TRUE	FALSE	TRUE	TRUE	TRUE	TRUE	TRUE	TRUE	TRUE	FALSE	TRUE	FALSE	TRUE	TRUE	TRUE	FALSE	FALSE	FALSE	TRUE	FALSE	FALSE	FALSE	FALSE	FALSE	FALSE	FALSE	FALSE
CBAJDB_159	FALSE	TRUE	TRUE	TRUE	TRUE	TRUE	TRUE	TRUE	TRUE	TRUE	TRUE	TRUE	TRUE	TRUE	FALSE	TRUE	TRUE	TRUE	TRUE	TRUE	TRUE	TRUE	FALSE	TRUE	FALSE	TRUE	TRUE	TRUE	TRUE	FALSE	FALSE	TRUE	FALSE	FALSE	FALSE	FALSE	FALSE	FALSE	FALSE	FALSE
CBAJDB_211	FALSE	FALSE	FALSE	TRUE	FALSE	FALSE	TRUE	TRUE	TRUE	FALSE	FALSE	TRUE	TRUE	TRUE	FALSE	FALSE	TRUE	TRUE	TRUE	TRUE	TRUE	TRUE	FALSE	TRUE	FALSE	FALSE	FALSE	TRUE	FALSE	FALSE	FALSE	TRUE	FALSE	FALSE	FALSE	FALSE	FALSE	FALSE	FALSE	FALSE
CBAJDB_246	FALSE	TRUE	TRUE	TRUE	TRUE	TRUE	TRUE	TRUE	TRUE	TRUE	TRUE	TRUE	TRUE	TRUE	FALSE	TRUE	TRUE	TRUE	TRUE	TRUE	TRUE	TRUE	TRUE	TRUE	FALSE	TRUE	TRUE	TRUE	FALSE	FALSE	FALSE	TRUE	TRUE	FALSE	TRUE	FALSE	FALSE	FALSE	FALSE	FALSE
CBAJDB_315	FALSE	TRUE	TRUE	TRUE	TRUE	TRUE	TRUE	TRUE	TRUE	TRUE	TRUE	TRUE	TRUE	TRUE	FALSE	TRUE	TRUE	TRUE	TRUE	TRUE	TRUE	TRUE	TRUE	TRUE	FALSE	TRUE	TRUE	TRUE	FALSE	TRUE	FALSE	TRUE	TRUE	FALSE	TRUE	FALSE	FALSE	FALSE	FALSE	FALSE
CBAJDB_125	FALSE	FALSE	TRUE	FALSE	FALSE	TRUE	TRUE	TRUE	FALSE	FALSE	FALSE	TRUE	TRUE	TRUE	TRUE	FALSE	FALSE	TRUE	TRUE	FALSE	FALSE	TRUE	FALSE	FALSE	FALSE	FALSE	TRUE	TRUE	FALSE	TRUE	FALSE	FALSE	FALSE	FALSE	FALSE	FALSE	FALSE	FALSE	FALSE	FALSE
CBAJDB_174	FALSE	TRUE	TRUE	TRUE	TRUE	TRUE	TRUE	TRUE	TRUE	FALSE	TRUE	TRUE	TRUE	TRUE	TRUE	TRUE	TRUE	TRUE	TRUE	TRUE	TRUE	TRUE	FALSE	TRUE	FALSE	TRUE	TRUE	TRUE	TRUE	FALSE	FALSE	TRUE	FALSE	FALSE	FALSE	FALSE	FALSE	FALSE	FALSE	FALSE
CBAJDB_279	FALSE	FALSE	TRUE	FALSE	FALSE	TRUE	TRUE	TRUE	TRUE	FALSE	FALSE	TRUE	TRUE	TRUE	TRUE	TRUE	TRUE	TRUE	TRUE	TRUE	TRUE	TRUE	FALSE	TRUE	FALSE	TRUE	TRUE	TRUE	TRUE	FALSE	FALSE	TRUE	FALSE	FALSE	FALSE	FALSE	FALSE	FALSE	FALSE	FALSE
CBAJDB_43	FALSE	FALSE	TRUE	TRUE	TRUE	TRUE	TRUE	TRUE	TRUE	TRUE	TRUE	TRUE	TRUE	TRUE	TRUE	TRUE	TRUE	TRUE	TRUE	FALSE	FALSE	TRUE	TRUE	FALSE	FALSE	TRUE	TRUE	FALSE	FALSE	FALSE	FALSE	FALSE	FALSE	FALSE	FALSE	FALSE	FALSE	FALSE	FALSE	FALSE
CBAJDB_129	FALSE	TRUE	TRUE	TRUE	TRUE	TRUE	TRUE	TRUE	TRUE	TRUE	TRUE	TRUE	TRUE	TRUE	FALSE	TRUE	TRUE	TRUE	TRUE	TRUE	TRUE	TRUE	TRUE	TRUE	FALSE	TRUE	FALSE	TRUE	FALSE	FALSE	FALSE	TRUE	TRUE	FALSE	FALSE	FALSE	FALSE	FALSE	FALSE	FALSE
CBAJDB_130	FALSE	TRUE	TRUE	TRUE	TRUE	TRUE	TRUE	TRUE	FALSE	TRUE	FALSE	TRUE	TRUE	TRUE	FALSE	TRUE	TRUE	TRUE	TRUE	TRUE	TRUE	TRUE	TRUE	TRUE	FALSE	TRUE	TRUE	TRUE	FALSE	FALSE	FALSE	TRUE	FALSE	FALSE	FALSE	FALSE	FALSE	FALSE	FALSE	FALSE
CBAJDB_166	FALSE	FALSE	TRUE	FALSE	FALSE	FALSE	TRUE	TRUE	FALSE	FALSE	TRUE	TRUE	TRUE	TRUE	FALSE	FALSE	TRUE	TRUE	TRUE	FALSE	TRUE	TRUE	TRUE	TRUE	FALSE	TRUE	FALSE	TRUE	FALSE	FALSE	FALSE	TRUE	FALSE	FALSE	FALSE	FALSE	FALSE	FALSE	FALSE	FALSE
CBAJDB_108	FALSE	FALSE	TRUE	FALSE	FALSE	TRUE	TRUE	TRUE	TRUE	FALSE	TRUE	TRUE	TRUE	TRUE	FALSE	TRUE	TRUE	TRUE	TRUE	TRUE	TRUE	TRUE	TRUE	TRUE	FALSE	TRUE	TRUE	TRUE	FALSE	FALSE	FALSE	TRUE	FALSE	FALSE	FALSE	FALSE	FALSE	FALSE	FALSE	FALSE
CBAJDB_484	FALSE	FALSE	TRUE	TRUE	TRUE	TRUE	TRUE	TRUE	TRUE	TRUE	FALSE	TRUE	TRUE	TRUE	FALSE	FALSE	TRUE	TRUE	TRUE	TRUE	FALSE	TRUE	TRUE	FALSE	FALSE	FALSE	FALSE	FALSE	FALSE	FALSE	FALSE	TRUE	FALSE	FALSE	FALSE	FALSE	FALSE	FALSE	FALSE	FALSE
CBAJDB_163	FALSE	FALSE	TRUE	FALSE	FALSE	FALSE	TRUE	TRUE	FALSE	FALSE	TRUE	TRUE	TRUE	TRUE	TRUE	FALSE	FALSE	TRUE	TRUE	FALSE	TRUE	TRUE	FALSE	TRUE	FALSE	TRUE	FALSE	TRUE	FALSE	TRUE	FALSE	TRUE	FALSE	FALSE	FALSE	FALSE	FALSE	FALSE	FALSE	FALSE
CBAJDB_115	FALSE	FALSE	TRUE	FALSE	FALSE	TRUE	TRUE	TRUE	FALSE	FALSE	FALSE	TRUE	TRUE	TRUE	TRUE	FALSE	FALSE	TRUE	TRUE	FALSE	TRUE	TRUE	FALSE	TRUE	FALSE	TRUE	TRUE	TRUE	TRUE	FALSE	FALSE	TRUE	FALSE	FALSE	FALSE	FALSE	FALSE	FALSE	FALSE	FALSE
CBAJDB_472	FALSE	TRUE	TRUE	TRUE	TRUE	TRUE	TRUE	TRUE	TRUE	TRUE	FALSE	TRUE	TRUE	TRUE	FALSE	TRUE	TRUE	TRUE	TRUE	FALSE	TRUE	TRUE	TRUE	FALSE	FALSE	FALSE	FALSE	TRUE	FALSE	FALSE	FALSE	TRUE	TRUE	FALSE	FALSE	FALSE	FALSE	FALSE	FALSE	FALSE
CBAJDB_442	FALSE	FALSE	FALSE	FALSE	FALSE	FALSE	TRUE	TRUE	TRUE	FALSE	FALSE	TRUE	TRUE	TRUE	FALSE	FALSE	TRUE	TRUE	TRUE	TRUE	FALSE	TRUE	FALSE	TRUE	FALSE	TRUE	FALSE	TRUE	TRUE	FALSE	FALSE	TRUE	FALSE	FALSE	FALSE	FALSE	FALSE	FALSE	FALSE	FALSE
CBAJDB_350	FALSE	FALSE	TRUE	FALSE	FALSE	TRUE	TRUE	FALSE	FALSE	FALSE	TRUE	TRUE	TRUE	TRUE	FALSE	FALSE	FALSE	TRUE	TRUE	FALSE	FALSE	TRUE	FALSE	TRUE	FALSE	TRUE	TRUE	TRUE	FALSE	TRUE	TRUE	TRUE	TRUE	FALSE	FALSE	FALSE	FALSE	FALSE	FALSE	FALSE
CBAJDB_404	FALSE	FALSE	FALSE	FALSE	FALSE	FALSE	TRUE	TRUE	TRUE	FALSE	FALSE	TRUE	TRUE	TRUE	FALSE	FALSE	TRUE	TRUE	TRUE	TRUE	FALSE	TRUE	FALSE	TRUE	FALSE	FALSE	TRUE	TRUE	TRUE	FALSE	FALSE	FALSE	FALSE	FALSE	FALSE	FALSE	FALSE	FALSE	FALSE	FALSE
CBAJDB_459	FALSE	TRUE	TRUE	TRUE	TRUE	TRUE	TRUE	TRUE	TRUE	FALSE	FALSE	TRUE	TRUE	TRUE	FALSE	TRUE	TRUE	TRUE	TRUE	TRUE	TRUE	TRUE	FALSE	TRUE	FALSE	TRUE	TRUE	TRUE	FALSE	FALSE	FALSE	FALSE	TRUE	FALSE	FALSE	FALSE	FALSE	FALSE	FALSE	FALSE
CBAJDB_406	FALSE	TRUE	TRUE	FALSE	FALSE	TRUE	TRUE	TRUE	FALSE	FALSE	FALSE	TRUE	TRUE	TRUE	TRUE	TRUE	FALSE	TRUE	TRUE	FALSE	TRUE	TRUE	TRUE	FALSE	FALSE	FALSE	FALSE	TRUE	FALSE	TRUE	FALSE	TRUE	FALSE	FALSE	FALSE	FALSE	FALSE	FALSE	FALSE	FALSE
CBAJDB_213	FALSE	TRUE	TRUE	TRUE	TRUE	TRUE	TRUE	TRUE	TRUE	TRUE	FALSE	TRUE	TRUE	TRUE	FALSE	TRUE	TRUE	TRUE	TRUE	TRUE	TRUE	TRUE	TRUE	FALSE	FALSE	TRUE	TRUE	TRUE	FALSE	TRUE	FALSE	TRUE	TRUE	FALSE	FALSE	FALSE	FALSE	FALSE	FALSE	FALSE
CBAJDB_285	FALSE	TRUE	TRUE	TRUE	TRUE	TRUE	TRUE	TRUE	FALSE	TRUE	FALSE	TRUE	TRUE	TRUE	FALSE	TRUE	TRUE	TRUE	TRUE	FALSE	TRUE	TRUE	TRUE	FALSE	FALSE	TRUE	TRUE	TRUE	FALSE	FALSE	FALSE	TRUE	TRUE	FALSE	FALSE	FALSE	FALSE	FALSE	FALSE	FALSE
CBAJDB_294	FALSE	TRUE	TRUE	TRUE	TRUE	TRUE	TRUE	TRUE	TRUE	TRUE	TRUE	TRUE	TRUE	TRUE	FALSE	TRUE	TRUE	TRUE	TRUE	TRUE	TRUE	TRUE	TRUE	TRUE	FALSE	TRUE	TRUE	TRUE	FALSE	FALSE	FALSE	TRUE	FALSE	FALSE	FALSE	FALSE	FALSE	FALSE	FALSE	FALSE
CBAJDB_193	FALSE	FALSE	TRUE	FALSE	FALSE	TRUE	TRUE	TRUE	TRUE	FALSE	TRUE	TRUE	TRUE	TRUE	FALSE	TRUE	TRUE	TRUE	TRUE	TRUE	TRUE	TRUE	TRUE	FALSE	FALSE	TRUE	TRUE	TRUE	TRUE	FALSE	FALSE	TRUE	FALSE	FALSE	FALSE	FALSE	FALSE	FALSE	FALSE	FALSE
CBAJDB_331	FALSE	FALSE	FALSE	FALSE	TRUE	TRUE	TRUE	TRUE	TRUE	TRUE	FALSE	TRUE	TRUE	TRUE	TRUE	FALSE	TRUE	TRUE	TRUE	TRUE	TRUE	TRUE	TRUE	FALSE	FALSE	TRUE	TRUE	TRUE	FALSE	FALSE	FALSE	FALSE	FALSE	FALSE	FALSE	FALSE	FALSE	FALSE	FALSE	FALSE
CBAJDB_54	FALSE	FALSE	FALSE	FALSE	FALSE	TRUE	TRUE	TRUE	TRUE	TRUE	FALSE	TRUE	TRUE	TRUE	FALSE	FALSE	TRUE	TRUE	TRUE	TRUE	FALSE	TRUE	TRUE	TRUE	FALSE	TRUE	TRUE	FALSE	FALSE	FALSE	FALSE	FALSE	TRUE	FALSE	FALSE	FALSE	FALSE	FALSE	FALSE	FALSE
CBAJDB_419	FALSE	FALSE	FALSE	FALSE	FALSE	FALSE	TRUE	TRUE	FALSE	FALSE	FALSE	TRUE	TRUE	TRUE	FALSE	FALSE	FALSE	TRUE	TRUE	FALSE	FALSE	TRUE	TRUE	TRUE	FALSE	TRUE	TRUE	FALSE	TRUE	FALSE	FALSE	TRUE	FALSE	FALSE	FALSE	FALSE	FALSE	FALSE	FALSE	FALSE
CBAJDB_327	FALSE	TRUE	TRUE	FALSE	FALSE	TRUE	TRUE	TRUE	TRUE	FALSE	TRUE	TRUE	TRUE	TRUE	FALSE	TRUE	TRUE	TRUE	TRUE	TRUE	FALSE	TRUE	FALSE	TRUE	FALSE	TRUE	FALSE	TRUE	FALSE	FALSE	FALSE	TRUE	TRUE	FALSE	FALSE	FALSE	FALSE	FALSE	FALSE	FALSE
CBAJDB_70	FALSE	TRUE	TRUE	TRUE	TRUE	TRUE	TRUE	TRUE	TRUE	TRUE	TRUE	TRUE	TRUE	TRUE	TRUE	TRUE	TRUE	TRUE	TRUE	TRUE	TRUE	TRUE	TRUE	TRUE	FALSE	TRUE	TRUE	TRUE	TRUE	FALSE	FALSE	TRUE	FALSE	FALSE	FALSE	FALSE	FALSE	FALSE	FALSE	FALSE
CBAJDB_46	FALSE	FALSE	FALSE	FALSE	FALSE	TRUE	TRUE	TRUE	TRUE	TRUE	FALSE	TRUE	TRUE	TRUE	FALSE	TRUE	TRUE	TRUE	TRUE	TRUE	FALSE	TRUE	FALSE	TRUE	FALSE	TRUE	FALSE	FALSE	FALSE	FALSE	FALSE	FALSE	TRUE	FALSE	FALSE	FALSE	FALSE	FALSE	FALSE	FALSE
CBAJDB_4	FALSE	FALSE	FALSE	TRUE	TRUE	TRUE	TRUE	TRUE	TRUE	TRUE	TRUE	TRUE	TRUE	TRUE	FALSE	TRUE	TRUE	TRUE	TRUE	TRUE	TRUE	TRUE	TRUE	TRUE	FALSE	TRUE	FALSE	TRUE	FALSE	FALSE	FALSE	FALSE	FALSE	FALSE	FALSE	FALSE	FALSE	TRUE	FALSE	FALSE
CBAJDB_280	FALSE	TRUE	TRUE	TRUE	TRUE	TRUE	TRUE	TRUE	TRUE	TRUE	TRUE	TRUE	TRUE	TRUE	TRUE	TRUE	TRUE	TRUE	TRUE	TRUE	TRUE	TRUE	FALSE	FALSE	FALSE	TRUE	TRUE	TRUE	TRUE	FALSE	FALSE	TRUE	FALSE	FALSE	FALSE	FALSE	FALSE	FALSE	FALSE	FALSE
CBAJDB_265	FALSE	TRUE	TRUE	FALSE	TRUE	TRUE	TRUE	TRUE	TRUE	FALSE	FALSE	TRUE	TRUE	TRUE	FALSE	TRUE	TRUE	TRUE	TRUE	FALSE	FALSE	TRUE	FALSE	TRUE	FALSE	TRUE	FALSE	FALSE	FALSE	FALSE	FALSE	TRUE	TRUE	FALSE	FALSE	FALSE	FALSE	FALSE	FALSE	FALSE
CBAJDB_347	FALSE	FALSE	TRUE	TRUE	TRUE	TRUE	TRUE	TRUE	FALSE	TRUE	FALSE	TRUE	TRUE	TRUE	FALSE	FALSE	TRUE	TRUE	TRUE	FALSE	TRUE	TRUE	FALSE	TRUE	FALSE	TRUE	FALSE	TRUE	FALSE	TRUE	TRUE	TRUE	TRUE	FALSE	FALSE	FALSE	FALSE	FALSE	FALSE	FALSE
CBAJDB_11	FALSE	FALSE	TRUE	TRUE	FALSE	TRUE	TRUE	TRUE	TRUE	FALSE	TRUE	TRUE	TRUE	TRUE	FALSE	TRUE	TRUE	TRUE	TRUE	TRUE	TRUE	TRUE	TRUE	TRUE	FALSE	TRUE	TRUE	TRUE	FALSE	FALSE	FALSE	FALSE	FALSE	FALSE	FALSE	FALSE	FALSE	TRUE	FALSE	FALSE
CBAJDB_69	FALSE	FALSE	TRUE	TRUE	TRUE	TRUE	TRUE	TRUE	FALSE	TRUE	TRUE	TRUE	TRUE	TRUE	FALSE	FALSE	TRUE	TRUE	TRUE	FALSE	TRUE	TRUE	TRUE	FALSE	FALSE	TRUE	FALSE	TRUE	FALSE	TRUE	FALSE	TRUE	FALSE	FALSE	FALSE	FALSE	FALSE	FALSE	FALSE	FALSE
CBAJDB_365	FALSE	FALSE	FALSE	FALSE	FALSE	FALSE	TRUE	TRUE	TRUE	FALSE	FALSE	TRUE	TRUE	TRUE	FALSE	FALSE	TRUE	TRUE	TRUE	TRUE	FALSE	TRUE	FALSE	TRUE	FALSE	TRUE	TRUE	TRUE	FALSE	FALSE	FALSE	TRUE	FALSE	FALSE	FALSE	FALSE	FALSE	FALSE	FALSE	FALSE
CBAJDB_254	FALSE	TRUE	TRUE	TRUE	TRUE	TRUE	TRUE	TRUE	TRUE	TRUE	FALSE	TRUE	TRUE	TRUE	TRUE	TRUE	TRUE	TRUE	TRUE	TRUE	TRUE	TRUE	TRUE	TRUE	FALSE	TRUE	TRUE	TRUE	TRUE	FALSE	FALSE	TRUE	FALSE	FALSE	FALSE	FALSE	FALSE	FALSE	FALSE	FALSE
CBAJDB_178	FALSE	FALSE	TRUE	FALSE	FALSE	TRUE	TRUE	TRUE	TRUE	FALSE	TRUE	TRUE	TRUE	TRUE	FALSE	FALSE	TRUE	TRUE	TRUE	TRUE	TRUE	TRUE	FALSE	TRUE	FALSE	TRUE	FALSE	TRUE	FALSE	TRUE	FALSE	TRUE	FALSE	FALSE	TRUE	FALSE	FALSE	FALSE	FALSE	FALSE
CBAJDB_31	FALSE	TRUE	TRUE	FALSE	FALSE	TRUE	TRUE	TRUE	TRUE	FALSE	TRUE	TRUE	TRUE	TRUE	FALSE	TRUE	TRUE	TRUE	TRUE	TRUE	TRUE	TRUE	FALSE	FALSE	FALSE	FALSE	TRUE	TRUE	FALSE	FALSE	FALSE	FALSE	TRUE	FALSE	FALSE	FALSE	FALSE	FALSE	FALSE	FALSE
CBAJDB_427	FALSE	FALSE	FALSE	FALSE	FALSE	FALSE	TRUE	TRUE	FALSE	FALSE	FALSE	FALSE	FALSE	TRUE	FALSE	FALSE	FALSE	TRUE	TRUE	FALSE	FALSE	TRUE	FALSE	TRUE	FALSE	TRUE	FALSE	TRUE	FALSE	FALSE	FALSE	TRUE	TRUE	FALSE	FALSE	FALSE	FALSE	FALSE	FALSE	FALSE
CBAJDB_303	FALSE	FALSE	TRUE	TRUE	TRUE	TRUE	TRUE	TRUE	TRUE	TRUE	TRUE	TRUE	TRUE	TRUE	FALSE	TRUE	TRUE	TRUE	TRUE	TRUE	TRUE	TRUE	TRUE	TRUE	FALSE	TRUE	TRUE	TRUE	FALSE	FALSE	FALSE	TRUE	FALSE	FALSE	FALSE	FALSE	FALSE	FALSE	FALSE	FALSE
CBAJDB_368	FALSE	FALSE	TRUE	FALSE	FALSE	TRUE	TRUE	TRUE	FALSE	FALSE	TRUE	TRUE	TRUE	TRUE	FALSE	FALSE	FALSE	TRUE	TRUE	FALSE	FALSE	TRUE	FALSE	TRUE	FALSE	TRUE	FALSE	TRUE	TRUE	FALSE	FALSE	FALSE	FALSE	FALSE	FALSE	FALSE	FALSE	FALSE	FALSE	FALSE
CBAJDB_476	FALSE	TRUE	TRUE	TRUE	TRUE	TRUE	TRUE	TRUE	FALSE	TRUE	FALSE	TRUE	TRUE	TRUE	FALSE	TRUE	TRUE	TRUE	TRUE	FALSE	FALSE	TRUE	TRUE	FALSE	FALSE	FALSE	TRUE	FALSE	FALSE	TRUE	FALSE	TRUE	FALSE	FALSE	FALSE	FALSE	FALSE	FALSE	FALSE	FALSE
CBAJDB_50	FALSE	FALSE	FALSE	FALSE	FALSE	TRUE	TRUE	TRUE	TRUE	FALSE	FALSE	TRUE	TRUE	TRUE	FALSE	FALSE	TRUE	TRUE	TRUE	TRUE	FALSE	TRUE	FALSE	FALSE	FALSE	FALSE	FALSE	FALSE	FALSE	FALSE	FALSE	FALSE	TRUE	FALSE	FALSE	FALSE	FALSE	FALSE	FALSE	FALSE
CBAJDB_197	FALSE	TRUE	TRUE	TRUE	FALSE	TRUE	TRUE	TRUE	TRUE	FALSE	TRUE	TRUE	TRUE	TRUE	FALSE	TRUE	TRUE	TRUE	TRUE	TRUE	TRUE	TRUE	FALSE	TRUE	FALSE	TRUE	TRUE	TRUE	FALSE	FALSE	FALSE	TRUE	FALSE	FALSE	FALSE	FALSE	FALSE	FALSE	FALSE	FALSE
CBAJDB_183	FALSE	FALSE	TRUE	TRUE	TRUE	TRUE	TRUE	TRUE	TRUE	FALSE	TRUE	TRUE	TRUE	TRUE	TRUE	TRUE	TRUE	TRUE	TRUE	TRUE	TRUE	TRUE	FALSE	TRUE	FALSE	TRUE	TRUE	TRUE	TRUE	FALSE	FALSE	TRUE	FALSE	FALSE	FALSE	FALSE	FALSE	FALSE	FALSE	FALSE
CBAJDB_89	FALSE	TRUE	TRUE	FALSE	FALSE	TRUE	TRUE	TRUE	TRUE	FALSE	TRUE	TRUE	TRUE	TRUE	TRUE	TRUE	TRUE	TRUE	TRUE	TRUE	TRUE	TRUE	TRUE	TRUE	FALSE	TRUE	FALSE	TRUE	FALSE	FALSE	FALSE	TRUE	TRUE	FALSE	TRUE	FALSE	FALSE	FALSE	FALSE	FALSE
CBAJDB_415	FALSE	FALSE	FALSE	FALSE	FALSE	FALSE	TRUE	TRUE	TRUE	FALSE	FALSE	TRUE	TRUE	TRUE	FALSE	TRUE	TRUE	TRUE	TRUE	TRUE	TRUE	TRUE	FALSE	TRUE	FALSE	FALSE	FALSE	TRUE	FALSE	FALSE	FALSE	TRUE	FALSE	FALSE	FALSE	FALSE	FALSE	FALSE	FALSE	FALSE
CBAJDB_291	FALSE	FALSE	TRUE	TRUE	TRUE	TRUE	TRUE	TRUE	TRUE	TRUE	FALSE	TRUE	TRUE	TRUE	FALSE	TRUE	TRUE	TRUE	TRUE	TRUE	TRUE	TRUE	TRUE	FALSE	FALSE	TRUE	FALSE	TRUE	FALSE	TRUE	FALSE	TRUE	TRUE	FALSE	FALSE	FALSE	FALSE	FALSE	FALSE	FALSE
CBAJDB_431	FALSE	FALSE	FALSE	FALSE	FALSE	FALSE	TRUE	TRUE	FALSE	FALSE	FALSE	FALSE	FALSE	TRUE	FALSE	FALSE	FALSE	TRUE	TRUE	FALSE	FALSE	TRUE	TRUE	TRUE	FALSE	TRUE	FALSE	TRUE	TRUE	FALSE	FALSE	TRUE	FALSE	FALSE	FALSE	FALSE	FALSE	FALSE	FALSE	FALSE
CBAJDB_453	FALSE	TRUE	TRUE	TRUE	TRUE	TRUE	TRUE	TRUE	TRUE	TRUE	TRUE	TRUE	TRUE	TRUE	TRUE	TRUE	TRUE	TRUE	TRUE	TRUE	FALSE	TRUE	TRUE	TRUE	FALSE	TRUE	TRUE	FALSE	FALSE	FALSE	FALSE	TRUE	TRUE	FALSE	FALSE	FALSE	FALSE	FALSE	FALSE	FALSE
CBAJDB_340	FALSE	FALSE	TRUE	TRUE	TRUE	TRUE	TRUE	TRUE	TRUE	TRUE	FALSE	TRUE	TRUE	TRUE	FALSE	TRUE	TRUE	TRUE	TRUE	TRUE	TRUE	TRUE	TRUE	FALSE	FALSE	FALSE	FALSE	TRUE	FALSE	FALSE	FALSE	TRUE	FALSE	FALSE	FALSE	FALSE	FALSE	FALSE	FALSE	FALSE
CBAJDB_169	FALSE	TRUE	TRUE	TRUE	TRUE	TRUE	TRUE	TRUE	TRUE	TRUE	TRUE	TRUE	TRUE	TRUE	TRUE	TRUE	TRUE	TRUE	TRUE	TRUE	TRUE	TRUE	FALSE	TRUE	FALSE	TRUE	TRUE	TRUE	TRUE	FALSE	FALSE	TRUE	FALSE	FALSE	FALSE	FALSE	FALSE	FALSE	FALSE	FALSE
CBAJDB_6	FALSE	FALSE	FALSE	FALSE	TRUE	TRUE	TRUE	TRUE	TRUE	TRUE	FALSE	TRUE	TRUE	TRUE	FALSE	TRUE	TRUE	TRUE	TRUE	FALSE	TRUE	TRUE	TRUE	TRUE	FALSE	TRUE	FALSE	FALSE	TRUE	FALSE	FALSE	FALSE	FALSE	FALSE	FALSE	FALSE	FALSE	TRUE	FALSE	FALSE
CBAJDB_399	FALSE	FALSE	FALSE	FALSE	FALSE	FALSE	TRUE	TRUE	FALSE	FALSE	FALSE	TRUE	TRUE	TRUE	FALSE	FALSE	FALSE	TRUE	TRUE	FALSE	FALSE	TRUE	FALSE	FALSE	FALSE	FALSE	TRUE	TRUE	FALSE	TRUE	FALSE	FALSE	FALSE	FALSE	FALSE	FALSE	FALSE	FALSE	FALSE	FALSE
CBAJDB_437	FALSE	FALSE	FALSE	FALSE	FALSE	FALSE	TRUE	TRUE	FALSE	FALSE	FALSE	FALSE	FALSE	TRUE	FALSE	FALSE	FALSE	TRUE	TRUE	FALSE	FALSE	TRUE	FALSE	TRUE	FALSE	TRUE	FALSE	TRUE	TRUE	FALSE	FALSE	TRUE	TRUE	FALSE	FALSE	FALSE	FALSE	FALSE	FALSE	FALSE
CBAJDB_64	FALSE	FALSE	FALSE	FALSE	FALSE	FALSE	TRUE	TRUE	FALSE	FALSE	FALSE	FALSE	FALSE	TRUE	FALSE	FALSE	FALSE	TRUE	TRUE	FALSE	TRUE	TRUE	FALSE	TRUE	FALSE	FALSE	FALSE	TRUE	FALSE	TRUE	FALSE	TRUE	FALSE	FALSE	FALSE	FALSE	FALSE	FALSE	FALSE	FALSE
CBAJDB_392	FALSE	FALSE	FALSE	FALSE	FALSE	TRUE	TRUE	TRUE	FALSE	TRUE	FALSE	TRUE	TRUE	TRUE	FALSE	FALSE	FALSE	TRUE	TRUE	FALSE	TRUE	TRUE	FALSE	TRUE	FALSE	FALSE	TRUE	TRUE	FALSE	FALSE	FALSE	FALSE	FALSE	FALSE	FALSE	FALSE	FALSE	FALSE	FALSE	FALSE
CBAJDB_257	FALSE	FALSE	TRUE	TRUE	TRUE	TRUE	TRUE	TRUE	TRUE	TRUE	FALSE	TRUE	TRUE	TRUE	FALSE	FALSE	TRUE	TRUE	TRUE	TRUE	TRUE	TRUE	TRUE	FALSE	FALSE	TRUE	TRUE	TRUE	TRUE	FALSE	FALSE	TRUE	FALSE	FALSE	FALSE	FALSE	FALSE	FALSE	FALSE	FALSE
CBAJDB_100	FALSE	FALSE	FALSE	TRUE	FALSE	FALSE	TRUE	TRUE	TRUE	FALSE	FALSE	TRUE	TRUE	TRUE	FALSE	TRUE	TRUE	TRUE	TRUE	TRUE	TRUE	TRUE	FALSE	TRUE	FALSE	FALSE	FALSE	TRUE	FALSE	FALSE	FALSE	TRUE	FALSE	FALSE	FALSE	FALSE	FALSE	FALSE	FALSE	FALSE
CBAJDB_133	FALSE	FALSE	TRUE	TRUE	TRUE	TRUE	TRUE	TRUE	TRUE	TRUE	TRUE	TRUE	TRUE	TRUE	TRUE	TRUE	TRUE	TRUE	TRUE	TRUE	TRUE	TRUE	FALSE	TRUE	FALSE	TRUE	FALSE	TRUE	FALSE	FALSE	FALSE	TRUE	FALSE	FALSE	FALSE	FALSE	FALSE	FALSE	FALSE	FALSE
CBAJDB_141	FALSE	FALSE	TRUE	TRUE	FALSE	TRUE	TRUE	TRUE	TRUE	FALSE	TRUE	TRUE	TRUE	TRUE	FALSE	TRUE	TRUE	TRUE	TRUE	TRUE	TRUE	TRUE	FALSE	TRUE	FALSE	TRUE	FALSE	TRUE	FALSE	FALSE	FALSE	TRUE	TRUE	FALSE	FALSE	FALSE	FALSE	FALSE	FALSE	FALSE
CBAJDB_462	FALSE	FALSE	TRUE	TRUE	FALSE	TRUE	TRUE	TRUE	TRUE	FALSE	FALSE	TRUE	TRUE	TRUE	TRUE	FALSE	TRUE	TRUE	TRUE	TRUE	FALSE	TRUE	TRUE	TRUE	FALSE	TRUE	TRUE	TRUE	FALSE	FALSE	FALSE	TRUE	TRUE	FALSE	FALSE	FALSE	FALSE	FALSE	FALSE	FALSE
CBAJDB_423	FALSE	FALSE	FALSE	FALSE	FALSE	FALSE	TRUE	TRUE	TRUE	FALSE	FALSE	FALSE	FALSE	TRUE	FALSE	FALSE	TRUE	TRUE	TRUE	FALSE	FALSE	TRUE	FALSE	TRUE	FALSE	FALSE	FALSE	FALSE	FALSE	FALSE	FALSE	FALSE	TRUE	FALSE	FALSE	FALSE	FALSE	FALSE	FALSE	FALSE
CBAJDB_190	FALSE	FALSE	TRUE	TRUE	TRUE	TRUE	TRUE	TRUE	TRUE	TRUE	TRUE	TRUE	TRUE	TRUE	TRUE	TRUE	TRUE	TRUE	TRUE	TRUE	TRUE	TRUE	FALSE	TRUE	FALSE	TRUE	FALSE	TRUE	TRUE	FALSE	FALSE	TRUE	FALSE	FALSE	FALSE	FALSE	FALSE	FALSE	FALSE	FALSE
CBAJDB_102	FALSE	TRUE	TRUE	TRUE	FALSE	TRUE	TRUE	TRUE	TRUE	FALSE	TRUE	TRUE	TRUE	TRUE	TRUE	TRUE	TRUE	TRUE	TRUE	TRUE	TRUE	TRUE	TRUE	TRUE	FALSE	TRUE	TRUE	TRUE	TRUE	FALSE	FALSE	TRUE	FALSE	FALSE	FALSE	FALSE	FALSE	FALSE	FALSE	FALSE
CBAJDB_469	FALSE	TRUE	FALSE	FALSE	TRUE	TRUE	TRUE	FALSE	TRUE	FALSE	FALSE	FALSE	FALSE	TRUE	FALSE	TRUE	TRUE	TRUE	TRUE	FALSE	TRUE	TRUE	FALSE	TRUE	FALSE	TRUE	FALSE	TRUE	FALSE	FALSE	FALSE	FALSE	TRUE	FALSE	FALSE	FALSE	FALSE	FALSE	FALSE	FALSE
CBAJDB_382	FALSE	FALSE	TRUE	FALSE	FALSE	TRUE	TRUE	TRUE	TRUE	TRUE	TRUE	TRUE	TRUE	TRUE	FALSE	FALSE	TRUE	TRUE	TRUE	TRUE	TRUE	TRUE	TRUE	TRUE	FALSE	FALSE	TRUE	FALSE	FALSE	FALSE	FALSE	TRUE	FALSE	FALSE	FALSE	FALSE	FALSE	FALSE	FALSE	FALSE
CBAJDB_264	FALSE	FALSE	TRUE	TRUE	TRUE	TRUE	TRUE	TRUE	TRUE	TRUE	FALSE	TRUE	TRUE	TRUE	FALSE	FALSE	TRUE	TRUE	TRUE	TRUE	TRUE	TRUE	TRUE	FALSE	FALSE	TRUE	TRUE	FALSE	TRUE	FALSE	FALSE	TRUE	FALSE	FALSE	FALSE	FALSE	FALSE	FALSE	FALSE	FALSE
CBAJDB_126	FALSE	FALSE	TRUE	TRUE	TRUE	TRUE	TRUE	TRUE	TRUE	TRUE	TRUE	TRUE	TRUE	TRUE	FALSE	TRUE	TRUE	TRUE	TRUE	TRUE	TRUE	TRUE	FALSE	TRUE	FALSE	FALSE	TRUE	FALSE	FALSE	FALSE	FALSE	FALSE	FALSE	FALSE	FALSE	FALSE	FALSE	FALSE	FALSE	FALSE
CBAJDB_474	FALSE	FALSE	FALSE	TRUE	FALSE	FALSE	TRUE	TRUE	TRUE	FALSE	FALSE	TRUE	TRUE	TRUE	FALSE	FALSE	TRUE	TRUE	TRUE	TRUE	TRUE	TRUE	TRUE	FALSE	FALSE	FALSE	FALSE	TRUE	FALSE	FALSE	FALSE	TRUE	TRUE	FALSE	FALSE	FALSE	FALSE	FALSE	FALSE	FALSE
CBAJDB_449	FALSE	FALSE	TRUE	TRUE	TRUE	TRUE	TRUE	TRUE	TRUE	TRUE	FALSE	TRUE	TRUE	TRUE	FALSE	TRUE	TRUE	TRUE	TRUE	TRUE	FALSE	TRUE	TRUE	TRUE	FALSE	TRUE	TRUE	TRUE	FALSE	FALSE	FALSE	TRUE	TRUE	FALSE	FALSE	FALSE	FALSE	FALSE	FALSE	FALSE
CBAJDB_332	FALSE	TRUE	TRUE	TRUE	TRUE	TRUE	TRUE	TRUE	TRUE	TRUE	FALSE	TRUE	TRUE	TRUE	FALSE	TRUE	TRUE	TRUE	TRUE	TRUE	FALSE	TRUE	TRUE	TRUE	FALSE	TRUE	FALSE	TRUE	TRUE	FALSE	FALSE	TRUE	FALSE	FALSE	FALSE	FALSE	FALSE	FALSE	FALSE	FALSE
CBAJDB_39	FALSE	FALSE	FALSE	FALSE	FALSE	TRUE	TRUE	TRUE	TRUE	TRUE	FALSE	TRUE	TRUE	TRUE	FALSE	FALSE	TRUE	TRUE	TRUE	FALSE	TRUE	TRUE	FALSE	TRUE	FALSE	FALSE	FALSE	FALSE	FALSE	FALSE	FALSE	FALSE	TRUE	FALSE	FALSE	FALSE	FALSE	FALSE	FALSE	FALSE
CBAJDB_47	FALSE	FALSE	FALSE	FALSE	TRUE	FALSE	TRUE	TRUE	TRUE	FALSE	FALSE	TRUE	TRUE	TRUE	FALSE	TRUE	TRUE	TRUE	TRUE	FALSE	FALSE	TRUE	FALSE	FALSE	FALSE	FALSE	FALSE	FALSE	FALSE	FALSE	FALSE	FALSE	TRUE	FALSE	FALSE	FALSE	FALSE	FALSE	FALSE	FALSE
CBAJDB_319	FALSE	FALSE	FALSE	TRUE	FALSE	FALSE	TRUE	TRUE	TRUE	FALSE	FALSE	TRUE	TRUE	TRUE	FALSE	FALSE	TRUE	TRUE	TRUE	TRUE	FALSE	TRUE	TRUE	FALSE	FALSE	TRUE	FALSE	FALSE	FALSE	FALSE	FALSE	FALSE	TRUE	FALSE	FALSE	FALSE	FALSE	FALSE	FALSE	FALSE
CBAJDB_361	FALSE	FALSE	TRUE	FALSE	FALSE	TRUE	TRUE	TRUE	TRUE	TRUE	TRUE	TRUE	TRUE	TRUE	FALSE	FALSE	TRUE	TRUE	TRUE	FALSE	TRUE	TRUE	FALSE	TRUE	FALSE	FALSE	FALSE	TRUE	TRUE	FALSE	FALSE	TRUE	FALSE	FALSE	FALSE	FALSE	FALSE	FALSE	FALSE	FALSE
CBAJDB_14	FALSE	FALSE	FALSE	FALSE	TRUE	FALSE	TRUE	TRUE	TRUE	FALSE	FALSE	TRUE	TRUE	TRUE	TRUE	TRUE	TRUE	TRUE	TRUE	TRUE	TRUE	TRUE	TRUE	TRUE	FALSE	TRUE	TRUE	FALSE	TRUE	FALSE	FALSE	TRUE	FALSE	FALSE	FALSE	FALSE	FALSE	FALSE	FALSE	FALSE
CBAJDB_34	FALSE	FALSE	TRUE	TRUE	FALSE	FALSE	TRUE	TRUE	TRUE	FALSE	FALSE	TRUE	TRUE	TRUE	FALSE	TRUE	TRUE	TRUE	TRUE	TRUE	FALSE	TRUE	FALSE	FALSE	FALSE	TRUE	FALSE	FALSE	FALSE	FALSE	FALSE	FALSE	FALSE	FALSE	FALSE	FALSE	FALSE	FALSE	FALSE	FALSE
CBAJDB_370	FALSE	FALSE	FALSE	FALSE	FALSE	FALSE	TRUE	TRUE	TRUE	FALSE	FALSE	TRUE	TRUE	TRUE	FALSE	FALSE	TRUE	TRUE	TRUE	TRUE	FALSE	TRUE	FALSE	TRUE	FALSE	TRUE	FALSE	TRUE	TRUE	FALSE	FALSE	TRUE	FALSE	FALSE	FALSE	FALSE	FALSE	FALSE	FALSE	FALSE
CBAJDB_467	FALSE	FALSE	TRUE	FALSE	FALSE	FALSE	TRUE	TRUE	FALSE	FALSE	TRUE	TRUE	TRUE	TRUE	FALSE	FALSE	FALSE	TRUE	TRUE	FALSE	FALSE	FALSE	FALSE	FALSE	FALSE	FALSE	TRUE	FALSE	FALSE	FALSE	FALSE	FALSE	TRUE	FALSE	FALSE	FALSE	FALSE	FALSE	FALSE	FALSE
CBAJDB_352	FALSE	FALSE	FALSE	FALSE	FALSE	TRUE	TRUE	TRUE	TRUE	TRUE	FALSE	TRUE	TRUE	TRUE	FALSE	FALSE	TRUE	TRUE	TRUE	TRUE	TRUE	TRUE	FALSE	TRUE	FALSE	TRUE	TRUE	TRUE	FALSE	FALSE	FALSE	FALSE	FALSE	FALSE	FALSE	FALSE	FALSE	FALSE	FALSE	FALSE
CBAJDB_376	FALSE	FALSE	TRUE	FALSE	FALSE	FALSE	TRUE	TRUE	FALSE	FALSE	TRUE	TRUE	TRUE	TRUE	FALSE	FALSE	FALSE	TRUE	TRUE	FALSE	FALSE	TRUE	TRUE	TRUE	FALSE	TRUE	TRUE	TRUE	TRUE	FALSE	FALSE	TRUE	FALSE	FALSE	FALSE	FALSE	FALSE	FALSE	FALSE	FALSE
CBAJDB_414	FALSE	FALSE	FALSE	FALSE	FALSE	FALSE	TRUE	TRUE	FALSE	FALSE	FALSE	TRUE	TRUE	TRUE	FALSE	FALSE	FALSE	TRUE	TRUE	FALSE	FALSE	TRUE	FALSE	TRUE	FALSE	FALSE	TRUE	TRUE	TRUE	FALSE	FALSE	TRUE	FALSE	FALSE	FALSE	FALSE	FALSE	FALSE	FALSE	FALSE
CBAJDB_387	FALSE	FALSE	TRUE	TRUE	TRUE	TRUE	TRUE	TRUE	TRUE	TRUE	FALSE	TRUE	TRUE	TRUE	FALSE	FALSE	TRUE	TRUE	TRUE	TRUE	TRUE	TRUE	FALSE	FALSE	FALSE	TRUE	TRUE	TRUE	FALSE	TRUE	FALSE	TRUE	FALSE	FALSE	FALSE	FALSE	FALSE	FALSE	FALSE	FALSE
CBAJDB_357	FALSE	FALSE	TRUE	FALSE	FALSE	TRUE	TRUE	TRUE	FALSE	TRUE	TRUE	TRUE	TRUE	TRUE	FALSE	FALSE	FALSE	TRUE	TRUE	TRUE	TRUE	TRUE	FALSE	TRUE	FALSE	TRUE	TRUE	TRUE	TRUE	FALSE	FALSE	TRUE	FALSE	FALSE	FALSE	FALSE	FALSE	FALSE	FALSE	FALSE
CBAJDB_371	FALSE	FALSE	FALSE	FALSE	FALSE	FALSE	TRUE	TRUE	TRUE	FALSE	FALSE	TRUE	TRUE	TRUE	FALSE	FALSE	TRUE	TRUE	TRUE	TRUE	TRUE	TRUE	FALSE	TRUE	FALSE	TRUE	FALSE	TRUE	FALSE	FALSE	FALSE	TRUE	FALSE	FALSE	FALSE	FALSE	FALSE	FALSE	FALSE	FALSE
CBAJDB_364	FALSE	FALSE	FALSE	FALSE	FALSE	FALSE	TRUE	TRUE	FALSE	FALSE	FALSE	TRUE	TRUE	TRUE	FALSE	FALSE	FALSE	TRUE	TRUE	FALSE	FALSE	TRUE	FALSE	TRUE	FALSE	TRUE	TRUE	TRUE	TRUE	FALSE	FALSE	TRUE	FALSE	FALSE	FALSE	FALSE	FALSE	FALSE	FALSE	FALSE
CBAJDB_366	FALSE	FALSE	TRUE	FALSE	FALSE	FALSE	TRUE	FALSE	FALSE	FALSE	TRUE	TRUE	TRUE	TRUE	FALSE	FALSE	FALSE	TRUE	TRUE	FALSE	FALSE	TRUE	FALSE	TRUE	FALSE	TRUE	TRUE	TRUE	TRUE	FALSE	FALSE	TRUE	FALSE	FALSE	FALSE	FALSE	FALSE	FALSE	FALSE	FALSE

## Sheet: MQHQ_amino_acid_bile_acid
MAG_id	gene_id	counts
CBAJDB_467	K01697	0
CBAJDB_467	K10150	0
CBAJDB_467	K01758	0
CBAJDB_467	K00789	1
CBAJDB_467	K17462	0
CBAJDB_467	K01243	0
CBAJDB_467	K18284	0
CBAJDB_467	K07173	1
CBAJDB_467	K17216	0
CBAJDB_467	K17217	0
CBAJDB_467	K00931	1
CBAJDB_467	K00147	1
CBAJDB_467	K12657	0
CBAJDB_467	K00286	0
CBAJDB_467	K00928	1
CBAJDB_467	K12524	0
CBAJDB_467	K12525	0
CBAJDB_467	K12526	0
CBAJDB_467	K00133	1
CBAJDB_467	K01714	1
CBAJDB_467	K00215	1
CBAJDB_467	K00674	0
CBAJDB_467	K00821	1
CBAJDB_467	K14267	0
CBAJDB_467	K01439	0
CBAJDB_467	K01778	1
CBAJDB_467	K01586	1
CBAJDB_467	K00003	1
CBAJDB_467	K00651	0
CBAJDB_467	K01739	0
CBAJDB_467	K01760	0
CBAJDB_467	K00548	0
CBAJDB_467	K00549	0
CBAJDB_467	K00872	0
CBAJDB_467	K02204	0
CBAJDB_467	K02203	0
CBAJDB_467	K01733	1
CBAJDB_467	K01652	1
CBAJDB_467	K01653	1
CBAJDB_467	K11258	0
CBAJDB_467	K00053	1
CBAJDB_467	K01687	1
CBAJDB_467	K00826	0
CBAJDB_467	K00058	1
CBAJDB_467	K00831	1
CBAJDB_467	K01079	0
CBAJDB_467	K00640	0
CBAJDB_467	K01738	1
CBAJDB_467	K13034	0
CBAJDB_467	K17069	0
CBAJDB_467	K01626	0
CBAJDB_467	K03856	1
CBAJDB_467	K13853	0
CBAJDB_467	K01735	1
CBAJDB_467	K13829	0
CBAJDB_467	K03785	0
CBAJDB_467	K03786	1
CBAJDB_467	K00014	1
CBAJDB_467	K13832	0
CBAJDB_467	K13830	0
CBAJDB_467	K00891	0
CBAJDB_467	K00800	1
CBAJDB_467	K01736	1
CBAJDB_467	K01657	0
CBAJDB_467	K01658	0
CBAJDB_467	K13503	0
CBAJDB_467	K13501	0
CBAJDB_467	K01656	0
CBAJDB_467	K00766	0
CBAJDB_467	K13497	0
CBAJDB_467	K01817	0
CBAJDB_467	K01609	0
CBAJDB_467	K13498	0
CBAJDB_467	K01695	0
CBAJDB_467	K01696	0
CBAJDB_467	K06001	0
CBAJDB_467	K01694	0
CBAJDB_467	K01850	0
CBAJDB_467	K04092	0
CBAJDB_467	K14187	0
CBAJDB_467	K04093	0
CBAJDB_467	K04516	0
CBAJDB_467	K06208	0
CBAJDB_467	K06209	0
CBAJDB_467	K13853	0
CBAJDB_467	K01713	0
CBAJDB_467	K04518	0
CBAJDB_467	K05359	0
CBAJDB_467	K14170	1
CBAJDB_467	K00832	0
CBAJDB_467	K00838	0
CBAJDB_467	K00210	0
CBAJDB_467	K04517	1
CBAJDB_467	K00815	0
CBAJDB_467	K00832	0
CBAJDB_467	K00838	0
CBAJDB_467	K00765	0
CBAJDB_467	K02502	0
CBAJDB_467	K01523	0
CBAJDB_467	K01496	0
CBAJDB_467	K11755	1
CBAJDB_467	K14152	0
CBAJDB_467	K01814	1
CBAJDB_467	K02501	1
CBAJDB_467	K02500	1
CBAJDB_467	K01663	0
CBAJDB_467	K01693	1
CBAJDB_467	K00817	1
CBAJDB_467	K04486	0
CBAJDB_467	K05602	0
CBAJDB_467	K18649	0
CBAJDB_467	K01089	0
CBAJDB_467	K00013	1
CBAJDB_467	K00618	0
CBAJDB_467	K00619	0
CBAJDB_467	K14681	0
CBAJDB_467	K14682	0
CBAJDB_467	K00620	1
CBAJDB_467	K22477	0
CBAJDB_467	K22478	0
CBAJDB_467	K00930	1
CBAJDB_467	K00145	0
CBAJDB_467	K12659	0
CBAJDB_467	K00818	0
CBAJDB_467	K00821	1
CBAJDB_467	K01438	0
CBAJDB_467	K14677	0
CBAJDB_467	K01655	0
CBAJDB_467	K17450	0
CBAJDB_467	K01705	0
CBAJDB_467	K05824	0
CBAJDB_467	K00838	0
CBAJDB_467	K00143	0
CBAJDB_467	K00293	0
CBAJDB_467	K00290	1
CBAJDB_467	K05827	0
CBAJDB_467	K05828	0
CBAJDB_467	K05829	0
CBAJDB_467	K05830	0
CBAJDB_467	K05831	0
CBAJDB_467	K00290	1
CBAJDB_467	K00293	0
CBAJDB_467	K14157	0
CBAJDB_467	K14085	0
CBAJDB_467	K00825	0
CBAJDB_467	K15791	0
CBAJDB_467	K00658	0
CBAJDB_467	K00382	0
CBAJDB_467	K00252	0
CBAJDB_467	K01825	0
CBAJDB_467	K01782	0
CBAJDB_467	K07514	0
CBAJDB_467	K01692	0
CBAJDB_467	K07515	0
CBAJDB_467	K07511	0
CBAJDB_467	K00022	0
CBAJDB_467	K00558	0
CBAJDB_467	K17398	0
CBAJDB_467	K17399	0
CBAJDB_467	K01251	0
CBAJDB_467	K00826	0
CBAJDB_467	K00166	0
CBAJDB_467	K00167	0
CBAJDB_467	K11381	0
CBAJDB_467	K09699	0
CBAJDB_467	K00382	0
CBAJDB_467	K00253	0
CBAJDB_467	K00249	0
CBAJDB_467	K01968	0
CBAJDB_467	K01969	0
CBAJDB_467	K05607	0
CBAJDB_467	K13766	0
CBAJDB_467	K01640	0
CBAJDB_467	K00832	0
CBAJDB_467	K15849	0
CBAJDB_467	K00220	0
CBAJDB_467	K15226	0
CBAJDB_467	K15227	0
CBAJDB_467	K03334	0
CBAJDB_467	K00457	0
CBAJDB_467	K00451	0
CBAJDB_467	K01800	0
CBAJDB_467	K01555	0
CBAJDB_467	K16171	0
CBAJDB_467	K01745	0
CBAJDB_467	K01712	0
CBAJDB_467	K01468	0
CBAJDB_467	K01479	0
CBAJDB_467	K00603	0
CBAJDB_467	K13990	0
CBAJDB_467	K05603	0
CBAJDB_467	K01458	0
CBAJDB_467	K00207	0
CBAJDB_467	K17722	0
CBAJDB_467	K17723	0
CBAJDB_467	K01464	0
CBAJDB_467	K01431	0
CBAJDB_467	K06016	0
CBAJDB_467	K01649	1
CBAJDB_467	K01702	0
CBAJDB_467	K01703	1
CBAJDB_467	K01704	0
CBAJDB_467	K00052	0
CBAJDB_467	K17450	0
CBAJDB_467	K01705	0
CBAJDB_467	K16792	0
CBAJDB_467	K16793	0
CBAJDB_467	K05822	0
CBAJDB_467	K00841	0
CBAJDB_467	K05823	0
CBAJDB_467	K03340	0
CBAJDB_467	K10206	1
CBAJDB_467	K09011	0
CBAJDB_467	K01703	1
CBAJDB_467	K01704	0
CBAJDB_467	K00052	0
CBAJDB_467	K17755	0
CBAJDB_467	K00108	0
CBAJDB_467	K11440	0
CBAJDB_467	K00130	0
CBAJDB_467	K17989	0
CBAJDB_467	K01754	0
CBAJDB_467	K01652	1
CBAJDB_467	K01653	1
CBAJDB_467	K11258	0
CBAJDB_467	K00053	1
CBAJDB_467	K01687	1
CBAJDB_467	K00826	0
CBAJDB_467	K19412	0
CBAJDB_467	K05828	0
CBAJDB_467	K05829	0
CBAJDB_467	K05830	0
CBAJDB_467	K05831	0
CBAJDB_467	K00466	0
CBAJDB_467	K01593	0
CBAJDB_467	K00838	0
CBAJDB_467	K23109	0
CBAJDB_467	K23110	0
CBAJDB_467	K23111	0
CBAJDB_467	K00248	0
CBAJDB_467	K00169	0
CBAJDB_467	K00170	0
CBAJDB_467	K00171	0
CBAJDB_467	K00172	0
CBAJDB_467	K00189	0
CBAJDB_467	K03737	1
CBAJDB_467	K01667	0
CBAJDB_467	K00502	0
CBAJDB_467	K01593	0
CBAJDB_467	K00274	0
CBAJDB_467	K00669	0
CBAJDB_467	K00543	0
CBAJDB_467	K00463	0
CBAJDB_467	K00453	0
CBAJDB_467	K01556	0
CBAJDB_467	K00486	0
CBAJDB_467	K00816	0
CBAJDB_467	K00037	0
CBAJDB_467	K07431	0
CBAJDB_467	K00488	0
CBAJDB_467	K08748	0
CBAJDB_467	K01796	0
CBAJDB_467	K10214	0
CBAJDB_467	K12405	0
CBAJDB_467	K08764	0
CBAJDB_467	K00659	0
CBAJDB_467	K01442	0
CBAJDB_467	K11992	0
CBAJDB_467	K00076	0
CBAJDB_467	K22604	0
CBAJDB_467	K23231	0
CBAJDB_467	K22605	0
CBAJDB_467	K22607	0
CBAJDB_467	K22606	0
CBAJDB_467	EC1.1.1.176	0
CBAJDB_467	EC1.1.1.238	0
CBAJDB_467	K00699	0
CBAJDB_467	K17689	0
CBAJDB_467	K15868	0
CBAJDB_467	K15871	0
CBAJDB_467	K15869	0
CBAJDB_467	K15873	0
CBAJDB_467	K15870	0
CBAJDB_467	K15874	0
CBAJDB_467	K15872	0
CBAJDB_467	K07007	0
CBAJDB_467	EC4.2.1.22	0
CBAJDB_467	EC4.4.1.1	0
CBAJDB_467	EC2.5.1.6	0
CBAJDB_467	EC2.1.1.-	0
CBAJDB_467	EC3.2.2.9	0
CBAJDB_467	EC4.4.1.21	0
CBAJDB_467	EC2.5.1.13	0
CBAJDB_467	EC2.7.2.11	0
CBAJDB_467	EC1.2.1.41	0
CBAJDB_467	EC2.7.2.11	0
CBAJDB_467	EC1.5.1.2	0
CBAJDB_467	EC2.7.2.4	0
CBAJDB_467	EC1.2.1.11	0
CBAJDB_467	EC4.3.3.7	0
CBAJDB_467	EC1.17.1.8	0
CBAJDB_467	EC2.3.1.11	0
CBAJDB_467	EC2.6.1.17	0
CBAJDB_467	EC3.5.1.18	0
CBAJDB_467	EC5.1.1.7	0
CBAJDB_467	EC4.1.1.20	0
CBAJDB_467	EC1.1.1.3	0
CBAJDB_467	EC2.3.1.46	0
CBAJDB_467	EC2.5.1.48	0
CBAJDB_467	EC4.4.1.8	0
CBAJDB_467	EC2.1.1.13	0
CBAJDB_467	EC2.7.1.39	0
CBAJDB_467	EC4.2.3.1	0
CBAJDB_467	EC2.2.1.6	0
CBAJDB_467	EC1.1.1.86	0
CBAJDB_467	EC4.2.1.9	0
CBAJDB_467	EC2.6.1.42	0
CBAJDB_467	EC1.1.1.95	0
CBAJDB_467	EC2.6.1.52	0
CBAJDB_467	EC3.1.3.3	0
CBAJDB_467	EC2.3.1.30	0
CBAJDB_467	EC2.5.1.47	0
CBAJDB_467	EC2.5.1.54	0
CBAJDB_467	EC4.2.3.4	0
CBAJDB_467	EC4.2.1.10	0
CBAJDB_467	EC1.1.1.25	0
CBAJDB_467	EC2.7.1.71	0
CBAJDB_467	EC2.5.1.19	0
CBAJDB_467	EC4.2.3.5	0
CBAJDB_467	EC4.1.3.27	0
CBAJDB_467	EC2.4.2.18	0
CBAJDB_467	EC5.3.1.24	0
CBAJDB_467	EC4.1.1.48	0
CBAJDB_467	EC4.2.1.20	0
CBAJDB_467	EC5.4.99.5	0
CBAJDB_467	EC4.2.1.51	0
CBAJDB_467	EC2.6.1.57	0
CBAJDB_467	EC1.3.1.12	0
CBAJDB_467	EC2.6.1.5	0
CBAJDB_467	EC2.6.1.57	0
CBAJDB_467	EC2.4.2.17	0
CBAJDB_467	EC3.6.1.31	0
CBAJDB_467	EC3.5.4.19	0
CBAJDB_467	EC5.3.1.16	0
CBAJDB_467	EC4.3.2.10	0
CBAJDB_467	EC4.2.1.19	0
CBAJDB_467	EC2.6.1.9	0
CBAJDB_467	EC3.1.3.15	0
CBAJDB_467	EC4.2.1.19	0
CBAJDB_467	EC1.1.1.23	0
CBAJDB_467	EC2.3.1.1	0
CBAJDB_467	EC2.3.1.35	0
CBAJDB_467	EC2.3.1.1	0
CBAJDB_467	EC2.7.2.8	0
CBAJDB_467	EC1.2.1.38	0
CBAJDB_467	EC1.2.1.38	0
CBAJDB_467	EC2.6.1.11	0
CBAJDB_467	EC3.5.1.16	0
CBAJDB_467	EC3.5.1.14	0
CBAJDB_467	EC2.3.3.14	0
CBAJDB_467	EC4.2.1.-	0
CBAJDB_467	EC4.2.1.36	0
CBAJDB_467	EC1.1.1.87	0
CBAJDB_467	EC2.6.1.39	0
CBAJDB_467	EC1.2.1.95	0
CBAJDB_467	EC1.5.1.10	0
CBAJDB_467	EC1.5.1.7	0
CBAJDB_467	EC6.3.2.43	0
CBAJDB_467	EC2.7.2.-	0
CBAJDB_467	EC1.2.1.-	0
CBAJDB_467	EC2.6.1.-	0
CBAJDB_467	EC1.5.1.7	0
CBAJDB_467	EC1.5.1.10	0
CBAJDB_467	EC1.5.1.8	0
CBAJDB_467	EC1.2.1.31	0
CBAJDB_467	EC1.2.4.2	0
CBAJDB_467	EC2.3.1.61	0
CBAJDB_467	EC1.8.1.4	0
CBAJDB_467	EC1.3.8.6	0
CBAJDB_467	EC4.2.1.17	0
CBAJDB_467	EC4.2.1.17	0
CBAJDB_467	EC1.1.1.35	0
CBAJDB_467	EC2.1.1.37	0
CBAJDB_467	EC3.3.1.1	0
CBAJDB_467	EC2.6.1.42	0
CBAJDB_467	EC1.2.4.4	0
CBAJDB_467	EC2.3.1.16	0
CBAJDB_467	EC1.8.1.4	0
CBAJDB_467	EC1.3.99.10	0
CBAJDB_467	EC1.3.8.7	0
CBAJDB_467	EC6.4.1.4	0
CBAJDB_467	EC4.2.1.18	0
CBAJDB_467	EC4.1.3.4	0
CBAJDB_467	EC2.6.1.57	0
CBAJDB_467	EC2.6.1.78	0
CBAJDB_467	EC1.3.1.43	0
CBAJDB_467	EC1.3.1.78	0
CBAJDB_467	EC1.4.3.2	0
CBAJDB_467	EC1.13.11.27	0
CBAJDB_467	EC1.13.11.5	0
CBAJDB_467	EC5.2.1.2	0
CBAJDB_467	EC3.7.1.2	0
CBAJDB_467	EC3.7.1.2	0
CBAJDB_467	EC4.3.1.3	0
CBAJDB_467	EC4.2.1.49	0
CBAJDB_467	EC3.5.2.7	0
CBAJDB_467	EC3.5.3.8	0
CBAJDB_467	EC2.1.2.5	0
CBAJDB_467	EC3.5.3.13	0
CBAJDB_467	EC3.5.1.68	0
CBAJDB_467	EC1.3.1.2	0
CBAJDB_467	EC1.3.1.1	0
CBAJDB_467	EC3.5.2.2	0
CBAJDB_467	EC3.5.1.6	0
CBAJDB_467	EC2.3.3.13	0
CBAJDB_467	EC4.2.1.33	0
CBAJDB_467	EC1.1.1.85	0
CBAJDB_467	EC4.2.1.-	0
CBAJDB_467	EC2.3.1.89	0
CBAJDB_467	EC2.6.1.-	0
CBAJDB_467	EC3.5.1.47	0
CBAJDB_467	EC1.4.1.16	0
CBAJDB_467	EC2.6.1.83	0
CBAJDB_467	EC2.3.1.18	0
CBAJDB_467	EC4.2.1.33	0
CBAJDB_467	EC1.1.1.85	0
CBAJDB_467	EC1.1.3.17	0
CBAJDB_467	EC1.1.99.1	0
CBAJDB_467	EC1.2.1.8	0
CBAJDB_467	EC4.3.1.19	0
CBAJDB_467	EC2.2.1.6	0
CBAJDB_467	EC1.1.1.86	0
CBAJDB_467	EC4.2.1.9	0
CBAJDB_467	EC2.6.1.42	0
CBAJDB_467	EC6.3.2.-	0
CBAJDB_467	EC2.7.2.-	0
CBAJDB_467	EC1.2.1.-	0
CBAJDB_467	EC2.6.1.-	0
CBAJDB_467	EC1.13.12.3	0
CBAJDB_467	EC4.1.1.28	0
CBAJDB_467	EC2.6.1.57	0
CBAJDB_467	EC4.2.1.17	0
CBAJDB_467	EC4.2.1.17	0
CBAJDB_467	EC1.3.8.1	0
CBAJDB_467	EC1.2.7.1	0
CBAJDB_467	EC1.2.7.2	0
CBAJDB_467	EC1.2.7.3	0
CBAJDB_467	EC1.2.7.4	0
CBAJDB_467	EC1.2.7.5	0
CBAJDB_467	EC1.2.7.1	0
CBAJDB_467	EC4.1.99.1	0
CBAJDB_467	EC1.14.16.4	0
CBAJDB_467	EC4.1.1.28	0
CBAJDB_467	EC1.4.3.4	0
CBAJDB_467	EC2.3.1.87	0
CBAJDB_467	EC2.1.1.4	0
CBAJDB_467	EC1.13.11.52	0
CBAJDB_467	EC1.13.11.11	0
CBAJDB_467	EC3.7.1.3	0
CBAJDB_467	EC1.14.13.9	0
CBAJDB_120	K01697	0
CBAJDB_120	K10150	0
CBAJDB_120	K01758	0
CBAJDB_120	K00789	1
CBAJDB_120	K17462	0
CBAJDB_120	K01243	1
CBAJDB_120	K18284	0
CBAJDB_120	K07173	1
CBAJDB_120	K17216	0
CBAJDB_120	K17217	0
CBAJDB_120	K00931	1
CBAJDB_120	K00147	1
CBAJDB_120	K12657	0
CBAJDB_120	K00286	1
CBAJDB_120	K00928	1
CBAJDB_120	K12524	0
CBAJDB_120	K12525	0
CBAJDB_120	K12526	0
CBAJDB_120	K00133	1
CBAJDB_120	K01714	1
CBAJDB_120	K00215	1
CBAJDB_120	K00674	0
CBAJDB_120	K00821	1
CBAJDB_120	K14267	0
CBAJDB_120	K01439	0
CBAJDB_120	K01778	1
CBAJDB_120	K01586	1
CBAJDB_120	K00003	1
CBAJDB_120	K00651	1
CBAJDB_120	K01739	0
CBAJDB_120	K01760	0
CBAJDB_120	K00548	1
CBAJDB_120	K00549	0
CBAJDB_120	K00872	0
CBAJDB_120	K02204	0
CBAJDB_120	K02203	0
CBAJDB_120	K01733	1
CBAJDB_120	K01652	1
CBAJDB_120	K01653	1
CBAJDB_120	K11258	0
CBAJDB_120	K00053	1
CBAJDB_120	K01687	1
CBAJDB_120	K00826	1
CBAJDB_120	K00058	1
CBAJDB_120	K00831	1
CBAJDB_120	K01079	0
CBAJDB_120	K00640	1
CBAJDB_120	K01738	1
CBAJDB_120	K13034	0
CBAJDB_120	K17069	0
CBAJDB_120	K01626	1
CBAJDB_120	K03856	0
CBAJDB_120	K13853	0
CBAJDB_120	K01735	1
CBAJDB_120	K13829	0
CBAJDB_120	K03785	1
CBAJDB_120	K03786	0
CBAJDB_120	K00014	1
CBAJDB_120	K13832	0
CBAJDB_120	K13830	0
CBAJDB_120	K00891	1
CBAJDB_120	K00800	1
CBAJDB_120	K01736	1
CBAJDB_120	K01657	1
CBAJDB_120	K01658	1
CBAJDB_120	K13503	0
CBAJDB_120	K13501	0
CBAJDB_120	K01656	0
CBAJDB_120	K00766	1
CBAJDB_120	K13497	0
CBAJDB_120	K01817	0
CBAJDB_120	K01609	1
CBAJDB_120	K13498	0
CBAJDB_120	K01695	1
CBAJDB_120	K01696	1
CBAJDB_120	K06001	1
CBAJDB_120	K01694	0
CBAJDB_120	K01850	0
CBAJDB_120	K04092	0
CBAJDB_120	K14187	0
CBAJDB_120	K04093	0
CBAJDB_120	K04516	0
CBAJDB_120	K06208	0
CBAJDB_120	K06209	1
CBAJDB_120	K13853	0
CBAJDB_120	K01713	0
CBAJDB_120	K04518	0
CBAJDB_120	K05359	0
CBAJDB_120	K14170	0
CBAJDB_120	K00832	0
CBAJDB_120	K00838	0
CBAJDB_120	K00210	0
CBAJDB_120	K04517	1
CBAJDB_120	K00815	0
CBAJDB_120	K00832	0
CBAJDB_120	K00838	0
CBAJDB_120	K00765	1
CBAJDB_120	K02502	1
CBAJDB_120	K01523	0
CBAJDB_120	K01496	0
CBAJDB_120	K11755	1
CBAJDB_120	K14152	0
CBAJDB_120	K01814	1
CBAJDB_120	K02501	1
CBAJDB_120	K02500	1
CBAJDB_120	K01663	0
CBAJDB_120	K01693	1
CBAJDB_120	K00817	1
CBAJDB_120	K04486	1
CBAJDB_120	K05602	0
CBAJDB_120	K18649	0
CBAJDB_120	K01089	0
CBAJDB_120	K00013	1
CBAJDB_120	K00618	0
CBAJDB_120	K00619	0
CBAJDB_120	K14681	0
CBAJDB_120	K14682	0
CBAJDB_120	K00620	1
CBAJDB_120	K22477	1
CBAJDB_120	K22478	0
CBAJDB_120	K00930	1
CBAJDB_120	K00145	1
CBAJDB_120	K12659	0
CBAJDB_120	K00818	0
CBAJDB_120	K00821	1
CBAJDB_120	K01438	0
CBAJDB_120	K14677	0
CBAJDB_120	K01655	0
CBAJDB_120	K17450	0
CBAJDB_120	K01705	0
CBAJDB_120	K05824	0
CBAJDB_120	K00838	0
CBAJDB_120	K00143	0
CBAJDB_120	K00293	0
CBAJDB_120	K00290	0
CBAJDB_120	K05827	0
CBAJDB_120	K05828	0
CBAJDB_120	K05829	0
CBAJDB_120	K05830	0
CBAJDB_120	K05831	0
CBAJDB_120	K00290	0
CBAJDB_120	K00293	0
CBAJDB_120	K14157	0
CBAJDB_120	K14085	0
CBAJDB_120	K00825	0
CBAJDB_120	K15791	0
CBAJDB_120	K00658	0
CBAJDB_120	K00382	0
CBAJDB_120	K00252	0
CBAJDB_120	K01825	0
CBAJDB_120	K01782	0
CBAJDB_120	K07514	0
CBAJDB_120	K01692	0
CBAJDB_120	K07515	0
CBAJDB_120	K07511	0
CBAJDB_120	K00022	0
CBAJDB_120	K00558	0
CBAJDB_120	K17398	0
CBAJDB_120	K17399	0
CBAJDB_120	K01251	0
CBAJDB_120	K00826	1
CBAJDB_120	K00166	0
CBAJDB_120	K00167	0
CBAJDB_120	K11381	0
CBAJDB_120	K09699	0
CBAJDB_120	K00382	0
CBAJDB_120	K00253	0
CBAJDB_120	K00249	0
CBAJDB_120	K01968	0
CBAJDB_120	K01969	0
CBAJDB_120	K05607	0
CBAJDB_120	K13766	0
CBAJDB_120	K01640	0
CBAJDB_120	K00832	0
CBAJDB_120	K15849	0
CBAJDB_120	K00220	0
CBAJDB_120	K15226	0
CBAJDB_120	K15227	0
CBAJDB_120	K03334	0
CBAJDB_120	K00457	0
CBAJDB_120	K00451	0
CBAJDB_120	K01800	0
CBAJDB_120	K01555	0
CBAJDB_120	K16171	0
CBAJDB_120	K01745	0
CBAJDB_120	K01712	0
CBAJDB_120	K01468	0
CBAJDB_120	K01479	0
CBAJDB_120	K00603	0
CBAJDB_120	K13990	0
CBAJDB_120	K05603	0
CBAJDB_120	K01458	0
CBAJDB_120	K00207	0
CBAJDB_120	K17722	0
CBAJDB_120	K17723	0
CBAJDB_120	K01464	0
CBAJDB_120	K01431	0
CBAJDB_120	K06016	0
CBAJDB_120	K01649	1
CBAJDB_120	K01702	0
CBAJDB_120	K01703	1
CBAJDB_120	K01704	1
CBAJDB_120	K00052	1
CBAJDB_120	K17450	0
CBAJDB_120	K01705	0
CBAJDB_120	K16792	0
CBAJDB_120	K16793	0
CBAJDB_120	K05822	0
CBAJDB_120	K00841	0
CBAJDB_120	K05823	0
CBAJDB_120	K03340	1
CBAJDB_120	K10206	1
CBAJDB_120	K09011	0
CBAJDB_120	K01703	1
CBAJDB_120	K01704	1
CBAJDB_120	K00052	1
CBAJDB_120	K17755	0
CBAJDB_120	K00108	0
CBAJDB_120	K11440	0
CBAJDB_120	K00130	0
CBAJDB_120	K17989	0
CBAJDB_120	K01754	1
CBAJDB_120	K01652	1
CBAJDB_120	K01653	1
CBAJDB_120	K11258	0
CBAJDB_120	K00053	1
CBAJDB_120	K01687	1
CBAJDB_120	K00826	1
CBAJDB_120	K19412	0
CBAJDB_120	K05828	0
CBAJDB_120	K05829	0
CBAJDB_120	K05830	0
CBAJDB_120	K05831	0
CBAJDB_120	K00466	0
CBAJDB_120	K01593	0
CBAJDB_120	K00838	0
CBAJDB_120	K23109	0
CBAJDB_120	K23110	0
CBAJDB_120	K23111	0
CBAJDB_120	K00248	0
CBAJDB_120	K00169	1
CBAJDB_120	K00170	1
CBAJDB_120	K00171	1
CBAJDB_120	K00172	0
CBAJDB_120	K00189	0
CBAJDB_120	K03737	0
CBAJDB_120	K01667	0
CBAJDB_120	K00502	0
CBAJDB_120	K01593	0
CBAJDB_120	K00274	0
CBAJDB_120	K00669	0
CBAJDB_120	K00543	0
CBAJDB_120	K00463	0
CBAJDB_120	K00453	0
CBAJDB_120	K01556	0
CBAJDB_120	K00486	0
CBAJDB_120	K00816	0
CBAJDB_120	K00037	0
CBAJDB_120	K07431	0
CBAJDB_120	K00488	0
CBAJDB_120	K08748	0
CBAJDB_120	K01796	0
CBAJDB_120	K10214	0
CBAJDB_120	K12405	0
CBAJDB_120	K08764	0
CBAJDB_120	K00659	0
CBAJDB_120	K01442	1
CBAJDB_120	K11992	0
CBAJDB_120	K00076	0
CBAJDB_120	K22604	0
CBAJDB_120	K23231	0
CBAJDB_120	K22605	0
CBAJDB_120	K22607	0
CBAJDB_120	K22606	0
CBAJDB_120	EC1.1.1.176	0
CBAJDB_120	EC1.1.1.238	0
CBAJDB_120	K00699	0
CBAJDB_120	K17689	0
CBAJDB_120	K15868	0
CBAJDB_120	K15871	0
CBAJDB_120	K15869	0
CBAJDB_120	K15873	0
CBAJDB_120	K15870	0
CBAJDB_120	K15874	0
CBAJDB_120	K15872	0
CBAJDB_120	K07007	0
CBAJDB_120	EC4.2.1.22	0
CBAJDB_120	EC4.4.1.1	0
CBAJDB_120	EC2.5.1.6	0
CBAJDB_120	EC2.1.1.-	0
CBAJDB_120	EC3.2.2.9	0
CBAJDB_120	EC4.4.1.21	0
CBAJDB_120	EC2.5.1.13	0
CBAJDB_120	EC2.7.2.11	0
CBAJDB_120	EC1.2.1.41	0
CBAJDB_120	EC2.7.2.11	0
CBAJDB_120	EC1.5.1.2	0
CBAJDB_120	EC2.7.2.4	0
CBAJDB_120	EC1.2.1.11	0
CBAJDB_120	EC4.3.3.7	0
CBAJDB_120	EC1.17.1.8	0
CBAJDB_120	EC2.3.1.11	0
CBAJDB_120	EC2.6.1.17	0
CBAJDB_120	EC3.5.1.18	0
CBAJDB_120	EC5.1.1.7	0
CBAJDB_120	EC4.1.1.20	0
CBAJDB_120	EC1.1.1.3	0
CBAJDB_120	EC2.3.1.46	0
CBAJDB_120	EC2.5.1.48	0
CBAJDB_120	EC4.4.1.8	0
CBAJDB_120	EC2.1.1.13	0
CBAJDB_120	EC2.7.1.39	0
CBAJDB_120	EC4.2.3.1	0
CBAJDB_120	EC2.2.1.6	0
CBAJDB_120	EC1.1.1.86	0
CBAJDB_120	EC4.2.1.9	0
CBAJDB_120	EC2.6.1.42	0
CBAJDB_120	EC1.1.1.95	0
CBAJDB_120	EC2.6.1.52	0
CBAJDB_120	EC3.1.3.3	0
CBAJDB_120	EC2.3.1.30	0
CBAJDB_120	EC2.5.1.47	0
CBAJDB_120	EC2.5.1.54	0
CBAJDB_120	EC4.2.3.4	0
CBAJDB_120	EC4.2.1.10	0
CBAJDB_120	EC1.1.1.25	0
CBAJDB_120	EC2.7.1.71	0
CBAJDB_120	EC2.5.1.19	0
CBAJDB_120	EC4.2.3.5	0
CBAJDB_120	EC4.1.3.27	0
CBAJDB_120	EC2.4.2.18	0
CBAJDB_120	EC5.3.1.24	0
CBAJDB_120	EC4.1.1.48	0
CBAJDB_120	EC4.2.1.20	0
CBAJDB_120	EC5.4.99.5	0
CBAJDB_120	EC4.2.1.51	0
CBAJDB_120	EC2.6.1.57	0
CBAJDB_120	EC1.3.1.12	0
CBAJDB_120	EC2.6.1.5	0
CBAJDB_120	EC2.6.1.57	0
CBAJDB_120	EC2.4.2.17	0
CBAJDB_120	EC3.6.1.31	0
CBAJDB_120	EC3.5.4.19	0
CBAJDB_120	EC5.3.1.16	0
CBAJDB_120	EC4.3.2.10	0
CBAJDB_120	EC4.2.1.19	0
CBAJDB_120	EC2.6.1.9	0
CBAJDB_120	EC3.1.3.15	0
CBAJDB_120	EC4.2.1.19	0
CBAJDB_120	EC1.1.1.23	0
CBAJDB_120	EC2.3.1.1	0
CBAJDB_120	EC2.3.1.35	0
CBAJDB_120	EC2.3.1.1	0
CBAJDB_120	EC2.7.2.8	0
CBAJDB_120	EC1.2.1.38	0
CBAJDB_120	EC1.2.1.38	0
CBAJDB_120	EC2.6.1.11	0
CBAJDB_120	EC3.5.1.16	0
CBAJDB_120	EC3.5.1.14	0
CBAJDB_120	EC2.3.3.14	0
CBAJDB_120	EC4.2.1.-	0
CBAJDB_120	EC4.2.1.36	0
CBAJDB_120	EC1.1.1.87	0
CBAJDB_120	EC2.6.1.39	0
CBAJDB_120	EC1.2.1.95	0
CBAJDB_120	EC1.5.1.10	0
CBAJDB_120	EC1.5.1.7	0
CBAJDB_120	EC6.3.2.43	0
CBAJDB_120	EC2.7.2.-	0
CBAJDB_120	EC1.2.1.-	0
CBAJDB_120	EC2.6.1.-	0
CBAJDB_120	EC1.5.1.7	0
CBAJDB_120	EC1.5.1.10	0
CBAJDB_120	EC1.5.1.8	0
CBAJDB_120	EC1.2.1.31	0
CBAJDB_120	EC1.2.4.2	0
CBAJDB_120	EC2.3.1.61	0
CBAJDB_120	EC1.8.1.4	0
CBAJDB_120	EC1.3.8.6	0
CBAJDB_120	EC4.2.1.17	0
CBAJDB_120	EC4.2.1.17	0
CBAJDB_120	EC1.1.1.35	0
CBAJDB_120	EC2.1.1.37	0
CBAJDB_120	EC3.3.1.1	0
CBAJDB_120	EC2.6.1.42	0
CBAJDB_120	EC1.2.4.4	0
CBAJDB_120	EC2.3.1.16	0
CBAJDB_120	EC1.8.1.4	0
CBAJDB_120	EC1.3.99.10	0
CBAJDB_120	EC1.3.8.7	0
CBAJDB_120	EC6.4.1.4	0
CBAJDB_120	EC4.2.1.18	0
CBAJDB_120	EC4.1.3.4	0
CBAJDB_120	EC2.6.1.57	0
CBAJDB_120	EC2.6.1.78	0
CBAJDB_120	EC1.3.1.43	0
CBAJDB_120	EC1.3.1.78	0
CBAJDB_120	EC1.4.3.2	0
CBAJDB_120	EC1.13.11.27	0
CBAJDB_120	EC1.13.11.5	0
CBAJDB_120	EC5.2.1.2	0
CBAJDB_120	EC3.7.1.2	0
CBAJDB_120	EC3.7.1.2	0
CBAJDB_120	EC4.3.1.3	0
CBAJDB_120	EC4.2.1.49	0
CBAJDB_120	EC3.5.2.7	0
CBAJDB_120	EC3.5.3.8	0
CBAJDB_120	EC2.1.2.5	0
CBAJDB_120	EC3.5.3.13	0
CBAJDB_120	EC3.5.1.68	0
CBAJDB_120	EC1.3.1.2	0
CBAJDB_120	EC1.3.1.1	0
CBAJDB_120	EC3.5.2.2	0
CBAJDB_120	EC3.5.1.6	0
CBAJDB_120	EC2.3.3.13	0
CBAJDB_120	EC4.2.1.33	0
CBAJDB_120	EC1.1.1.85	0
CBAJDB_120	EC4.2.1.-	0
CBAJDB_120	EC2.3.1.89	0
CBAJDB_120	EC2.6.1.-	0
CBAJDB_120	EC3.5.1.47	0
CBAJDB_120	EC1.4.1.16	0
CBAJDB_120	EC2.6.1.83	0
CBAJDB_120	EC2.3.1.18	0
CBAJDB_120	EC4.2.1.33	0
CBAJDB_120	EC1.1.1.85	0
CBAJDB_120	EC1.1.3.17	0
CBAJDB_120	EC1.1.99.1	0
CBAJDB_120	EC1.2.1.8	0
CBAJDB_120	EC4.3.1.19	0
CBAJDB_120	EC2.2.1.6	0
CBAJDB_120	EC1.1.1.86	0
CBAJDB_120	EC4.2.1.9	0
CBAJDB_120	EC2.6.1.42	0
CBAJDB_120	EC6.3.2.-	0
CBAJDB_120	EC2.7.2.-	0
CBAJDB_120	EC1.2.1.-	0
CBAJDB_120	EC2.6.1.-	0
CBAJDB_120	EC1.13.12.3	0
CBAJDB_120	EC4.1.1.28	0
CBAJDB_120	EC2.6.1.57	0
CBAJDB_120	EC4.2.1.17	0
CBAJDB_120	EC4.2.1.17	0
CBAJDB_120	EC1.3.8.1	0
CBAJDB_120	EC1.2.7.1	0
CBAJDB_120	EC1.2.7.2	0
CBAJDB_120	EC1.2.7.3	0
CBAJDB_120	EC1.2.7.4	0
CBAJDB_120	EC1.2.7.5	0
CBAJDB_120	EC1.2.7.1	0
CBAJDB_120	EC4.1.99.1	0
CBAJDB_120	EC1.14.16.4	0
CBAJDB_120	EC4.1.1.28	0
CBAJDB_120	EC1.4.3.4	0
CBAJDB_120	EC2.3.1.87	0
CBAJDB_120	EC2.1.1.4	0
CBAJDB_120	EC1.13.11.52	0
CBAJDB_120	EC1.13.11.11	0
CBAJDB_120	EC3.7.1.3	0
CBAJDB_120	EC1.14.13.9	0
CBAJDB_206	K01697	0
CBAJDB_206	K10150	0
CBAJDB_206	K01758	0
CBAJDB_206	K00789	1
CBAJDB_206	K17462	0
CBAJDB_206	K01243	1
CBAJDB_206	K18284	0
CBAJDB_206	K07173	1
CBAJDB_206	K17216	0
CBAJDB_206	K17217	0
CBAJDB_206	K00931	0
CBAJDB_206	K00147	0
CBAJDB_206	K12657	0
CBAJDB_206	K00286	1
CBAJDB_206	K00928	1
CBAJDB_206	K12524	0
CBAJDB_206	K12525	0
CBAJDB_206	K12526	0
CBAJDB_206	K00133	1
CBAJDB_206	K01714	1
CBAJDB_206	K00215	1
CBAJDB_206	K00674	0
CBAJDB_206	K00821	1
CBAJDB_206	K14267	0
CBAJDB_206	K01439	0
CBAJDB_206	K01778	1
CBAJDB_206	K01586	1
CBAJDB_206	K00003	1
CBAJDB_206	K00651	1
CBAJDB_206	K01739	0
CBAJDB_206	K01760	0
CBAJDB_206	K00548	1
CBAJDB_206	K00549	0
CBAJDB_206	K00872	0
CBAJDB_206	K02204	0
CBAJDB_206	K02203	0
CBAJDB_206	K01733	1
CBAJDB_206	K01652	1
CBAJDB_206	K01653	1
CBAJDB_206	K11258	0
CBAJDB_206	K00053	1
CBAJDB_206	K01687	1
CBAJDB_206	K00826	1
CBAJDB_206	K00058	1
CBAJDB_206	K00831	1
CBAJDB_206	K01079	0
CBAJDB_206	K00640	1
CBAJDB_206	K01738	1
CBAJDB_206	K13034	0
CBAJDB_206	K17069	0
CBAJDB_206	K01626	1
CBAJDB_206	K03856	1
CBAJDB_206	K13853	0
CBAJDB_206	K01735	1
CBAJDB_206	K13829	0
CBAJDB_206	K03785	1
CBAJDB_206	K03786	0
CBAJDB_206	K00014	0
CBAJDB_206	K13832	0
CBAJDB_206	K13830	0
CBAJDB_206	K00891	1
CBAJDB_206	K00800	1
CBAJDB_206	K01736	1
CBAJDB_206	K01657	1
CBAJDB_206	K01658	1
CBAJDB_206	K13503	0
CBAJDB_206	K13501	0
CBAJDB_206	K01656	0
CBAJDB_206	K00766	1
CBAJDB_206	K13497	0
CBAJDB_206	K01817	1
CBAJDB_206	K01609	1
CBAJDB_206	K13498	0
CBAJDB_206	K01695	1
CBAJDB_206	K01696	1
CBAJDB_206	K06001	0
CBAJDB_206	K01694	0
CBAJDB_206	K01850	0
CBAJDB_206	K04092	0
CBAJDB_206	K14187	0
CBAJDB_206	K04093	0
CBAJDB_206	K04516	0
CBAJDB_206	K06208	0
CBAJDB_206	K06209	0
CBAJDB_206	K13853	0
CBAJDB_206	K01713	0
CBAJDB_206	K04518	0
CBAJDB_206	K05359	0
CBAJDB_206	K14170	1
CBAJDB_206	K00832	0
CBAJDB_206	K00838	0
CBAJDB_206	K00210	0
CBAJDB_206	K04517	1
CBAJDB_206	K00815	0
CBAJDB_206	K00832	0
CBAJDB_206	K00838	0
CBAJDB_206	K00765	1
CBAJDB_206	K02502	1
CBAJDB_206	K01523	0
CBAJDB_206	K01496	0
CBAJDB_206	K11755	1
CBAJDB_206	K14152	0
CBAJDB_206	K01814	1
CBAJDB_206	K02501	1
CBAJDB_206	K02500	1
CBAJDB_206	K01663	0
CBAJDB_206	K01693	1
CBAJDB_206	K00817	1
CBAJDB_206	K04486	1
CBAJDB_206	K05602	0
CBAJDB_206	K18649	0
CBAJDB_206	K01089	0
CBAJDB_206	K00013	1
CBAJDB_206	K00618	0
CBAJDB_206	K00619	0
CBAJDB_206	K14681	0
CBAJDB_206	K14682	0
CBAJDB_206	K00620	1
CBAJDB_206	K22477	1
CBAJDB_206	K22478	0
CBAJDB_206	K00930	1
CBAJDB_206	K00145	1
CBAJDB_206	K12659	0
CBAJDB_206	K00818	0
CBAJDB_206	K00821	1
CBAJDB_206	K01438	1
CBAJDB_206	K14677	0
CBAJDB_206	K01655	0
CBAJDB_206	K17450	0
CBAJDB_206	K01705	0
CBAJDB_206	K05824	0
CBAJDB_206	K00838	0
CBAJDB_206	K00143	0
CBAJDB_206	K00293	0
CBAJDB_206	K00290	0
CBAJDB_206	K05827	0
CBAJDB_206	K05828	0
CBAJDB_206	K05829	0
CBAJDB_206	K05830	0
CBAJDB_206	K05831	0
CBAJDB_206	K00290	0
CBAJDB_206	K00293	0
CBAJDB_206	K14157	0
CBAJDB_206	K14085	0
CBAJDB_206	K00825	0
CBAJDB_206	K15791	0
CBAJDB_206	K00658	0
CBAJDB_206	K00382	0
CBAJDB_206	K00252	0
CBAJDB_206	K01825	0
CBAJDB_206	K01782	0
CBAJDB_206	K07514	0
CBAJDB_206	K01692	0
CBAJDB_206	K07515	0
CBAJDB_206	K07511	0
CBAJDB_206	K00022	0
CBAJDB_206	K00558	1
CBAJDB_206	K17398	0
CBAJDB_206	K17399	0
CBAJDB_206	K01251	0
CBAJDB_206	K00826	1
CBAJDB_206	K00166	0
CBAJDB_206	K00167	0
CBAJDB_206	K11381	0
CBAJDB_206	K09699	0
CBAJDB_206	K00382	0
CBAJDB_206	K00253	0
CBAJDB_206	K00249	0
CBAJDB_206	K01968	0
CBAJDB_206	K01969	0
CBAJDB_206	K05607	0
CBAJDB_206	K13766	0
CBAJDB_206	K01640	0
CBAJDB_206	K00832	0
CBAJDB_206	K15849	0
CBAJDB_206	K00220	0
CBAJDB_206	K15226	0
CBAJDB_206	K15227	0
CBAJDB_206	K03334	0
CBAJDB_206	K00457	0
CBAJDB_206	K00451	0
CBAJDB_206	K01800	0
CBAJDB_206	K01555	0
CBAJDB_206	K16171	0
CBAJDB_206	K01745	0
CBAJDB_206	K01712	0
CBAJDB_206	K01468	0
CBAJDB_206	K01479	0
CBAJDB_206	K00603	0
CBAJDB_206	K13990	0
CBAJDB_206	K05603	0
CBAJDB_206	K01458	0
CBAJDB_206	K00207	0
CBAJDB_206	K17722	0
CBAJDB_206	K17723	0
CBAJDB_206	K01464	1
CBAJDB_206	K01431	0
CBAJDB_206	K06016	0
CBAJDB_206	K01649	1
CBAJDB_206	K01702	0
CBAJDB_206	K01703	1
CBAJDB_206	K01704	1
CBAJDB_206	K00052	1
CBAJDB_206	K17450	0
CBAJDB_206	K01705	0
CBAJDB_206	K16792	0
CBAJDB_206	K16793	0
CBAJDB_206	K05822	0
CBAJDB_206	K00841	0
CBAJDB_206	K05823	0
CBAJDB_206	K03340	1
CBAJDB_206	K10206	1
CBAJDB_206	K09011	0
CBAJDB_206	K01703	1
CBAJDB_206	K01704	1
CBAJDB_206	K00052	1
CBAJDB_206	K17755	0
CBAJDB_206	K00108	0
CBAJDB_206	K11440	0
CBAJDB_206	K00130	0
CBAJDB_206	K17989	0
CBAJDB_206	K01754	1
CBAJDB_206	K01652	1
CBAJDB_206	K01653	1
CBAJDB_206	K11258	0
CBAJDB_206	K00053	1
CBAJDB_206	K01687	1
CBAJDB_206	K00826	1
CBAJDB_206	K19412	0
CBAJDB_206	K05828	0
CBAJDB_206	K05829	0
CBAJDB_206	K05830	0
CBAJDB_206	K05831	0
CBAJDB_206	K00466	0
CBAJDB_206	K01593	0
CBAJDB_206	K00838	0
CBAJDB_206	K23109	0
CBAJDB_206	K23110	0
CBAJDB_206	K23111	0
CBAJDB_206	K00248	0
CBAJDB_206	K00169	1
CBAJDB_206	K00170	1
CBAJDB_206	K00171	1
CBAJDB_206	K00172	0
CBAJDB_206	K00189	0
CBAJDB_206	K03737	1
CBAJDB_206	K01667	0
CBAJDB_206	K00502	0
CBAJDB_206	K01593	0
CBAJDB_206	K00274	0
CBAJDB_206	K00669	0
CBAJDB_206	K00543	0
CBAJDB_206	K00463	0
CBAJDB_206	K00453	0
CBAJDB_206	K01556	0
CBAJDB_206	K00486	0
CBAJDB_206	K00816	0
CBAJDB_206	K00037	0
CBAJDB_206	K07431	0
CBAJDB_206	K00488	0
CBAJDB_206	K08748	0
CBAJDB_206	K01796	0
CBAJDB_206	K10214	0
CBAJDB_206	K12405	0
CBAJDB_206	K08764	0
CBAJDB_206	K00659	0
CBAJDB_206	K01442	0
CBAJDB_206	K11992	0
CBAJDB_206	K00076	0
CBAJDB_206	K22604	0
CBAJDB_206	K23231	0
CBAJDB_206	K22605	1
CBAJDB_206	K22607	0
CBAJDB_206	K22606	0
CBAJDB_206	EC1.1.1.176	0
CBAJDB_206	EC1.1.1.238	0
CBAJDB_206	K00699	0
CBAJDB_206	K17689	0
CBAJDB_206	K15868	0
CBAJDB_206	K15871	0
CBAJDB_206	K15869	0
CBAJDB_206	K15873	0
CBAJDB_206	K15870	0
CBAJDB_206	K15874	0
CBAJDB_206	K15872	0
CBAJDB_206	K07007	1
CBAJDB_206	EC4.2.1.22	0
CBAJDB_206	EC4.4.1.1	0
CBAJDB_206	EC2.5.1.6	0
CBAJDB_206	EC2.1.1.-	0
CBAJDB_206	EC3.2.2.9	0
CBAJDB_206	EC4.4.1.21	0
CBAJDB_206	EC2.5.1.13	0
CBAJDB_206	EC2.7.2.11	0
CBAJDB_206	EC1.2.1.41	0
CBAJDB_206	EC2.7.2.11	0
CBAJDB_206	EC1.5.1.2	0
CBAJDB_206	EC2.7.2.4	0
CBAJDB_206	EC1.2.1.11	0
CBAJDB_206	EC4.3.3.7	0
CBAJDB_206	EC1.17.1.8	0
CBAJDB_206	EC2.3.1.11	0
CBAJDB_206	EC2.6.1.17	0
CBAJDB_206	EC3.5.1.18	0
CBAJDB_206	EC5.1.1.7	0
CBAJDB_206	EC4.1.1.20	0
CBAJDB_206	EC1.1.1.3	0
CBAJDB_206	EC2.3.1.46	0
CBAJDB_206	EC2.5.1.48	0
CBAJDB_206	EC4.4.1.8	0
CBAJDB_206	EC2.1.1.13	0
CBAJDB_206	EC2.7.1.39	0
CBAJDB_206	EC4.2.3.1	0
CBAJDB_206	EC2.2.1.6	0
CBAJDB_206	EC1.1.1.86	0
CBAJDB_206	EC4.2.1.9	0
CBAJDB_206	EC2.6.1.42	0
CBAJDB_206	EC1.1.1.95	0
CBAJDB_206	EC2.6.1.52	0
CBAJDB_206	EC3.1.3.3	0
CBAJDB_206	EC2.3.1.30	0
CBAJDB_206	EC2.5.1.47	0
CBAJDB_206	EC2.5.1.54	0
CBAJDB_206	EC4.2.3.4	0
CBAJDB_206	EC4.2.1.10	0
CBAJDB_206	EC1.1.1.25	0
CBAJDB_206	EC2.7.1.71	0
CBAJDB_206	EC2.5.1.19	0
CBAJDB_206	EC4.2.3.5	0
CBAJDB_206	EC4.1.3.27	0
CBAJDB_206	EC2.4.2.18	0
CBAJDB_206	EC5.3.1.24	0
CBAJDB_206	EC4.1.1.48	0
CBAJDB_206	EC4.2.1.20	0
CBAJDB_206	EC5.4.99.5	0
CBAJDB_206	EC4.2.1.51	0
CBAJDB_206	EC2.6.1.57	0
CBAJDB_206	EC1.3.1.12	0
CBAJDB_206	EC2.6.1.5	0
CBAJDB_206	EC2.6.1.57	0
CBAJDB_206	EC2.4.2.17	0
CBAJDB_206	EC3.6.1.31	0
CBAJDB_206	EC3.5.4.19	0
CBAJDB_206	EC5.3.1.16	0
CBAJDB_206	EC4.3.2.10	0
CBAJDB_206	EC4.2.1.19	0
CBAJDB_206	EC2.6.1.9	0
CBAJDB_206	EC3.1.3.15	0
CBAJDB_206	EC4.2.1.19	0
CBAJDB_206	EC1.1.1.23	0
CBAJDB_206	EC2.3.1.1	0
CBAJDB_206	EC2.3.1.35	0
CBAJDB_206	EC2.3.1.1	0
CBAJDB_206	EC2.7.2.8	0
CBAJDB_206	EC1.2.1.38	0
CBAJDB_206	EC1.2.1.38	0
CBAJDB_206	EC2.6.1.11	0
CBAJDB_206	EC3.5.1.16	0
CBAJDB_206	EC3.5.1.14	0
CBAJDB_206	EC2.3.3.14	0
CBAJDB_206	EC4.2.1.-	0
CBAJDB_206	EC4.2.1.36	0
CBAJDB_206	EC1.1.1.87	0
CBAJDB_206	EC2.6.1.39	0
CBAJDB_206	EC1.2.1.95	0
CBAJDB_206	EC1.5.1.10	0
CBAJDB_206	EC1.5.1.7	0
CBAJDB_206	EC6.3.2.43	0
CBAJDB_206	EC2.7.2.-	0
CBAJDB_206	EC1.2.1.-	0
CBAJDB_206	EC2.6.1.-	0
CBAJDB_206	EC1.5.1.7	0
CBAJDB_206	EC1.5.1.10	0
CBAJDB_206	EC1.5.1.8	0
CBAJDB_206	EC1.2.1.31	0
CBAJDB_206	EC1.2.4.2	0
CBAJDB_206	EC2.3.1.61	0
CBAJDB_206	EC1.8.1.4	0
CBAJDB_206	EC1.3.8.6	0
CBAJDB_206	EC4.2.1.17	0
CBAJDB_206	EC4.2.1.17	0
CBAJDB_206	EC1.1.1.35	0
CBAJDB_206	EC2.1.1.37	0
CBAJDB_206	EC3.3.1.1	0
CBAJDB_206	EC2.6.1.42	0
CBAJDB_206	EC1.2.4.4	0
CBAJDB_206	EC2.3.1.16	0
CBAJDB_206	EC1.8.1.4	0
CBAJDB_206	EC1.3.99.10	0
CBAJDB_206	EC1.3.8.7	0
CBAJDB_206	EC6.4.1.4	0
CBAJDB_206	EC4.2.1.18	0
CBAJDB_206	EC4.1.3.4	0
CBAJDB_206	EC2.6.1.57	0
CBAJDB_206	EC2.6.1.78	0
CBAJDB_206	EC1.3.1.43	0
CBAJDB_206	EC1.3.1.78	0
CBAJDB_206	EC1.4.3.2	0
CBAJDB_206	EC1.13.11.27	0
CBAJDB_206	EC1.13.11.5	0
CBAJDB_206	EC5.2.1.2	0
CBAJDB_206	EC3.7.1.2	0
CBAJDB_206	EC3.7.1.2	0
CBAJDB_206	EC4.3.1.3	0
CBAJDB_206	EC4.2.1.49	0
CBAJDB_206	EC3.5.2.7	0
CBAJDB_206	EC3.5.3.8	0
CBAJDB_206	EC2.1.2.5	0
CBAJDB_206	EC3.5.3.13	0
CBAJDB_206	EC3.5.1.68	0
CBAJDB_206	EC1.3.1.2	0
CBAJDB_206	EC1.3.1.1	0
CBAJDB_206	EC3.5.2.2	0
CBAJDB_206	EC3.5.1.6	0
CBAJDB_206	EC2.3.3.13	0
CBAJDB_206	EC4.2.1.33	0
CBAJDB_206	EC1.1.1.85	0
CBAJDB_206	EC4.2.1.-	0
CBAJDB_206	EC2.3.1.89	0
CBAJDB_206	EC2.6.1.-	0
CBAJDB_206	EC3.5.1.47	0
CBAJDB_206	EC1.4.1.16	0
CBAJDB_206	EC2.6.1.83	0
CBAJDB_206	EC2.3.1.18	0
CBAJDB_206	EC4.2.1.33	0
CBAJDB_206	EC1.1.1.85	0
CBAJDB_206	EC1.1.3.17	0
CBAJDB_206	EC1.1.99.1	0
CBAJDB_206	EC1.2.1.8	0
CBAJDB_206	EC4.3.1.19	0
CBAJDB_206	EC2.2.1.6	0
CBAJDB_206	EC1.1.1.86	0
CBAJDB_206	EC4.2.1.9	0
CBAJDB_206	EC2.6.1.42	0
CBAJDB_206	EC6.3.2.-	0
CBAJDB_206	EC2.7.2.-	0
CBAJDB_206	EC1.2.1.-	0
CBAJDB_206	EC2.6.1.-	0
CBAJDB_206	EC1.13.12.3	0
CBAJDB_206	EC4.1.1.28	0
CBAJDB_206	EC2.6.1.57	0
CBAJDB_206	EC4.2.1.17	0
CBAJDB_206	EC4.2.1.17	0
CBAJDB_206	EC1.3.8.1	0
CBAJDB_206	EC1.2.7.1	0
CBAJDB_206	EC1.2.7.2	0
CBAJDB_206	EC1.2.7.3	0
CBAJDB_206	EC1.2.7.4	0
CBAJDB_206	EC1.2.7.5	0
CBAJDB_206	EC1.2.7.1	0
CBAJDB_206	EC4.1.99.1	0
CBAJDB_206	EC1.14.16.4	0
CBAJDB_206	EC4.1.1.28	0
CBAJDB_206	EC1.4.3.4	0
CBAJDB_206	EC2.3.1.87	0
CBAJDB_206	EC2.1.1.4	0
CBAJDB_206	EC1.13.11.52	0
CBAJDB_206	EC1.13.11.11	0
CBAJDB_206	EC3.7.1.3	0
CBAJDB_206	EC1.14.13.9	0
CBAJDB_159	K01697	0
CBAJDB_159	K10150	0
CBAJDB_159	K01758	0
CBAJDB_159	K00789	1
CBAJDB_159	K17462	0
CBAJDB_159	K01243	1
CBAJDB_159	K18284	0
CBAJDB_159	K07173	1
CBAJDB_159	K17216	0
CBAJDB_159	K17217	0
CBAJDB_159	K00931	1
CBAJDB_159	K00147	1
CBAJDB_159	K12657	0
CBAJDB_159	K00286	1
CBAJDB_159	K00928	1
CBAJDB_159	K12524	0
CBAJDB_159	K12525	0
CBAJDB_159	K12526	0
CBAJDB_159	K00133	1
CBAJDB_159	K01714	1
CBAJDB_159	K00215	1
CBAJDB_159	K00674	0
CBAJDB_159	K00821	1
CBAJDB_159	K14267	0
CBAJDB_159	K01439	0
CBAJDB_159	K01778	1
CBAJDB_159	K01586	1
CBAJDB_159	K00003	1
CBAJDB_159	K00651	1
CBAJDB_159	K01739	0
CBAJDB_159	K01760	0
CBAJDB_159	K00548	1
CBAJDB_159	K00549	0
CBAJDB_159	K00872	0
CBAJDB_159	K02204	0
CBAJDB_159	K02203	0
CBAJDB_159	K01733	1
CBAJDB_159	K01652	1
CBAJDB_159	K01653	1
CBAJDB_159	K11258	0
CBAJDB_159	K00053	1
CBAJDB_159	K01687	1
CBAJDB_159	K00826	1
CBAJDB_159	K00058	1
CBAJDB_159	K00831	1
CBAJDB_159	K01079	0
CBAJDB_159	K00640	1
CBAJDB_159	K01738	1
CBAJDB_159	K13034	0
CBAJDB_159	K17069	0
CBAJDB_159	K01626	1
CBAJDB_159	K03856	0
CBAJDB_159	K13853	0
CBAJDB_159	K01735	1
CBAJDB_159	K13829	0
CBAJDB_159	K03785	0
CBAJDB_159	K03786	1
CBAJDB_159	K00014	0
CBAJDB_159	K13832	0
CBAJDB_159	K13830	0
CBAJDB_159	K00891	0
CBAJDB_159	K00800	1
CBAJDB_159	K01736	1
CBAJDB_159	K01657	0
CBAJDB_159	K01658	0
CBAJDB_159	K13503	0
CBAJDB_159	K13501	0
CBAJDB_159	K01656	0
CBAJDB_159	K00766	0
CBAJDB_159	K13497	0
CBAJDB_159	K01817	0
CBAJDB_159	K01609	0
CBAJDB_159	K13498	0
CBAJDB_159	K01695	0
CBAJDB_159	K01696	0
CBAJDB_159	K06001	0
CBAJDB_159	K01694	0
CBAJDB_159	K01850	0
CBAJDB_159	K04092	0
CBAJDB_159	K14187	0
CBAJDB_159	K04093	0
CBAJDB_159	K04516	0
CBAJDB_159	K06208	0
CBAJDB_159	K06209	0
CBAJDB_159	K13853	0
CBAJDB_159	K01713	0
CBAJDB_159	K04518	0
CBAJDB_159	K05359	0
CBAJDB_159	K14170	1
CBAJDB_159	K00832	0
CBAJDB_159	K00838	0
CBAJDB_159	K00210	0
CBAJDB_159	K04517	1
CBAJDB_159	K00815	0
CBAJDB_159	K00832	0
CBAJDB_159	K00838	0
CBAJDB_159	K00765	1
CBAJDB_159	K02502	1
CBAJDB_159	K01523	0
CBAJDB_159	K01496	0
CBAJDB_159	K11755	1
CBAJDB_159	K14152	0
CBAJDB_159	K01814	1
CBAJDB_159	K02501	1
CBAJDB_159	K02500	1
CBAJDB_159	K01663	0
CBAJDB_159	K01693	1
CBAJDB_159	K00817	1
CBAJDB_159	K04486	1
CBAJDB_159	K05602	0
CBAJDB_159	K18649	0
CBAJDB_159	K01089	0
CBAJDB_159	K00013	1
CBAJDB_159	K00618	0
CBAJDB_159	K00619	0
CBAJDB_159	K14681	0
CBAJDB_159	K14682	0
CBAJDB_159	K00620	1
CBAJDB_159	K22477	1
CBAJDB_159	K22478	0
CBAJDB_159	K00930	1
CBAJDB_159	K00145	1
CBAJDB_159	K12659	0
CBAJDB_159	K00818	0
CBAJDB_159	K00821	1
CBAJDB_159	K01438	0
CBAJDB_159	K14677	0
CBAJDB_159	K01655	0
CBAJDB_159	K17450	0
CBAJDB_159	K01705	0
CBAJDB_159	K05824	0
CBAJDB_159	K00838	0
CBAJDB_159	K00143	0
CBAJDB_159	K00293	0
CBAJDB_159	K00290	1
CBAJDB_159	K05827	0
CBAJDB_159	K05828	0
CBAJDB_159	K05829	0
CBAJDB_159	K05830	0
CBAJDB_159	K05831	0
CBAJDB_159	K00290	1
CBAJDB_159	K00293	0
CBAJDB_159	K14157	0
CBAJDB_159	K14085	0
CBAJDB_159	K00825	0
CBAJDB_159	K15791	0
CBAJDB_159	K00658	0
CBAJDB_159	K00382	0
CBAJDB_159	K00252	0
CBAJDB_159	K01825	0
CBAJDB_159	K01782	0
CBAJDB_159	K07514	0
CBAJDB_159	K01692	0
CBAJDB_159	K07515	0
CBAJDB_159	K07511	0
CBAJDB_159	K00022	0
CBAJDB_159	K00558	1
CBAJDB_159	K17398	0
CBAJDB_159	K17399	0
CBAJDB_159	K01251	0
CBAJDB_159	K00826	1
CBAJDB_159	K00166	0
CBAJDB_159	K00167	0
CBAJDB_159	K11381	0
CBAJDB_159	K09699	0
CBAJDB_159	K00382	0
CBAJDB_159	K00253	0
CBAJDB_159	K00249	0
CBAJDB_159	K01968	0
CBAJDB_159	K01969	0
CBAJDB_159	K05607	0
CBAJDB_159	K13766	0
CBAJDB_159	K01640	0
CBAJDB_159	K00832	0
CBAJDB_159	K15849	0
CBAJDB_159	K00220	0
CBAJDB_159	K15226	0
CBAJDB_159	K15227	0
CBAJDB_159	K03334	0
CBAJDB_159	K00457	0
CBAJDB_159	K00451	0
CBAJDB_159	K01800	0
CBAJDB_159	K01555	0
CBAJDB_159	K16171	0
CBAJDB_159	K01745	0
CBAJDB_159	K01712	0
CBAJDB_159	K01468	0
CBAJDB_159	K01479	0
CBAJDB_159	K00603	0
CBAJDB_159	K13990	0
CBAJDB_159	K05603	0
CBAJDB_159	K01458	0
CBAJDB_159	K00207	0
CBAJDB_159	K17722	0
CBAJDB_159	K17723	0
CBAJDB_159	K01464	0
CBAJDB_159	K01431	0
CBAJDB_159	K06016	0
CBAJDB_159	K01649	1
CBAJDB_159	K01702	0
CBAJDB_159	K01703	1
CBAJDB_159	K01704	1
CBAJDB_159	K00052	1
CBAJDB_159	K17450	0
CBAJDB_159	K01705	0
CBAJDB_159	K16792	0
CBAJDB_159	K16793	0
CBAJDB_159	K05822	0
CBAJDB_159	K00841	0
CBAJDB_159	K05823	0
CBAJDB_159	K03340	1
CBAJDB_159	K10206	1
CBAJDB_159	K09011	0
CBAJDB_159	K01703	1
CBAJDB_159	K01704	1
CBAJDB_159	K00052	1
CBAJDB_159	K17755	0
CBAJDB_159	K00108	0
CBAJDB_159	K11440	0
CBAJDB_159	K00130	0
CBAJDB_159	K17989	0
CBAJDB_159	K01754	1
CBAJDB_159	K01652	1
CBAJDB_159	K01653	1
CBAJDB_159	K11258	0
CBAJDB_159	K00053	1
CBAJDB_159	K01687	1
CBAJDB_159	K00826	1
CBAJDB_159	K19412	0
CBAJDB_159	K05828	0
CBAJDB_159	K05829	0
CBAJDB_159	K05830	0
CBAJDB_159	K05831	0
CBAJDB_159	K00466	0
CBAJDB_159	K01593	0
CBAJDB_159	K00838	0
CBAJDB_159	K23109	0
CBAJDB_159	K23110	0
CBAJDB_159	K23111	0
CBAJDB_159	K00248	0
CBAJDB_159	K00169	0
CBAJDB_159	K00170	0
CBAJDB_159	K00171	0
CBAJDB_159	K00172	0
CBAJDB_159	K00189	0
CBAJDB_159	K03737	1
CBAJDB_159	K01667	0
CBAJDB_159	K00502	0
CBAJDB_159	K01593	0
CBAJDB_159	K00274	0
CBAJDB_159	K00669	0
CBAJDB_159	K00543	0
CBAJDB_159	K00463	0
CBAJDB_159	K00453	0
CBAJDB_159	K01556	0
CBAJDB_159	K00486	0
CBAJDB_159	K00816	0
CBAJDB_159	K00037	0
CBAJDB_159	K07431	0
CBAJDB_159	K00488	0
CBAJDB_159	K08748	0
CBAJDB_159	K01796	0
CBAJDB_159	K10214	0
CBAJDB_159	K12405	0
CBAJDB_159	K08764	0
CBAJDB_159	K00659	0
CBAJDB_159	K01442	1
CBAJDB_159	K11992	0
CBAJDB_159	K00076	0
CBAJDB_159	K22604	0
CBAJDB_159	K23231	0
CBAJDB_159	K22605	1
CBAJDB_159	K22607	0
CBAJDB_159	K22606	0
CBAJDB_159	EC1.1.1.176	0
CBAJDB_159	EC1.1.1.238	0
CBAJDB_159	K00699	0
CBAJDB_159	K17689	0
CBAJDB_159	K15868	0
CBAJDB_159	K15871	0
CBAJDB_159	K15869	0
CBAJDB_159	K15873	0
CBAJDB_159	K15870	0
CBAJDB_159	K15874	0
CBAJDB_159	K15872	0
CBAJDB_159	K07007	0
CBAJDB_159	EC4.2.1.22	0
CBAJDB_159	EC4.4.1.1	0
CBAJDB_159	EC2.5.1.6	0
CBAJDB_159	EC2.1.1.-	0
CBAJDB_159	EC3.2.2.9	0
CBAJDB_159	EC4.4.1.21	0
CBAJDB_159	EC2.5.1.13	0
CBAJDB_159	EC2.7.2.11	0
CBAJDB_159	EC1.2.1.41	0
CBAJDB_159	EC2.7.2.11	0
CBAJDB_159	EC1.5.1.2	0
CBAJDB_159	EC2.7.2.4	0
CBAJDB_159	EC1.2.1.11	0
CBAJDB_159	EC4.3.3.7	0
CBAJDB_159	EC1.17.1.8	0
CBAJDB_159	EC2.3.1.11	0
CBAJDB_159	EC2.6.1.17	0
CBAJDB_159	EC3.5.1.18	0
CBAJDB_159	EC5.1.1.7	0
CBAJDB_159	EC4.1.1.20	0
CBAJDB_159	EC1.1.1.3	0
CBAJDB_159	EC2.3.1.46	0
CBAJDB_159	EC2.5.1.48	0
CBAJDB_159	EC4.4.1.8	0
CBAJDB_159	EC2.1.1.13	0
CBAJDB_159	EC2.7.1.39	0
CBAJDB_159	EC4.2.3.1	0
CBAJDB_159	EC2.2.1.6	0
CBAJDB_159	EC1.1.1.86	0
CBAJDB_159	EC4.2.1.9	0
CBAJDB_159	EC2.6.1.42	0
CBAJDB_159	EC1.1.1.95	0
CBAJDB_159	EC2.6.1.52	0
CBAJDB_159	EC3.1.3.3	0
CBAJDB_159	EC2.3.1.30	0
CBAJDB_159	EC2.5.1.47	0
CBAJDB_159	EC2.5.1.54	0
CBAJDB_159	EC4.2.3.4	0
CBAJDB_159	EC4.2.1.10	0
CBAJDB_159	EC1.1.1.25	0
CBAJDB_159	EC2.7.1.71	0
CBAJDB_159	EC2.5.1.19	0
CBAJDB_159	EC4.2.3.5	0
CBAJDB_159	EC4.1.3.27	0
CBAJDB_159	EC2.4.2.18	0
CBAJDB_159	EC5.3.1.24	0
CBAJDB_159	EC4.1.1.48	0
CBAJDB_159	EC4.2.1.20	0
CBAJDB_159	EC5.4.99.5	0
CBAJDB_159	EC4.2.1.51	0
CBAJDB_159	EC2.6.1.57	0
CBAJDB_159	EC1.3.1.12	0
CBAJDB_159	EC2.6.1.5	0
CBAJDB_159	EC2.6.1.57	0
CBAJDB_159	EC2.4.2.17	0
CBAJDB_159	EC3.6.1.31	0
CBAJDB_159	EC3.5.4.19	0
CBAJDB_159	EC5.3.1.16	0
CBAJDB_159	EC4.3.2.10	0
CBAJDB_159	EC4.2.1.19	0
CBAJDB_159	EC2.6.1.9	0
CBAJDB_159	EC3.1.3.15	0
CBAJDB_159	EC4.2.1.19	0
CBAJDB_159	EC1.1.1.23	0
CBAJDB_159	EC2.3.1.1	0
CBAJDB_159	EC2.3.1.35	0
CBAJDB_159	EC2.3.1.1	0
CBAJDB_159	EC2.7.2.8	0
CBAJDB_159	EC1.2.1.38	0
CBAJDB_159	EC1.2.1.38	0
CBAJDB_159	EC2.6.1.11	0
CBAJDB_159	EC3.5.1.16	0
CBAJDB_159	EC3.5.1.14	0
CBAJDB_159	EC2.3.3.14	0
CBAJDB_159	EC4.2.1.-	0
CBAJDB_159	EC4.2.1.36	0
CBAJDB_159	EC1.1.1.87	0
CBAJDB_159	EC2.6.1.39	0
CBAJDB_159	EC1.2.1.95	0
CBAJDB_159	EC1.5.1.10	0
CBAJDB_159	EC1.5.1.7	0
CBAJDB_159	EC6.3.2.43	0
CBAJDB_159	EC2.7.2.-	0
CBAJDB_159	EC1.2.1.-	0
CBAJDB_159	EC2.6.1.-	0
CBAJDB_159	EC1.5.1.7	0
CBAJDB_159	EC1.5.1.10	0
CBAJDB_159	EC1.5.1.8	0
CBAJDB_159	EC1.2.1.31	0
CBAJDB_159	EC1.2.4.2	0
CBAJDB_159	EC2.3.1.61	0
CBAJDB_159	EC1.8.1.4	0
CBAJDB_159	EC1.3.8.6	0
CBAJDB_159	EC4.2.1.17	0
CBAJDB_159	EC4.2.1.17	0
CBAJDB_159	EC1.1.1.35	0
CBAJDB_159	EC2.1.1.37	0
CBAJDB_159	EC3.3.1.1	0
CBAJDB_159	EC2.6.1.42	0
CBAJDB_159	EC1.2.4.4	0
CBAJDB_159	EC2.3.1.16	0
CBAJDB_159	EC1.8.1.4	0
CBAJDB_159	EC1.3.99.10	0
CBAJDB_159	EC1.3.8.7	0
CBAJDB_159	EC6.4.1.4	0
CBAJDB_159	EC4.2.1.18	0
CBAJDB_159	EC4.1.3.4	0
CBAJDB_159	EC2.6.1.57	0
CBAJDB_159	EC2.6.1.78	0
CBAJDB_159	EC1.3.1.43	0
CBAJDB_159	EC1.3.1.78	0
CBAJDB_159	EC1.4.3.2	0
CBAJDB_159	EC1.13.11.27	0
CBAJDB_159	EC1.13.11.5	0
CBAJDB_159	EC5.2.1.2	0
CBAJDB_159	EC3.7.1.2	0
CBAJDB_159	EC3.7.1.2	0
CBAJDB_159	EC4.3.1.3	0
CBAJDB_159	EC4.2.1.49	0
CBAJDB_159	EC3.5.2.7	0
CBAJDB_159	EC3.5.3.8	0
CBAJDB_159	EC2.1.2.5	0
CBAJDB_159	EC3.5.3.13	0
CBAJDB_159	EC3.5.1.68	0
CBAJDB_159	EC1.3.1.2	0
CBAJDB_159	EC1.3.1.1	0
CBAJDB_159	EC3.5.2.2	0
CBAJDB_159	EC3.5.1.6	0
CBAJDB_159	EC2.3.3.13	0
CBAJDB_159	EC4.2.1.33	0
CBAJDB_159	EC1.1.1.85	0
CBAJDB_159	EC4.2.1.-	0
CBAJDB_159	EC2.3.1.89	0
CBAJDB_159	EC2.6.1.-	0
CBAJDB_159	EC3.5.1.47	0
CBAJDB_159	EC1.4.1.16	0
CBAJDB_159	EC2.6.1.83	0
CBAJDB_159	EC2.3.1.18	0
CBAJDB_159	EC4.2.1.33	0
CBAJDB_159	EC1.1.1.85	0
CBAJDB_159	EC1.1.3.17	0
CBAJDB_159	EC1.1.99.1	0
CBAJDB_159	EC1.2.1.8	0
CBAJDB_159	EC4.3.1.19	0
CBAJDB_159	EC2.2.1.6	0
CBAJDB_159	EC1.1.1.86	0
CBAJDB_159	EC4.2.1.9	0
CBAJDB_159	EC2.6.1.42	0
CBAJDB_159	EC6.3.2.-	0
CBAJDB_159	EC2.7.2.-	0
CBAJDB_159	EC1.2.1.-	0
CBAJDB_159	EC2.6.1.-	0
CBAJDB_159	EC1.13.12.3	0
CBAJDB_159	EC4.1.1.28	0
CBAJDB_159	EC2.6.1.57	0
CBAJDB_159	EC4.2.1.17	0
CBAJDB_159	EC4.2.1.17	0
CBAJDB_159	EC1.3.8.1	0
CBAJDB_159	EC1.2.7.1	0
CBAJDB_159	EC1.2.7.2	0
CBAJDB_159	EC1.2.7.3	0
CBAJDB_159	EC1.2.7.4	0
CBAJDB_159	EC1.2.7.5	0
CBAJDB_159	EC1.2.7.1	0
CBAJDB_159	EC4.1.99.1	0
CBAJDB_159	EC1.14.16.4	0
CBAJDB_159	EC4.1.1.28	0
CBAJDB_159	EC1.4.3.4	0
CBAJDB_159	EC2.3.1.87	0
CBAJDB_159	EC2.1.1.4	0
CBAJDB_159	EC1.13.11.52	0
CBAJDB_159	EC1.13.11.11	0
CBAJDB_159	EC3.7.1.3	0
CBAJDB_159	EC1.14.13.9	0
CBAJDB_412	K01697	0
CBAJDB_412	K10150	0
CBAJDB_412	K01758	0
CBAJDB_412	K00789	1
CBAJDB_412	K17462	0
CBAJDB_412	K01243	0
CBAJDB_412	K18284	0
CBAJDB_412	K07173	0
CBAJDB_412	K17216	0
CBAJDB_412	K17217	0
CBAJDB_412	K00931	1
CBAJDB_412	K00147	1
CBAJDB_412	K12657	0
CBAJDB_412	K00286	1
CBAJDB_412	K00928	1
CBAJDB_412	K12524	0
CBAJDB_412	K12525	0
CBAJDB_412	K12526	0
CBAJDB_412	K00133	1
CBAJDB_412	K01714	1
CBAJDB_412	K00215	1
CBAJDB_412	K00674	0
CBAJDB_412	K00821	1
CBAJDB_412	K14267	0
CBAJDB_412	K01439	0
CBAJDB_412	K01778	1
CBAJDB_412	K01586	1
CBAJDB_412	K00003	1
CBAJDB_412	K00651	0
CBAJDB_412	K01739	0
CBAJDB_412	K01760	0
CBAJDB_412	K00548	0
CBAJDB_412	K00549	0
CBAJDB_412	K00872	0
CBAJDB_412	K02204	0
CBAJDB_412	K02203	1
CBAJDB_412	K01733	1
CBAJDB_412	K01652	1
CBAJDB_412	K01653	1
CBAJDB_412	K11258	0
CBAJDB_412	K00053	1
CBAJDB_412	K01687	1
CBAJDB_412	K00826	1
CBAJDB_412	K00058	1
CBAJDB_412	K00831	1
CBAJDB_412	K01079	0
CBAJDB_412	K00640	1
CBAJDB_412	K01738	1
CBAJDB_412	K13034	0
CBAJDB_412	K17069	0
CBAJDB_412	K01626	0
CBAJDB_412	K03856	1
CBAJDB_412	K13853	0
CBAJDB_412	K01735	1
CBAJDB_412	K13829	0
CBAJDB_412	K03785	0
CBAJDB_412	K03786	0
CBAJDB_412	K00014	1
CBAJDB_412	K13832	0
CBAJDB_412	K13830	0
CBAJDB_412	K00891	0
CBAJDB_412	K00800	1
CBAJDB_412	K01736	1
CBAJDB_412	K01657	1
CBAJDB_412	K01658	1
CBAJDB_412	K13503	0
CBAJDB_412	K13501	0
CBAJDB_412	K01656	0
CBAJDB_412	K00766	1
CBAJDB_412	K13497	0
CBAJDB_412	K01817	1
CBAJDB_412	K01609	1
CBAJDB_412	K13498	0
CBAJDB_412	K01695	1
CBAJDB_412	K01696	1
CBAJDB_412	K06001	0
CBAJDB_412	K01694	0
CBAJDB_412	K01850	0
CBAJDB_412	K04092	0
CBAJDB_412	K14187	0
CBAJDB_412	K04093	0
CBAJDB_412	K04516	0
CBAJDB_412	K06208	0
CBAJDB_412	K06209	1
CBAJDB_412	K13853	0
CBAJDB_412	K01713	0
CBAJDB_412	K04518	0
CBAJDB_412	K05359	0
CBAJDB_412	K14170	1
CBAJDB_412	K00832	0
CBAJDB_412	K00838	0
CBAJDB_412	K00210	0
CBAJDB_412	K04517	1
CBAJDB_412	K00815	0
CBAJDB_412	K00832	0
CBAJDB_412	K00838	0
CBAJDB_412	K00765	0
CBAJDB_412	K02502	0
CBAJDB_412	K01523	0
CBAJDB_412	K01496	0
CBAJDB_412	K11755	1
CBAJDB_412	K14152	0
CBAJDB_412	K01814	1
CBAJDB_412	K02501	1
CBAJDB_412	K02500	1
CBAJDB_412	K01663	0
CBAJDB_412	K01693	1
CBAJDB_412	K00817	1
CBAJDB_412	K04486	1
CBAJDB_412	K05602	0
CBAJDB_412	K18649	0
CBAJDB_412	K01089	0
CBAJDB_412	K00013	1
CBAJDB_412	K00618	0
CBAJDB_412	K00619	0
CBAJDB_412	K14681	0
CBAJDB_412	K14682	0
CBAJDB_412	K00620	1
CBAJDB_412	K22477	0
CBAJDB_412	K22478	0
CBAJDB_412	K00930	1
CBAJDB_412	K00145	1
CBAJDB_412	K12659	0
CBAJDB_412	K00818	0
CBAJDB_412	K00821	1
CBAJDB_412	K01438	0
CBAJDB_412	K14677	0
CBAJDB_412	K01655	0
CBAJDB_412	K17450	0
CBAJDB_412	K01705	0
CBAJDB_412	K05824	0
CBAJDB_412	K00838	0
CBAJDB_412	K00143	0
CBAJDB_412	K00293	0
CBAJDB_412	K00290	0
CBAJDB_412	K05827	0
CBAJDB_412	K05828	0
CBAJDB_412	K05829	0
CBAJDB_412	K05830	0
CBAJDB_412	K05831	0
CBAJDB_412	K00290	0
CBAJDB_412	K00293	0
CBAJDB_412	K14157	0
CBAJDB_412	K14085	0
CBAJDB_412	K00825	0
CBAJDB_412	K15791	0
CBAJDB_412	K00658	0
CBAJDB_412	K00382	0
CBAJDB_412	K00252	0
CBAJDB_412	K01825	0
CBAJDB_412	K01782	0
CBAJDB_412	K07514	0
CBAJDB_412	K01692	0
CBAJDB_412	K07515	0
CBAJDB_412	K07511	0
CBAJDB_412	K00022	0
CBAJDB_412	K00558	0
CBAJDB_412	K17398	0
CBAJDB_412	K17399	0
[truncated: 49,981 more rows]

## Sheet: MQHQ_dbcan
target_name	CBAJDB_492	CBAJDB_491	CBAJDB_493	CBAJDB_503	CBAJDB_495	CBAJDB_501	CBAJDB_496	CBAJDB_502	CBAJDB_497	CBAJDB_123	CBAJDB_247	CBAJDB_316	CBAJDB_249	CBAJDB_250	CBAJDB_114	CBAJDB_242	CBAJDB_243	CBAJDB_313	CBAJDB_244	CBAJDB_238	CBAJDB_239	CBAJDB_1	CBAJDB_240	CBAJDB_485	CBAJDB_488	CBAJDB_486	CBAJDB_480	CBAJDB_482	CBAJDB_489	CBAJDB_481	CBAJDB_295	CBAJDB_297	CBAJDB_234	CBAJDB_235	CBAJDB_237	CBAJDB_301	CBAJDB_302	CBAJDB_224	CBAJDB_385	CBAJDB_269	CBAJDB_228	CBAJDB_229	CBAJDB_230	CBAJDB_271	CBAJDB_386	CBAJDB_299	CBAJDB_487	CBAJDB_231	CBAJDB_232
AA1	2	2	1	1	1	1	1	1	1	0	0	0	0	0	0	0	0	0	0	0	0	0	0	0	0	0	0	0	0	0	0	0	0	0	0	0	0	0	0	0	0	0	0	0	0	0	0	0	0
AA2	2	2	0	0	0	0	0	0	0	0	0	0	0	0	0	0	0	0	0	0	0	0	0	0	0	0	0	0	0	0	0	0	0	0	0	0	0	0	0	0	0	0	0	0	0	0	0	0	0
AA3	0	0	0	0	0	0	0	0	0	2	1	1	1	3	2	4	1	1	2	4	1	1	1	2	1	1	1	1	1	1	1	2	1	3	2	2	1	4	1	1	3	1	3	1	1	1	2	3	1
AA4	0	0	0	1	1	1	1	1	1	0	0	0	0	0	0	0	0	0	0	0	0	0	0	0	0	0	0	0	0	0	0	0	0	0	0	0	0	0	0	0	0	0	0	0	0	0	0	0	0
AA6	1	1	1	1	1	1	1	1	1	2	9	0	4	0	2	1	5	0	5	1	7	0	1	0	0	0	0	0	0	0	0	1	3	1	0	1	0	1	2	2	0	3	0	2	2	0	0	1	2
AA7	0	0	0	0	0	0	0	0	0	0	0	1	0	0	0	0	0	1	0	0	0	0	0	0	0	0	0	0	0	0	1	0	0	0	0	0	1	0	0	0	0	0	0	0	0	1	0	0	0
CBM13	1	1	1	0	0	0	0	0	0	0	0	0	0	0	0	0	0	0	0	0	0	0	0	0	0	0	0	0	0	0	0	0	0	0	0	0	0	0	0	0	0	0	0	0	0	0	0	0	0
CBM16	0	0	0	0	0	0	0	0	0	0	0	0	0	0	0	0	0	0	0	0	0	0	0	0	0	0	0	0	0	0	0	0	0	0	0	0	0	0	0	0	0	0	0	0	0	0	0	0	0
CBM2	0	0	0	0	0	0	0	0	0	0	0	0	0	0	0	0	0	0	0	0	0	1	0	0	0	0	0	0	0	0	0	0	0	0	0	0	0	0	0	0	0	0	0	0	0	0	0	0	0
CBM20	0	0	0	0	0	0	0	0	0	0	0	0	0	0	0	0	0	0	0	0	0	0	0	0	0	0	0	0	0	0	0	0	0	0	0	0	0	0	0	0	0	0	0	0	0	0	0	0	0
CBM22	0	0	0	0	0	0	0	0	0	0	0	0	0	0	0	0	0	0	0	0	0	0	0	0	0	0	0	0	0	0	0	0	0	0	0	0	0	0	0	0	0	0	0	0	0	0	0	0	0
CBM23	0	0	0	0	0	0	0	0	0	0	0	0	0	0	0	0	0	0	0	0	0	0	0	0	0	0	0	0	0	0	0	0	0	0	0	0	0	0	0	0	0	0	0	0	0	0	0	0	0
CBM27	0	0	0	0	0	0	0	0	0	0	0	0	0	0	0	0	0	0	0	0	0	0	0	0	0	0	0	0	0	0	0	0	0	0	0	0	0	0	0	0	0	0	0	0	0	0	0	0	0
CBM32	0	0	0	12	13	13	13	12	13	0	1	0	0	0	0	0	1	0	0	0	0	0	0	1	1	1	1	1	0	0	0	0	0	0	0	0	0	0	0	1	0	0	0	1	0	0	1	0	0
CBM34	1	1	1	0	0	0	0	0	0	1	2	1	1	1	1	1	1	1	1	1	1	0	0	1	1	1	1	1	0	0	1	1	1	1	0	1	1	1	0	0	0	1	1	0	0	1	1	1	1
CBM35	0	0	0	0	0	0	0	0	0	0	0	0	0	0	0	0	0	0	0	0	0	0	0	0	0	0	0	0	0	0	0	0	0	0	0	0	0	0	0	0	0	0	0	0	0	0	0	0	0
CBM38	0	0	0	0	0	0	0	0	0	0	0	0	0	0	0	0	0	0	0	0	0	0	0	0	0	0	0	0	0	0	0	0	0	0	0	0	0	0	0	0	0	0	0	0	0	0	0	0	0
CBM4	0	0	0	0	0	0	0	0	0	0	0	0	0	0	0	0	0	0	0	0	0	0	0	0	0	0	0	0	0	0	0	0	0	0	0	0	0	0	0	0	0	0	0	0	0	0	0	0	0
CBM40	0	0	0	0	0	0	0	0	0	0	0	0	0	0	0	0	0	0	0	0	0	0	0	0	0	0	0	0	0	0	0	0	0	0	0	0	0	0	0	0	0	0	0	0	0	0	0	0	0
CBM41	0	0	0	0	0	0	0	0	0	0	0	0	0	0	0	0	0	0	0	0	0	0	0	0	0	0	0	0	0	0	0	0	0	0	0	0	0	0	0	0	0	0	0	0	0	0	0	0	0
CBM44	0	0	0	0	0	0	0	0	0	0	0	0	0	0	0	0	0	0	0	0	0	0	0	0	0	0	0	0	0	0	0	0	0	0	0	0	0	0	0	0	0	0	0	0	0	0	0	0	0
CBM46	0	0	0	0	0	0	0	0	0	0	0	0	0	0	0	0	0	0	0	0	0	0	0	0	0	0	0	0	0	0	0	0	0	0	0	0	0	0	0	0	0	0	0	0	0	0	0	0	0
CBM48	3	3	1	1	1	1	1	1	1	3	3	4	3	4	3	3	3	4	4	4	2	0	2	0	0	0	2	2	0	1	4	3	3	4	3	3	2	4	1	2	3	2	4	2	1	4	0	4	2
CBM50	0	0	0	0	0	0	0	0	0	0	0	0	0	0	0	0	0	0	0	0	0	0	0	0	0	0	0	0	0	0	0	0	0	0	0	0	0	0	0	0	0	0	0	0	0	0	0	0	0
CBM51	0	0	0	2	2	2	2	2	2	0	0	0	3	0	0	0	0	0	0	0	3	0	0	0	0	0	0	0	0	0	0	0	3	0	0	0	0	0	0	0	0	3	0	0	0	0	0	0	3
CBM54	0	0	0	0	0	0	0	0	0	0	0	0	0	0	0	0	0	0	0	0	0	0	0	0	0	0	0	0	0	0	0	0	0	0	0	0	0	0	1	0	0	0	0	0	1	0	0	0	0
CBM56	0	0	0	0	0	0	0	0	0	0	0	0	0	0	0	0	0	0	0	0	0	0	0	0	0	0	0	0	0	0	0	0	0	0	0	0	0	0	0	0	0	0	0	0	0	0	0	0	0
CBM57	0	0	0	0	0	0	0	0	0	0	0	0	0	0	0	0	0	0	0	0	0	0	0	0	0	0	0	0	0	0	0	0	0	0	0	0	0	0	0	0	0	0	0	0	0	0	0	0	0
CBM6	0	0	0	0	0	0	0	0	0	0	0	0	0	0	0	0	0	0	0	0	0	0	0	0	0	0	0	0	0	0	0	0	0	0	0	0	0	0	0	2	0	0	0	2	0	0	0	0	0
CBM61	0	0	0	0	0	0	0	0	0	0	0	0	0	0	0	0	0	0	0	0	0	0	0	0	0	0	0	0	0	0	0	0	0	0	0	0	0	0	0	0	0	0	0	0	0	0	0	0	0
CBM62	0	0	0	0	0	0	0	0	0	0	0	0	0	0	0	0	0	0	0	0	0	0	0	0	0	0	0	0	0	0	0	0	0	0	0	0	0	0	0	0	0	0	0	0	0	0	0	0	0
CBM66	0	0	0	0	0	0	0	0	0	0	0	0	1	0	0	0	1	0	0	0	1	0	0	0	0	0	1	1	0	0	0	0	1	0	0	0	0	0	0	0	0	1	0	0	0	0	0	0	1
CBM67	0	0	0	0	0	0	0	0	0	0	0	0	1	0	0	0	0	0	0	0	1	0	0	0	0	0	0	0	0	0	0	0	0	0	0	0	0	0	0	10	0	0	0	10	0	0	0	0	1
CBM68	0	0	0	0	0	0	0	0	0	0	0	0	0	0	0	0	0	0	0	0	0	0	0	0	0	0	0	0	0	0	0	0	0	0	0	0	0	0	0	0	0	0	0	0	0	0	0	0	0
CBM69	0	0	0	0	0	0	0	0	0	0	0	0	0	0	0	0	0	0	0	0	0	0	0	0	0	0	0	0	0	0	0	0	0	0	0	0	0	0	0	0	0	0	0	0	0	0	0	0	0
CBM70	0	0	0	0	0	0	0	0	0	0	0	0	0	0	0	0	0	0	0	0	0	0	0	0	0	0	0	0	0	0	0	0	0	0	0	0	0	0	0	0	0	0	0	0	0	0	0	0	0
CBM71	0	0	0	0	0	0	0	0	0	0	0	0	0	0	0	0	0	0	0	0	0	0	0	0	0	0	0	0	0	0	0	0	0	0	0	0	0	0	0	0	0	0	0	0	0	0	0	0	0
CBM72	0	0	0	0	0	0	0	0	0	0	0	0	0	0	0	0	0	0	0	0	0	0	0	0	0	0	0	0	0	0	0	0	0	0	0	0	0	0	0	0	0	0	0	0	0	0	0	0	0
CBM73	1	1	1	0	0	0	0	0	0	0	0	0	0	0	0	0	0	0	0	0	0	0	0	0	0	0	0	0	0	0	0	0	0	0	0	0	0	0	0	0	0	0	0	0	0	0	0	0	0
CBM74	0	0	0	0	0	0	0	0	0	0	0	0	0	0	0	0	0	0	0	0	0	0	0	0	0	0	0	0	0	0	0	0	0	0	0	0	0	0	0	0	0	0	0	0	0	0	0	0	0
CBM77	0	0	0	0	0	0	0	0	0	0	0	0	0	0	0	0	0	0	0	0	0	0	0	0	0	0	0	0	0	0	0	0	0	0	0	0	0	0	0	0	0	0	0	0	0	0	0	0	0
CBM83	0	0	0	0	0	0	0	0	0	0	0	0	0	0	0	0	0	0	0	0	0	0	0	0	0	0	0	0	0	0	0	0	0	0	0	0	0	0	0	0	0	0	0	0	0	0	0	0	0
CBM84	0	0	0	0	0	0	0	0	0	0	0	1	0	0	0	0	0	1	0	0	0	0	0	0	0	0	0	0	0	0	1	0	0	0	0	0	1	0	0	0	0	0	0	0	0	1	0	0	0
CBM9	0	0	0	0	0	0	0	0	0	0	0	0	0	0	0	0	0	0	0	0	0	0	0	0	0	0	0	0	0	0	0	0	0	0	0	0	0	0	0	0	0	0	0	0	0	0	0	0	0
CE1	8	8	6	1	1	1	1	1	1	4	12	6	10	5	4	6	9	6	8	6	15	0	5	5	5	5	6	6	3	2	5	5	13	6	5	4	5	6	2	10	7	14	6	10	3	6	5	6	14
CE11	1	1	1	1	1	1	1	1	1	0	0	0	0	0	0	0	0	0	0	0	0	0	0	0	0	0	0	0	0	0	0	0	0	0	0	0	0	0	0	0	0	0	0	0	0	0	0	0	0
CE12	0	0	0	0	0	0	0	0	0	1	1	2	0	0	1	0	1	2	0	0	0	0	0	1	1	0	1	1	0	1	2	0	0	0	0	1	1	0	0	1	0	0	0	1	0	2	1	0	0
CE14	0	0	0	0	0	0	0	0	0	1	1	0	1	0	1	0	0	0	0	0	1	0	0	0	0	0	0	0	0	0	0	1	1	1	0	1	0	1	0	0	0	1	0	0	0	0	0	0	1
CE15	0	0	0	0	0	0	0	0	0	0	1	2	0	0	0	0	1	2	0	0	0	0	0	0	0	0	0	0	0	0	2	0	0	0	0	0	2	0	0	1	0	0	0	1	0	1	0	0	0
CE16	2	2	2	0	0	0	0	0	0	0	0	0	0	0	0	0	0	0	0	0	0	0	0	0	0	0	0	0	0	0	0	0	0	0	0	0	0	0	0	0	0	0	0	0	0	0	0	0	0
CE17	0	0	0	0	0	0	0	0	0	0	0	0	0	0	0	0	0	0	0	0	0	0	0	0	0	0	1	1	0	0	0	0	1	0	0	0	0	0	0	0	0	1	0	0	0	0	0	0	1
CE19	0	0	0	3	3	3	3	3	3	2	0	1	1	0	2	0	0	1	0	0	1	0	0	0	0	0	0	0	0	0	1	2	1	0	0	2	1	0	0	2	0	0	0	1	0	1	0	0	0
CE2	0	0	0	0	0	0	0	0	0	1	0	0	0	0	1	0	0	0	0	0	0	0	0	0	0	0	0	0	0	0	0	1	0	0	0	1	0	0	0	0	0	0	0	0	0	0	0	0	0
CE3	1	1	1	9	9	9	9	9	9	0	0	0	0	0	0	0	0	0	0	0	1	0	0	0	0	0	1	1	0	0	0	0	1	0	0	0	0	0	2	0	0	0	0	0	2	0	0	0	0
CE4	3	4	2	2	2	2	2	2	2	6	6	7	4	4	6	4	5	7	5	4	6	1	5	0	0	0	3	3	0	1	7	6	4	4	5	6	6	4	3	5	5	4	4	2	1	7	0	4	4
CE6	0	0	0	3	3	3	3	3	3	1	1	0	0	0	1	0	1	0	0	0	0	0	0	0	0	0	0	0	0	0	0	1	0	0	0	1	0	0	0	0	0	0	0	0	0	0	0	0	0
CE7	1	1	1	0	0	0	0	0	0	0	0	0	0	0	0	0	0	0	0	0	0	0	0	1	2	1	2	2	1	1	0	0	0	0	0	0	0	0	0	0	0	0	0	0	0	0	1	0	0
CE8	1	1	1	0	0	0	0	0	0	0	1	0	1	0	0	0	1	0	1	0	0	0	1	0	0	0	0	0	0	0	0	0	0	1	1	0	0	1	0	0	1	0	0	0	0	0	0	0	0
CE9	1	1	1	1	1	1	1	1	1	2	2	2	1	0	2	0	1	2	3	1	1	0	2	1	1	1	1	1	0	1	3	2	2	1	2	2	2	0	0	1	2	1	1	1	0	2	1	1	1
cohesin	0	0	0	0	0	0	0	0	0	0	0	0	0	0	0	0	0	0	0	0	0	0	0	0	0	0	0	0	0	0	0	0	0	0	0	0	0	0	0	0	0	0	0	0	0	0	0	0	0
GH1	2	2	0	0	0	0	0	0	0	8	2	4	12	7	9	8	2	4	8	10	11	0	5	6	6	6	16	16	2	8	7	8	12	10	4	10	6	10	0	2	5	9	10	2	0	5	6	11	9
GH10	0	0	0	0	0	0	0	0	0	0	0	0	0	0	0	0	0	0	0	0	0	0	0	0	0	0	0	0	0	0	0	0	0	0	0	0	0	0	0	0	0	0	0	0	0	0	0	0	0
GH101	0	0	0	0	0	0	0	0	0	0	0	0	0	0	0	0	0	0	0	0	0	0	0	0	0	0	0	0	0	0	0	0	0	0	0	0	0	0	0	0	0	0	0	0	0	0	0	0	0
GH102	1	1	1	0	0	0	0	0	0	0	0	0	0	0	0	0	0	0	0	0	0	0	0	0	0	0	0	0	0	0	0	0	0	0	0	0	0	0	0	0	0	0	0	0	0	0	0	0	0
GH103	1	1	1	0	0	0	0	0	0	0	0	0	0	0	0	0	0	0	0	0	0	0	0	0	0	0	0	0	0	0	0	0	0	0	0	0	0	0	0	0	0	0	0	0	0	0	0	0	0
GH105	1	1	1	1	1	1	1	1	1	3	3	2	1	2	3	2	5	2	2	2	0	0	2	0	0	0	2	1	0	1	2	2	1	2	2	3	2	2	0	0	3	1	2	0	0	2	0	2	1
GH106	0	0	0	0	0	0	0	0	0	0	3	0	1	0	0	0	2	0	0	0	1	0	0	0	0	0	0	0	0	0	0	0	1	0	0	0	0	0	0	6	0	1	0	6	0	0	0	0	1
GH108	1	1	0	0	0	0	0	0	0	0	0	0	0	0	0	0	0	0	0	0	0	0	0	0	0	0	0	0	0	0	0	0	0	0	0	0	0	0	0	0	0	0	0	0	0	0	0	0	0
GH109	4	4	2	5	5	5	5	5	5	5	12	5	4	5	5	3	10	4	3	5	9	0	3	0	0	0	5	5	0	0	4	4	9	5	3	6	5	4	0	6	3	6	5	6	0	5	0	5	6
GH110	0	0	0	2	2	2	2	2	2	0	0	0	0	0	0	0	0	0	0	0	0	0	0	0	0	0	0	0	0	0	0	0	0	0	0	0	0	0	0	0	0	0	0	0	0	0	0	0	0
GH112	0	0	0	0	0	0	0	0	0	0	1	0	1	1	0	1	2	0	1	1	1	0	0	0	0	0	0	0	0	0	0	1	1	1	1	1	0	1	0	0	1	1	1	0	0	0	0	1	1
GH113	0	0	0	0	0	0	0	0	0	0	0	0	0	0	0	0	0	0	0	0	0	0	0	0	0	0	0	0	0	0	0	0	0	0	0	0	0	0	0	0	0	0	0	0	0	0	0	0	0
GH115	0	0	0	0	0	0	0	0	0	0	0	0	0	0	1	0	0	0	0	0	0	0	0	0	0	0	0	0	0	0	0	1	0	0	0	1	0	0	0	0	0	0	0	0	0	0	0	0	0
GH116	0	0	0	0	0	0	0	0	0	0	0	0	0	0	0	0	0	0	0	0	0	0	0	0	0	0	0	0	0	0	0	0	0	0	0	0	0	0	0	0	0	0	0	0	0	0	0	0	0
GH117	0	0	0	0	0	0	0	0	0	0	0	0	0	0	0	0	0	0	0	0	0	0	0	0	0	0	0	0	0	0	0	0	0	0	0	0	0	0	0	0	0	0	0	0	0	0	0	0	0
GH120	0	0	0	0	0	0	0	0	0	0	0	0	0	0	0	0	1	0	0	0	0	0	0	0	0	0	0	0	0	0	0	0	0	0	0	0	0	0	0	2	0	0	0	2	0	0	0	0	0
GH123	0	0	0	1	1	1	1	1	1	0	0	0	0	0	0	0	0	0	0	0	0	0	0	0	0	0	1	1	0	1	0	0	0	0	0	0	0	0	0	0	0	0	0	0	0	0	0	0	0
GH125	0	0	0	0	0	0	0	0	0	0	1	0	0	0	0	0	1	0	0	0	0	0	0	0	0	0	2	2	0	2	0	0	0	0	0	0	0	0	0	0	0	0	0	0	0	0	0	0	0
GH127	1	1	0	0	0	0	0	0	0	0	0	0	0	0	0	0	0	0	0	0	0	0	0	0	0	0	0	0	0	0	0	0	0	0	1	0	0	0	0	1	1	0	0	1	0	0	0	0	0
GH128	0	0	0	0	0	0	0	0	0	0	0	0	0	0	0	0	0	0	0	0	0	0	0	0	0	0	0	0	0	0	0	0	0	0	0	0	0	0	0	0	0	0	0	0	0	0	0	0	0
GH129	0	0	0	0	0	0	0	0	0	0	0	0	0	0	0	0	0	0	1	0	0	0	1	0	0	0	0	0	0	0	0	0	0	0	0	0	0	0	0	0	0	0	0	0	0	0	0	0	0
GH13	9	9	5	3	3	3	3	3	3	10	12	11	12	9	10	9	11	13	14	10	10	0	8	4	4	4	5	5	1	2	15	10	11	11	9	11	11	11	2	7	9	10	10	7	2	13	4	11	10
GH130	0	0	0	0	0	0	0	0	0	0	0	0	0	0	0	0	0	0	0	0	0	0	0	0	0	0	1	1	0	0	0	0	0	0	0	0	0	0	0	0	0	2	0	0	0	0	0	0	0
GH133	0	0	0	0	0	0	0	0	0	0	0	0	0	0	0	0	0	0	0	0	0	0	0	0	0	0	0	0	0	0	0	0	0	0	0	0	0	0	0	0	0	0	0	0	0	0	0	0	0
GH136	0	0	0	0	0	0	0	0	0	0	0	0	1	0	0	0	0	0	0	0	1	0	0	0	0	0	0	0	0	0	0	0	1	0	0	0	0	0	0	0	0	1	0	0	0	0	0	0	1
GH137	0	0	0	0	0	0	0	0	0	0	0	0	0	0	0	0	0	0	0	0	0	0	0	0	0	0	0	0	0	0	0	0	0	0	0	0	0	0	0	0	0	0	0	0	0	0	0	0	0
GH138	0	0	0	0	0	0	0	0	0	0	1	0	0	0	0	0	0	0	0	0	0	0	0	0	0	0	0	0	0	0	0	0	0	0	0	0	0	0	0	0	0	0	0	0	0	0	0	0	0
GH140	0	0	0	0	0	0	0	0	0	0	1	0	0	0	0	0	1	0	0	0	0	0	0	2	1	2	0	0	2	0	0	0	0	0	0	0	0	0	0	5	0	0	0	4	0	0	2	0	0
GH141	0	0	0	1	1	1	1	1	1	0	0	0	0	0	0	0	0	0	0	0	0	0	0	0	0	0	0	0	0	0	0	0	0	0	0	0	0	0	0	0	0	0	0	0	0	0	0	0	0
GH142	0	0	0	0	0	0	0	0	0	0	0	0	0	0	0	0	0	0	0	0	0	0	0	0	0	0	0	0	0	0	0	0	0	0	0	0	0	0	0	1	0	0	0	1	0	0	0	0	0
GH143	0	0	0	0	0	0	0	0	0	0	0	0	0	0	0	0	0	0	0	0	0	0	0	0	0	0	0	0	0	0	0	0	0	0	0	0	0	0	0	0	0	0	0	0	0	0	0	0	0
GH144	0	0	0	0	0	0	0	0	0	0	0	0	0	0	0	0	0	0	0	0	0	0	0	0	0	0	0	0	0	0	0	0	0	0	0	0	0	0	0	0	0	0	0	0	0	0	0	0	0
GH146	0	0	0	0	0	0	0	0	0	0	0	0	0	0	0	0	0	0	0	0	0	0	0	0	0	0	0	0	0	0	0	0	0	0	0	0	0	0	0	0	0	0	0	0	0	0	0	0	0
GH151	0	0	0	0	0	0	0	0	0	0	1	0	0	0	0	0	0	0	1	0	0	0	3	0	0	0	0	0	0	0	0	0	0	0	1	0	0	0	0	0	1	0	0	0	0	0	0	0	0
GH154	0	0	0	0	0	0	0	0	0	0	1	0	2	2	0	1	1	0	1	2	2	0	1	0	0	0	1	1	0	0	0	0	2	2	1	0	0	2	0	1	1	2	2	1	0	0	0	2	2
GH156	0	0	0	0	0	0	0	0	0	0	0	0	0	0	0	0	0	0	0	0	0	0	0	0	0	0	0	0	0	0	0	0	0	0	0	0	0	0	0	0	0	0	0	0	0	0	0	0	0
GH159	0	0	0	0	0	0	0	0	0	0	0	0	0	0	0	0	0	0	0	0	0	0	0	0	0	0	0	0	0	0	0	0	0	0	0	0	0	0	0	0	0	0	0	0	0	0	0	0	0
GH16	0	0	0	2	3	2	3	2	3	0	0	0	0	0	0	0	0	0	0	0	0	0	0	0	0	0	0	0	0	0	0	0	0	0	0	0	0	0	0	0	0	0	0	0	0	0	0	0	0
GH161	0	0	0	0	0	0	0	0	0	0	0	0	0	0	0	0	0	0	0	0	0	0	0	0	0	0	0	0	0	0	0	0	0	0	0	0	0	0	0	0	0	0	0	0	0	0	0	0	0
GH163	0	0	0	0	0	0	0	0	0	0	0	0	0	0	0	0	0	0	0	0	0	0	0	0	0	0	0	0	0	0	0	0	0	0	0	0	0	0	0	0	0	0	0	0	0	0	0	0	0
GH164	0	0	0	0	0	0	0	0	0	0	1	0	0	0	0	0	2	1	0	0	0	0	0	1	1	1	1	1	1	1	0	0	0	0	0	0	1	0	0	0	0	0	0	0	0	1	1	0	0
GH165	0	0	0	0	0	0	0	0	0	0	0	1	0	0	0	0	0	1	0	0	0	0	0	0	0	0	0	0	0	0	1	0	0	0	0	0	1	0	0	0	0	0	0	0	0	1	0	0	0
GH166	0	0	0	0	0	0	0	0	0	0	0	0	0	0	0	0	0	0	0	0	0	0	0	0	0	0	0	0	0	0	0	0	0	0	0	0	0	0	0	0	0	0	0	0	0	0	0	0	0
GH170	0	0	0	0	0	0	0	0	0	0	0	0	1	1	0	1	0	0	1	1	1	0	0	2	2	1	3	3	0	2	0	0	1	1	1	0	0	0	0	0	1	1	1	0	0	0	2	1	1
GH171	0	0	0	0	0	0	0	0	0	0	0	0	1	0	0	0	0	0	0	0	1	0	0	0	0	0	0	0	0	0	0	0	1	0	0	0	0	0	0	0	0	1	0	0	0	0	0	0	1
GH18	1	1	0	1	1	1	1	1	1	2	3	3	2	2	2	1	2	4	2	2	1	0	2	0	0	0	2	2	0	2	4	2	1	2	1	2	3	2	1	1	2	1	2	1	1	4	0	2	1
GH19	2	2	1	0	0	0	0	0	0	0	0	0	0	0	0	0	0	0	0	0	0	0	0	0	0	0	0	0	0	0	0	0	0	0	0	0	0	0	0	0	0	0	0	0	0	0	0	0	0
GH2	0	0	0	6	6	6	6	6	6	4	9	0	2	3	5	3	10	0	3	3	1	1	3	1	1	1	3	2	1	2	1	5	3	5	2	5	1	4	0	12	3	2	3	10	0	0	1	3	2
GH20	0	0	0	10	11	10	11	10	11	0	0	0	0	0	0	0	0	0	0	0	0	0	0	0	0	0	2	2	0	0	0	0	0	0	0	0	0	0	0	0	0	0	0	0	0	0	0	0	0
GH23	7	8	3	0	0	0	0	0	0	1	1	1	1	0	1	0	1	1	1	0	1	0	0	0	0	0	3	2	0	2	1	0	0	0	1	0	1	0	0	1	2	0	0	1	0	1	0	0	0
GH24	1	3	0	0	0	0	0	0	0	0	0	0	0	0	0	0	0	0	0	0	0	0	0	0	0	0	0	0	0	0	0	0	0	0	0	0	0	0	0	0	0	0	0	0	0	0	0	0	0
GH25	0	0	0	0	0	0	0	0	0	2	1	1	2	2	2	2	1	2	3	2	2	2	3	2	2	2	1	1	1	1	2	2	3	2	1	2	1	2	1	1	1	3	2	1	1	2	2	2	3
GH26	0	0	0	0	0	0	0	0	0	0	0	0	0	0	0	0	0	0	0	0	0	0	0	0	0	0	0	0	0	0	0	0	0	0	0	0	0	0	0	0	0	0	0	0	0	0	0	0	0
GH27	0	0	0	1	1	1	1	1	1	1	0	0	1	0	1	1	0	0	1	1	1	0	0	0	0	0	0	0	0	0	0	1	1	1	0	1	0	1	0	1	0	1	1	1	0	0	0	1	1
GH28	0	0	0	0	0	0	0	0	0	2	4	2	3	1	3	1	5	2	2	1	2	0	2	0	0	0	1	1	0	1	3	3	2	1	2	3	2	1	0	0	2	2	1	0	0	2	0	1	2
GH29	0	0	0	3	3	3	3	3	3	0	0	0	0	0	0	0	0	0	0	0	0	0	0	0	0	0	3	3	0	0	0	0	0	0	0	0	0	0	0	4	0	0	0	4	0	0	0	0	0
GH3	2	2	2	1	1	1	1	1	1	1	4	2	5	2	1	2	5	2	0	1	5	1	1	0	0	0	5	5	0	3	2	1	5	1	0	1	0	2	2	18	0	6	1	19	2	2	0	1	4
GH30	1	1	0	0	0	0	0	0	0	0	0	0	0	0	0	0	0	0	0	0	0	0	0	0	0	0	0	0	0	0	0	0	0	0	0	0	0	0	0	1	0	0	0	1	0	0	0	0	0
GH31	3	3	0	2	2	2	2	2	2	1	4	2	2	0	1	0	2	4	1	0	2	0	2	2	2	2	0	0	0	0	4	0	2	1	2	1	4	0	0	5	2	2	0	5	0	2	2	0	2
GH32	0	0	0	0	0	0	0	0	0	3	5	1	3	2	4	3	2	1	1	2	3	0	1	1	1	1	1	1	0	1	1	3	3	2	1	4	1	2	0	1	1	3	2	0	0	1	1	2	3
GH33	1	1	1	5	5	5	5	5	5	0	0	0	0	0	0	0	0	0	1	0	0	0	1	0	0	0	2	2	0	1	0	0	0	2	1	0	0	2	0	0	1	0	0	0	0	0	0	0	0
GH35	0	0	0	2	2	2	2	2	2	0	0	0	0	0	0	0	0	0	0	0	0	0	0	0	0	0	5	5	0	4	0	0	0	0	0	0	0	0	0	2	0	0	0	2	0	0	0	0	0
GH36	0	0	0	2	2	2	2	2	2	3	3	3	3	1	4	1	2	3	3	1	5	0	3	0	0	0	2	2	0	2	4	3	6	3	2	3	3	2	0	3	2	4	1	3	0	3	0	2	4
GH37	2	2	1	1	1	1	1	1	1	0	0	0	0	0	0	0	0	0	0	0	0	0	0	0	0	0	0	0	0	0	0	0	0	0	0	0	0	0	0	0	0	0	0	0	0	0	0	0	0
GH38	0	0	0	0	0	0	0	0	0	0	6	0	0	0	0	0	6	0	1	0	0	0	1	0	0	0	3	3	0	1	0	0	0	0	1	0	0	0	0	0	1	0	0	0	0	0	0	0	0
GH39	0	0	0	0	0	0	0	0	0	1	0	0	2	1	1	1	0	0	1	1	1	0	1	0	0	0	1	1	0	0	0	1	1	1	1	1	0	1	0	0	1	1	1	0	0	0	0	1	1
GH4	2	2	2	0	0	0	0	0	0	3	4	5	3	2	3	2	4	5	2	3	3	0	2	0	0	0	3	3	0	2	6	3	3	3	2	4	5	2	0	0	3	2	2	0	0	5	0	3	2
GH42	0	0	0	0	0	0	0	0	0	1	4	0	0	0	1	0	5	1	0	0	0	0	0	1	1	1	3	3	1	3	0	1	0	0	0	1	1	0	0	3	0	0	0	3	0	1	1	0	0
GH43	1	1	1	0	1	0	1	0	1	1	4	0	1	0	1	0	2	0	0	0	1	0	0	0	0	0	5	5	0	0	0	1	1	0	0	1	0	0	0	9	0	1	0	9	0	0	0	0	1
GH5	1	1	0	0	0	0	0	0	0	2	2	1	1	1	2	2	1	1	1	2	1	1	0	0	0	0	0	0	0	0	1	1	1	2	0	2	1	2	0	1	0	1	2	0	0	1	0	2	1
GH50	0	0	0	0	0	0	0	0	0	0	0	0	0	0	0	0	0	0	0	0	0	0	0	0	0	0	0	0	0	0	0	0	0	0	0	0	0	0	0	0	0	0	0	0	0	0	0	0	0
GH51	0	0	0	0	0	0	0	0	0	0	1	0	0	0	0	0	1	0	0	0	0	0	0	0	0	0	2	1	0	1	0	0	0	0	0	0	0	0	0	1	0	0	0	1	0	0	0	0	0
GH53	0	0	0	0	0	0	0	0	0	0	0	0	0	0	0	0	0	0	0	0	0	0	0	0	0	0	0	0	0	0	0	0	0	0	0	0	0	0	0	1	0	0	0	0	0	0	0	0	0
GH55	0	0	0	0	0	0	0	0	0	0	0	0	0	0	0	0	0	0	0	0	0	0	0	0	0	0	0	0	0	0	0	0	0	0	0	0	0	0	0	0	0	0	0	0	0	0	0	0	0
GH57	0	0	0	1	1	1	1	1	1	0	0	0	0	0	0	0	0	0	0	0	0	0	0	0	0	0	0	0	0	0	0	0	0	0	0	0	0	0	0	0	0	0	0	0	0	0	0	0	0
GH59	0	0	0	0	0	0	0	0	0	0	0	0	1	0	0	0	0	0	0	0	1	0	0	0	0	0	0	0	0	0	0	0	1	0	0	0	0	0	0	0	0	1	0	0	0	0	0	0	1
GH63	0	0	0	0	0	0	0	0	0	0	0	0	0	0	0	0	0	0	0	0	0	0	0	0	0	0	0	0	0	0	0	0	0	0	0	0	0	0	0	0	0	0	0	0	0	0	0	0	0
GH65	0	0	0	0	0	0	0	0	0	0	1	0	0	0	0	0	1	0	0	0	0	0	0	1	1	1	3	3	0	1	0	0	0	0	0	0	0	0	0	0	0	0	0	0	0	0	1	0	0
GH66	0	0	0	0	0	0	0	0	0	0	0	1	0	0	0	0	0	1	0	0	0	0	0	0	0	0	0	0	0	0	1	0	0	0	0	0	1	0	0	0	0	0	0	0	0	1	0	0	0
GH67	0	0	0	0	0	0	0	0	0	0	1	0	0	0	0	0	0	0	0	0	0	0	0	0	0	0	0	0	0	0	0	0	0	0	0	0	0	0	0	0	0	0	0	0	0	0	0	0	0
GH73	2	2	1	0	0	0	0	0	0	0	0	2	1	0	0	0	0	2	1	0	1	2	1	2	2	2	6	7	1	4	2	0	0	0	1	0	2	0	0	1	1	0	0	0	0	2	2	0	0
GH74	0	0	0	0	0	0	0	0	0	0	0	0	0	0	0	0	0	0	0	0	0	0	0	0	0	0	0	0	0	0	0	0	0	0	0	0	0	0	0	0	0	0	0	0	0	0	0	0	0
GH75	0	0	0	1	1	1	1	1	1	0	0	0	0	0	0	0	0	0	0	0	0	0	0	0	0	0	0	0	0	0	0	0	0	0	0	0	0	0	0	0	0	0	0	0	0	0	0	0	0
GH76	0	0	0	0	0	0	0	0	0	0	3	0	0	0	0	0	3	0	0	0	0	0	0	0	0	0	1	1	0	1	0	0	0	0	0	0	0	0	0	0	0	0	0	0	0	0	0	0	0
GH77	1	1	0	1	1	1	1	1	1	2	2	1	2	2	2	1	1	2	2	2	1	0	2	0	0	0	0	0	0	0	2	2	1	2	2	2	2	2	1	1	2	1	2	1	0	1	0	2	0
GH78	0	0	0	1	1	1	1	1	1	0	0	0	1	0	0	0	0	0	0	0	1	0	0	0	0	0	2	2	0	0	0	0	0	0	0	0	0	0	0	11	0	0	0	11	0	0	0	0	1
GH79	0	0	0	0	0	0	0	0	0	0	1	0	0	0	0	0	1	0	0	0	0	0	0	0	0	0	0	0	0	0	0	0	0	0	0	0	0	0	0	1	0	0	0	0	0	0	0	0	0
GH8	1	1	0	0	0	0	0	0	0	0	0	0	0	0	0	0	0	0	0	0	0	0	0	1	1	1	0	0	0	0	0	0	0	0	0	0	0	0	0	0	0	0	0	0	0	0	1	0	0
GH81	0	0	0	0	0	0	0	0	0	0	0	0	0	0	0	0	0	0	0	0	0	0	0	0	0	0	0	0	0	0	0	0	0	0	0	0	0	0	0	0	0	0	0	0	0	0	0	0	0
GH84	0	0	0	1	2	2	2	1	2	0	0	0	0	0	0	0	0	0	0	0	0	0	0	0	0	0	0	0	0	0	0	0	0	0	0	0	0	0	0	0	0	0	0	0	0	0	0	0	0
GH85	0	0	0	0	0	0	0	0	0	0	0	0	0	0	0	0	0	0	0	0	0	0	0	0	0	0	0	0	0	0	0	0	0	0	0	0	0	0	0	0	0	0	0	0	0	0	0	0	0
GH88	0	0	0	0	0	0	0	0	0	3	3	0	4	3	4	3	3	1	2	2	4	0	1	0	0	0	2	2	0	0	1	4	4	2	1	4	1	3	0	1	1	3	2	1	0	1	0	2	4
GH89	0	0	0	0	2	2	2	0	2	0	0	0	0	0	0	0	0	0	1	0	0	0	1	0	0	0	0	0	0	0	0	0	0	0	1	0	0	0	0	0	1	0	0	0	0	0	0	0	0
GH9	0	0	0	0	0	0	0	0	0	0	0	0	0	0	0	0	0	0	0	0	0	0	0	0	0	0	0	0	0	0	0	0	0	0	0	0	0	0	0	0	0	0	0	0	0	0	0	0	0
GH91	0	0	0	0	0	0	0	0	0	0	0	0	0	0	0	0	0	0	0	0	0	0	0	0	0	0	0	0	0	0	0	0	0	0	0	0	0	0	0	0	0	0	0	0	0	0	0	0	0
GH92	0	0	0	0	0	0	0	0	0	0	0	0	0	0	0	0	0	0	0	0	0	0	0	0	0	0	1	1	0	1	0	0	0	0	0	0	0	0	0	0	0	0	0	0	0	0	0	0	0
GH93	0	0	0	0	0	0	0	0	0	0	0	0	0	0	0	0	0	0	0	0	0	0	0	0	0	0	0	0	0	0	0	0	0	0	0	0	0	0	0	0	0	0	0	0	0	0	0	0	0
GH94	0	0	0	0	0	0	0	0	0	0	0	0	0	0	0	0	0	0	0	0	0	0	0	0	0	0	1	1	0	0	0	0	0	0	0	0	0	0	0	0	0	0	0	0	0	0	0	0	0
GH95	0	0	0	2	2	2	2	2	2	0	0	0	0	0	0	0	0	0	0	0	0	0	0	0	0	0	1	0	0	1	0	0	0	0	0	0	0	0	0	1	0	0	0	1	0	0	0	0	0
GH97	0	0	0	1	1	1	1	1	1	0	0	0	0	0	0	0	0	0	0	0	0	0	0	0	0	0	0	0	0	0	0	0	0	0	0	0	0	0	0	0	0	0	0	0	0	0	0	0	0
GH98	0	0	0	0	0	0	0	0	0	0	0	0	0	0	0	0	0	0	0	0	0	0	0	0	0	0	0	0	0	0	0	0	0	0	0	0	0	0	0	0	0	0	0	0	0	0	0	0	0
GH99	0	0	0	0	0	0	0	0	0	0	0	0	0	0	0	0	0	0	0	0	0	0	0	0	0	0	0	0	0	0	0	0	0	0	0	0	0	0	0	0	0	0	0	0	0	0	0	0	0
GT1	1	1	1	0	0	0	0	0	0	0	0	0	0	0	0	0	0	0	0	0	0	0	0	0	0	0	0	0	0	0	0	0	0	0	0	0	0	0	0	0	0	0	0	0	0	0	0	0	0
GT10	0	0	0	2	2	2	2	2	2	0	0	0	0	0	0	0	0	0	0	0	0	0	0	0	0	0	0	0	0	0	0	0	0	0	0	0	0	0	0	0	0	0	0	0	0	0	0	0	0
GT100	0	0	0	0	0	0	0	0	0	0	0	0	0	0	1	0	0	0	0	0	0	0	0	0	0	0	0	0	0	0	0	0	0	0	0	0	0	0	0	0	0	0	0	0	0	0	0	0	0
GT101	0	0	0	0	0	0	0	0	0	0	1	0	0	0	1	0	1	0	0	0	0	0	0	3	3	3	0	0	3	0	0	0	0	0	0	0	0	0	0	0	0	0	0	0	0	0	3	0	0
GT102	0	0	0	0	0	0	0	0	0	0	0	0	0	0	0	0	0	0	0	0	0	0	0	0	0	0	0	0	0	0	0	0	0	0	0	0	0	0	0	0	0	0	0	0	0	0	0	0	0
GT105	0	0	0	0	0	0	0	0	0	0	0	0	0	0	0	0	0	0	1	0	0	0	1	0	0	0	0	0	0	0	0	0	0	0	1	0	0	0	0	0	1	0	0	0	0	0	0	0	0
GT108	0	0	0	0	0	0	0	0	0	0	0	0	0	0	0	0	0	0	0	0	0	0	0	0	0	0	1	1	0	0	0	0	0	0	0	0	0	0	0	0	0	0	0	0	0	0	0	0	0
GT11	0	0	0	3	3	3	3	3	3	1	0	0	1	0	1	0	0	0	0	0	0	0	0	0	0	0	0	0	0	0	0	0	0	0	0	0	0	0	0	2	0	0	0	2	0	0	0	0	0
GT111	0	0	0	0	0	0	0	0	0	0	2	2	0	0	1	0	1	2	0	0	0	0	0	1	0	1	0	0	1	0	2	0	0	0	0	0	2	0	0	4	0	0	0	4	0	2	1	0	0
GT113	0	0	0	0	0	0	0	0	0	0	1	0	0	0	0	0	1	0	0	0	0	0	0	0	1	1	1	1	1	1	0	0	0	0	0	0	0	0	0	0	0	0	0	0	0	0	1	0	0
GT13	0	0	0	0	0	0	0	0	0	0	0	0	0	0	0	0	0	0	0	0	0	0	0	0	0	0	0	0	0	0	0	0	0	0	0	0	0	0	0	0	0	0	0	0	0	0	0	0	0
GT14	0	0	0	0	0	0	0	0	0	0	0	0	0	0	0	0	0	0	0	0	0	0	0	1	0	1	0	0	1	0	0	0	0	0	0	0	0	0	0	0	0	0	0	1	0	0	1	0	0
GT17	0	0	0	0	0	0	0	0	0	2	0	0	0	0	2	0	0	0	0	0	0	0	0	0	0	0	0	0	0	0	0	0	0	0	0	0	0	0	0	0	0	0	0	0	0	0	0	0	0
GT19	1	1	1	1	1	1	1	1	1	0	1	0	0	0	0	0	1	0	0	0	0	0	0	0	0	0	0	1	0	2	0	0	0	0	0	0	0	0	0	0	0	0	0	0	0	0	0	0	0
GT2	10	13	8	16	16	16	16	16	16	24	55	21	22	12	37	16	41	25	24	21	17	4	24	6	6	7	5	5	4	4	22	19	16	22	19	20	19	13	3	12	22	13	21	16	3	22	7	22	13
GT20	1	1	1	0	0	0	0	0	0	0	0	0	0	0	0	0	0	0	0	0	0	0	0	0	0	0	0	0	0	0	0	0	0	0	0	0	0	0	0	0	0	0	0	0	0	0	0	0	0
GT21	0	0	0	0	0	0	0	0	0	0	0	0	0	0	0	0	0	0	0	0	0	0	0	0	0	0	0	0	0	0	0	0	0	0	0	0	0	0	0	0	0	0	0	0	0	0	0	0	0
GT22	0	0	0	0	0	0	0	0	0	0	0	0	0	0	0	0	0	0	0	0	0	0	0	0	0	0	0	0	0	0	0	0	0	0	0	0	0	0	0	0	0	0	0	0	0	0	0	0	0
GT23	0	0	0	0	0	0	0	0	0	0	0	1	0	0	0	0	0	1	0	0	1	0	0	0	0	0	0	0	0	0	1	0	1	0	0	0	1	0	0	2	0	0	0	2	0	1	0	0	0
GT25	0	0	0	0	0	0	0	0	0	0	0	0	0	0	0	0	0	0	0	0	0	0	0	0	0	0	0	0	0	0	0	0	0	0	0	0	0	0	0	0	0	0	0	0	0	0	0	0	0
GT26	1	1	0	1	1	1	1	1	1	0	0	0	0	0	0	1	0	1	0	1	0	0	0	1	1	1	1	1	1	1	0	0	1	0	0	1	0	0	0	1	0	0	1	2	0	0	1	0	0
GT27	0	0	0	0	0	0	0	0	0	0	1	0	1	0	0	1	1	0	0	1	1	0	1	1	0	1	0	0	1	0	0	0	0	1	1	0	0	0	0	1	1	0	1	1	0	0	1	1	0
GT28	1	1	1	2	2	2	2	2	2	2	2	1	1	2	3	2	2	2	2	1	1	2	1	1	1	1	1	1	1	1	1	1	2	1	0	1	1	2	1	2	0	1	1	2	1	1	1	2	1
GT3	0	0	0	0	0	0	0	0	0	0	0	0	0	0	0	0	0	0	0	0	0	0	0	0	0	0	0	0	0	0	0	0	0	0	0	0	0	0	0	0	0	0	0	0	0	0	0	0	0
GT30	1	1	0	1	1	1	1	1	1	0	0	0	0	0	0	0	0	0	0	0	0	0	0	0	0	0	0	0	0	0	0	0	0	0	0	0	0	0	0	0	0	0	0	0	0	0	0	0	0
GT31	0	0	0	1	1	1	1	1	1	0	0	0	0	0	0	0	0	0	0	0	0	0	0	0	0	0	0	0	0	0	0	0	0	0	0	0	0	0	0	0	0	0	0	0	0	0	0	0	0
GT32	0	0	0	0	0	0	0	0	0	1	1	1	0	0	2	0	2	2	0	0	0	0	0	1	1	1	1	1	1	0	0	0	0	0	0	0	1	0	0	0	0	0	0	0	0	1	1	0	0
GT35	2	2	0	1	1	1	1	1	1	2	2	2	2	2	2	2	2	2	2	2	2	0	1	0	0	0	1	1	0	1	2	2	2	2	1	2	2	2	1	2	1	2	2	1	1	2	0	2	2
GT39	0	0	0	1	1	1	1	1	1	1	0	0	0	1	1	0	0	0	0	2	0	0	0	0	0	0	0	0	0	0	0	1	0	2	0	1	0	1	1	0	0	0	2	0	1	0	0	2	0
GT4	6	7	3	14	14	14	14	14	14	3	22	1	4	4	10	4	9	4	4	9	3	0	5	5	4	4	4	5	6	5	1	3	7	9	4	5	0	4	1	1	5	1	9	5	1	2	4	9	1
GT5	1	1	0	0	0	0	0	0	0	0	1	1	1	1	1	1	1	1	1	1	1	0	1	0	0	0	1	1	0	1	1	1	1	1	1	1	1	1	1	2	1	1	1	2	1	1	0	1	1
GT51	4	5	3	2	3	3	3	2	3	2	2	3	4	4	2	3	2	3	3	4	3	0	3	3	3	3	3	3	3	2	3	2	4	4	2	2	2	4	0	1	2	3	4	1	0	3	3	4	3
GT56	1	1	0	0	0	0	0	0	0	0	0	0	0	0	0	0	0	0	0	0	0	0	0	0	0	0	0	0	0	0	0	0	0	0	0	0	0	0	0	0	0	0	0	0	0	0	0	0	0
GT6	0	0	0	0	0	0	0	0	0	0	0	0	0	0	0	0	0	0	0	0	0	0	0	0	0	0	0	0	0	0	0	0	0	0	0	0	0	0	0	0	0	0	0	0	0	0	0	0	0
GT7	0	0	0	0	0	0	0	0	0	0	0	0	0	0	0	0	0	0	0	0	0	0	0	0	0	0	0	0	0	0	0	0	0	0	0	0	0	0	0	0	0	0	0	0	0	0	0	0	0
GT73	1	1	0	0	0	0	0	0	0	0	2	0	0	0	0	0	1	0	0	0	0	0	0	0	0	0	0	0	0	0	0	0	0	0	0	0	0	0	0	0	0	0	0	0	0	0	0	0	0
GT74	0	0	0	0	0	0	0	0	0	0	0	0	0	0	0	0	0	0	0	0	0	0	0	0	0	0	0	0	0	0	0	0	0	0	0	0	0	0	0	0	0	0	0	0	0	0	0	0	0
GT76	0	0	0	0	0	0	0	0	0	0	0	0	0	0	0	0	0	0	0	0	0	0	0	0	0	0	0	0	0	0	0	0	0	0	0	0	0	0	0	0	0	0	0	0	1	0	0	0	0
GT77	0	0	0	0	0	0	0	0	0	0	0	0	0	0	0	0	0	0	0	0	0	0	0	0	0	0	0	0	0	0	0	0	0	0	0	0	0	0	0	0	0	0	0	0	0	0	0	0	0
GT8	2	3	0	3	3	3	3	3	3	2	1	3	1	0	2	1	1	3	1	1	0	0	1	6	6	3	2	2	3	0	3	1	0	1	1	1	1	0	0	2	1	0	1	2	0	3	6	1	0
GT80	0	0	0	0	0	0	0	0	0	0	0	0	0	0	0	0	0	0	0	0	0	0	0	0	0	0	0	0	0	0	0	0	0	0	0	0	0	0	0	0	0	0	0	0	0	0	0	0	0
GT81	0	0	0	0	0	0	0	0	0	0	0	0	0	0	0	0	0	0	1	0	0	1	1	0	0	0	0	0	0	0	0	0	0	0	1	0	0	0	0	0	1	0	0	0	0	0	0	0	0
GT83	2	2	2	0	0	0	0	0	0	0	1	0	0	0	0	0	1	0	2	1	0	0	2	0	0	0	0	0	0	0	0	0	0	1	1	0	0	1	0	1	2	0	1	1	0	0	0	1	0
GT84	0	0	0	0	0	0	0	0	0	0	0	0	0	0	0	0	0	0	0	0	0	0	0	0	0	0	0	0	0	0	0	0	0	0	0	0	0	0	0	0	0	0	0	0	0	0	0	0	0
GT87	0	0	0	0	0	0	0	0	0	0	0	0	0	0	0	0	0	0	0	0	0	0	0	0	0	0	0	0	0	0	0	0	0	0	0	0	0	0	0	0	0	0	0	0	0	0	0	0	0
GT89	0	0	0	0	0	0	0	0	0	0	0	0	0	0	0	0	0	0	0	0	0	0	0	0	0	0	0	0	0	0	0	0	0	0	0	0	0	0	0	0	0	0	0	0	0	0	0	0	0
GT9	3	3	0	2	2	2	2	2	2	0	0	0	0	0	0	0	0	0	0	0	0	0	0	0	0	0	0	0	0	0	0	0	0	0	0	0	0	0	0	0	0	0	0	0	0	0	0	0	0
GT90	0	0	0	0	0	0	0	0	0	0	0	0	0	0	0	0	0	0	0	0	0	0	0	0	0	0	0	0	0	0	0	0	0	0	0	0	0	0	0	0	0	0	0	0	0	0	0	0	0
GT92	0	0	0	0	0	0	0	0	0	0	0	0	0	0	0	0	0	0	0	0	0	0	0	0	0	0	0	0	0	0	0	0	0	0	0	0	0	0	0	0	0	0	0	0	0	0	0	0	0
GT94	0	0	0	0	0	0	0	0	0	0	0	0	0	0	1	1	0	0	0	1	0	0	0	0	0	0	0	0	0	0	0	0	0	0	0	0	0	0	0	0	0	0	1	0	0	0	0	0	0
PL1	0	0	0	0	0	0	0	0	0	0	0	0	0	0	0	0	0	0	0	0	0	0	0	0	0	0	0	0	0	0	0	0	0	0	0	0	0	0	0	0	0	0	0	0	0	0	0	0	0
PL10	0	0	0	0	0	0	0	0	0	0	0	0	0	0	0	0	0	0	0	0	0	0	0	0	0	0	0	0	0	0	0	0	0	0	0	0	0	0	0	0	0	0	0	0	0	0	0	0	0
PL11	0	0	0	0	0	0	0	0	0	0	0	0	0	0	0	0	3	0	0	0	0	0	0	0	0	0	0	0	0	0	0	0	0	0	0	0	0	0	0	0	1	0	0	0	0	0	0	0	0
PL12	0	0	0	0	0	0	0	0	0	0	1	0	1	0	1	0	1	0	1	0	1	0	0	0	0	0	1	1	0	0	0	1	1	0	0	1	0	0	0	0	0	1	0	0	0	0	0	0	1
PL15	0	0	0	0	0	0	0	0	0	0	0	0	0	0	0	0	0	0	0	0	0	0	0	0	0	0	0	0	0	0	0	0	0	0	0	0	0	0	0	0	0	0	0	0	0	0	0	0	0
PL17	0	0	0	0	0	0	0	0	0	0	1	0	0	0	0	0	1	0	0	0	0	0	0	0	0	0	0	0	0	0	0	0	0	0	0	0	0	0	0	0	1	0	0	0	0	0	0	0	0
PL22	0	1	0	0	0	0	0	0	0	0	0	1	0	0	0	0	2	1	0	0	0	0	0	0	0	0	0	0	0	0	2	0	0	0	0	0	0	0	0	0	0	0	0	0	0	1	0	0	0
PL26	0	0	0	0	0	0	0	0	0	0	0	0	0	0	0	0	0	0	0	0	1	0	0	0	0	0	0	0	0	0	0	0	1	0	0	0	0	0	0	0	0	1	0	0	0	0	0	0	1
PL27	0	0	0	0	0	0	0	0	0	0	0	0	0	0	0	0	0	0	0	0	0	0	0	0	0	0	0	0	0	0	0	0	0	0	0	0	0	0	0	0	0	0	0	0	0	0	0	0	0
PL29	0	0	0	0	0	0	0	0	0	0	0	0	0	0	0	0	0	0	0	0	0	0	0	0	0	0	0	0	0	0	0	0	0	0	0	0	0	0	0	0	0	0	0	0	0	0	0	0	0
PL33	0	0	0	0	0	0	0	0	0	0	0	0	1	1	0	1	0	0	1	1	1	0	1	0	0	0	0	0	0	0	0	0	1	1	0	0	0	1	0	0	0	1	1	0	0	0	0	1	1
PL34	0	0	0	0	0	0	0	0	0	0	0	0	0	0	0	0	0	0	0	0	0	0	0	0	0	0	0	0	0	0	0	0	0	0	0	0	0	0	0	0	1	0	0	0	0	0	0	0	0
PL35	0	0	0	0	0	0	0	0	0	0	0	0	0	0	0	0	0	0	0	0	0	0	0	0	0	0	0	0	0	0	0	0	0	0	0	0	0	0	0	0	0	0	0	0	0	0	0	0	0
PL37	0	0	0	0	0	0	0	0	0	0	1	0	0	0	0	0	1	0	0	0	0	0	0	0	0	0	0	0	0	0	0	0	0	0	0	0	0	0	0	0	0	0	0	0	0	0	0	0	0
PL38	0	0	0	1	1	1	1	1	1	0	1	0	0	0	0	0	0	0	0	0	0	0	0	0	0	0	0	0	0	0	0	0	0	0	0	0	0	0	0	0	0	0	0	0	0	0	0	0	0
PL4	0	0	0	0	0	0	0	0	0	0	0	0	0	0	0	0	0	0	0	0	0	0	0	0	0	0	0	0	0	0	0	0	0	0	0	0	0	0	0	0	0	0	0	0	0	0	0	0	0
PL41	0	0	0	0	0	0	0	0	0	0	0	0	0	0	0	0	0	0	0	0	0	0	0	0	0	0	0	0	0	0	0	0	0	0	0	0	0	0	0	0	0	0	0	0	0	0	0	0	0
PL42	0	0	0	0	0	0	0	0	0	0	0	0	0	0	0	0	0	0	0	0	0	0	0	0	0	0	0	0	0	0	0	0	0	0	0	0	0	0	0	0	0	0	0	0	0	0	0	0	0
PL6	0	0	0	0	0	0	0	0	0	0	0	0	0	0	0	0	0	0	0	0	0	0	0	0	0	0	0	0	0	0	0	0	0	0	0	0	0	0	0	0	0	0	0	0	0	0	0	0	0
PL8	0	0	0	0	0	0	0	0	0	0	0	0	4	0	0	0	0	0	0	0	5	0	0	0	0	0	1	1	0	0	0	0	4	0	0	0	0	0	0	0	0	4	0	0	0	0	0	0	4
PL9	0	0	0	0	0	0	0	0	0	0	0	0	0	0	0	0	0	0	0	0	1	0	0	0	0	0	0	0	0	0	0	0	1	0	0	0	0	0	0	0	0	1	0	0	0	0	0	0	1
SLH	0	0	0	0	0	0	0	0	0	0	0	0	0	0	0	0	0	0	0	0	0	0	0	0	0	0	0	0	0	0	0	0	0	0	0	0	0	0	0	0	0	0	0	0	0	0	0	0	0
[truncated: 455 more columns]

## Sheet: function_rules
name	parent	child
XyloseDegradation	XyloseDegradation	K14275|K14274|K14273|K00078|K17743|K05351|K00854|K00011|K00008|K01805
SucroseDegradation	SucroseDegradation	K15922|K12317|K12316|K12047|K01203|K01193|K01187|K00690
NonSpecificHexoseSugar	NonSpecificHexoseSugar	K00844
MannoseDegradation	MannoseDegradation	K02796|K02795|K02794|K02793|K01809
LactoseDegradation	LactoseDegradation	K12309|K12112|K12111|K01190
GalacturonicAcidDegradation	GalacturonicAcidDegradation	K16850|K16849|K01685|K01625|K00874|K00041
GalactoseDegradation	GalactoseDegradation	K01785|K01784|K00965|K00849
FucoseDegradation	FucoseDegradation	K01818|K01628|K00879
FructoseDegradation	FructoseDegradation	K00847
Propionate	Propionate	K19697|K01026
Butyrate	Butyrate	K00634|K00929
Acetate	Acetate	K01896|K01067|K01905
Lactate	Lactate	K00101|K03777
Non-SpecificAlcohols	Non-SpecificAlcohols	K00121|K04072|K13951|K13952|K13953|K13980|K18857
SulfateReduction	SulfateReduction	Dsr
SulfateReduction	Dsr	K11180|EC1.8.99.5|K11181|EC1.8.99.5
SulfateReduction	Asr	K00380|EC1.8.1.2|K00381|EC1.8.1.2|K00392|EC1.8.7.1
FumarateReduction	FumarateReduction	K00244|K00245|K00246|K00247
Aerobic	Aerobic	[percent50CytochromeCOxidase|percent50CytochromeAa3600MenaquinolOxidase|percent50CytochromeOUbiquinolOxidase]&ETC50
Aerobic	CytochromeCOxidase	K02275,K02274,K02276|K15408,K02277
Aerobic	CytochromeAa3600MenaquinolOxidase	K02827,K02826,K02828,K02829
Aerobic	CytochromeOUbiquinolOxidase	K02297,K02298,K02299,K02300
TetrathionateReduction	TetrathionateReduction	[ttrrs&1ofttrabc]|2ofttrabc
TetrathionateReduction	ttrrs	K13040|K13041
TetrathionateReduction	ttrabc	K08359,K08358,K08357
Microaerophillic	Microaerophillic	[percent50CytochromeBDUbiquinolOxidase|percent50CytochromeCOxidaseCBB3]&ETC50
Microaerophillic	CytochromeBDUbiquinolOxidase	K00425,K00426,K00424|K22501
Microaerophillic	CytochromeCOxidaseCBB3	K00404|K00405|K15862,K00407,K00406
DenitrificationNotETC	DenitrificationNotETC	notETC50&[NitrateReductase|NitriteReductase|NitricOxideReductase|NitrousOxideReductase]
DenitrificationNotETC	NitrateReductase	K00370|K00371|K00374|K02567|K02568|EC1.7.5.1|EC1.9.6.1
DenitrificationNotETC	NitriteReductase	K00368|K15864|EC1.7.2.1
DenitrificationNotETC	NitricOxideReductase	K04561|K02305|EC1.7.2.5
DenitrificationNotETC	NitrousOxideReductase	K00376|EC1.7.2.4
ETC50	ETC50	percent50ComplexIA|percent50ComplexIB|percent50ComplexIC
ETC50	ComplexIA	K00330,[K00331&K00332&[K00333|K00331]&[K13378|K13380]],K00334,K00335,K00336,K00337,K00338,K00339,K00340,[K00341&K00342|K15863],K00343
ETC50	ComplexIB	K05574,K05582,K05581,K05579,K05572,K05580,K05578,K05576,K05577,K05575,K05573,K05583,K05584,K05585
ETC50	ComplexIC	K03945,K03946,K03947,K03948,K03949,K03950,K03951,K03952,K03953,K03954,K03955,K03956,K11352,K11353
TMAO	TMAO	K07811

## Sheet: cazy_rules
category	subcategory	function_name	function_ids	long_function_name
CAZy	CAZy	Polyphenolics	K05909, AA1, AA2, K00422	Polyphenolics Cleavage
CAZy	CAZy	Crystalline Cellulose	GH7, GH48, AA10, AA15, AA16, AA9, AA10, AA11, AA13	Crystalline Cellulose Backbone Cleavage
CAZy	CAZy	Amorphous Cellulose	GH5, GH6, GH7, GH8, GH9, GH10, GH124, GH12, GH44, GH45	Amorphous Cellulose Backbone Cleavage
CAZy	CAZy	Amorphous Cellulose	GH94, GH1, GH2, GH3, GH5, GH9, GH16, GH116	Amorphous Cellulose Oligo Cleavage
CAZy	CAZy	Mucin	GH101	Mucin Backbone Cleavage
CAZy	CAZy	Mucin	GH27, GH129, GH112, GH109, GH31, GH36	Mucin Oligo Cleavage
CAZy	CAZy	Sulf-Polysachharides	GH111, GH16, GH82, GH150, GH79, PL29, PL30, PL33, PL8, PL12, PL13, PL15, PL21, PL6, PL37, GH56, GH86	Sulf-Polysachharides Backbone Cleavage
CAZy	CAZy	Sulf-Polysachharides	PL21, PL37, PL23, PL24, PL25, GH88, PL15, PL6, GH117	Sulf-Polysachharides Oligo Cleavage
CAZy	CAZy	Xyloglucan	GH5, GH9, GH12, GH16, GH44, GH45, GH48, GH74, AA9	Xyloglucan Backbone Cleavage (Hemicellulose)
CAZy	CAZy	Xyloglucan	GH31, GH43, GH10, GH2	Xyloglucan Oligo Cleavage (Hemicellulose)
CAZy	CAZy	Starch	AA13, GH13, GH14, GH57, GH119, GH126	Starch Backbone Cleavage
CAZy	CAZy	Starch	GH133, GH15, GH97	Starch Oligo Cleavage
CAZy	CAZy	Chitin	GH18, GH19, GH23, GH73	Chitin Backbone Cleavage
CAZy	CAZy	Chitin	GH20, GH3, GH5, GH84, GH116, AA10, AA11, AA15, CE4	Chitin Oligo Cleavage
CAZy	CAZy	Pectin	GH28, PL1, PL2, PL9, PL10, PL11, PL22, PL26, PL3, PL4	Pectin Backbone Cleavage
CAZy	CAZy	Pectin	GH78, GH106, GH138, GH139, GH143, CE8, GH105, GH4, CE12, GH2	Pectin Oligo Cleavage
CAZy	CAZy	Alpha-galactans	GH166	Alpha-galactans Backbone Cleavage
CAZy	CAZy	Alpha-galactans	GH27, GH110, GH4, GH31, GH36, GH97	Alpha-galactans Oligo Cleavage
CAZy	CAZy	Beta-galactan (pectic galactan)	GH53	Beta-galactan (pectic galactan) Backbone Cleavage
CAZy	CAZy	Beta-galactan (pectic galactan)	GH2, GH35, GH42, GH1, GH59, GH147, GH165	Beta-galactan (pectic galactan) Oligo Cleavage
CAZy	CAZy	Mixed-Linkage glucans	GH16, GH30, GH17, GH7, GH8, GH9, GH5, GH55, GH64, GH81, GH128, GH152, GH157, GH158	Mixed-Linkage glucans Backbone Cleavage (Hemicellulose)
CAZy	CAZy	Mixed-Linkage glucans	GH3, GH16, GH17, GH55, GH1	Mixed-Linkage glucans Oligo Cleavage (Hemicellulose)
CAZy	CAZy	Xylans	GH10, GH26, GH8, GH5, GH11, GH30, GH98, GH141	Xylan Backbone Cleavage (Hemicellulose)
CAZy	CAZy	Xylans	GH39, GH3, GH31, GH52, GH120, GH115, GH67	Xylan Oligo Cleavage (Hemicellulose)
CAZy	CAZy	Beta-mannan	GH113, GH134, GH26, GH5	Beta-mannan Backbone Cleavage (Hemicellulose)
CAZy	CAZy	Beta-mannan	GH26, GH130, GH113, CE2, CE17, GH2	Beta-mannan Oligo Cleavage (Hemicellulose)
CAZy	CAZy	Alpha-mannan	GH99, GH76	Alpha-mannan Backbone Cleavage (Hemicellulose)
CAZy	CAZy	Alpha-mannan	GH76, GH92, GH38, GH63, GH47, GH125, GH130	Alpha-mannan Oligo Cleavage (Hemicellulose)
CAZy	CAZy	Arabinan	GH43, GH49	Arabinan Backbone Cleavage
CAZy	CAZy	Arabinan	GH93, GH43, GH51, GH3, GH54, GH62	Arabinan Oligo Cleavage
CAZy	CAZy	Rhamnose cleavage	GH78, GH106, GH145, PL24, PL25, PL27, PL28, GH28	Rhamnose Oligo cleavage
CAZy	CAZy	Fucose Cleavage	GH107, GH139, GH141, GH151, GH29, GH95	Fucose Oligo Cleavage
CAZy	CAZy	Arabinose cleavage	GH121, GH127, GH137, GH142, GH146, GH54, GH62, GH2	Arabinose Oligo cleavage

## Sheet: amino_bile_rules
name	parent	child
BetaineBiosynthesis	BetaineBiosynthesis	K17755|K00108|K11440|K00130
CysteineBiosynthesis	CysteineBiosynthesis	K01697|K10150|K01758|K00789|K17462|K01243|K18284|K07173|K17216|K17217|K00640|K01738|K13034|K17069
HistidineBiosynthesis	HistidineBiosynthesis	K00765|K02502|K01523|K01496|K11755|K14152|K01814|K02501|K02500|K01663|K01693|K00817|K04486|K05602|K18649|K01089|K00013
HistidineDegradation	HistidineDegradation	K01745|K01712|K01468|K01479|K00603|K13990|K05603|K01458
IsoleucineBiosynthesis	IsoleucineBiosynthesis	K09011|K01703|K01704|K00052|K17989|K01754|K01652|K01653|K11258|K00053|K01687|K00826
LeucineBiosynthesis	LeucineBiosynthesis	K01649|K01702|K01703|K01704|K00052
LeucineDegradation	LeucineDegradation	K00826|K00166|K00167|K11381|K09699|K00382|K00253|K00249|K01968|K01969|K05607|K13766|K01640
LysineBiosynthesis	LysineBiosynthesis	K00928|K12524|K12525|K12526|K00133|K01714|K00215|K00674|K00821|K14267|K01439|K01778|K01586|K01655|K17450|K01705|K05824|K00838|K00143|K00293|K00290|K05827|K05828|K05829|K05830|K05831|K01655|K17450|K01705|K16792|K16793|K05824|K00928|K00133|K01714|K00215|K05822|K00841|K05823|K01778|K01586|K00928|K12524|K12525|K12526|K00133|K01714|K00215|K03340|K01586|K00928|K12524|K12525|K12526|K00133|K01714|K00215|…
LysineDegradation	LysineDegradation	K00290|K00293|K14157|K14085|K00825|K15791|K00658|K00382|K00252|K01825|K01782|K07514|K01692|K07515|K07511|K00022
MethionineBiosynthesis	MethionineBiosynthesis	K00928|K12524|K12525|K12526|K00133|K00003|K00651|K01739|K01760|K00548|K00549
MethionineDegradation	MethionineDegradation	K00789|K00558|K17398|K17399|K01251|K01697|K10150
OrnithineBiosynthesis	OrnithineBiosynthesis	K00618|K00619|K14681|K14682|K00620|K22477|K22478|K00930|K00145|K12659|K00818|K00821|K01438|K14677|K19412|K05828|K05829|K05830|K05831
PhenylalanineBiosynthesis	PhenylalanineBiosynthesis	K01850|K04092|K14187|K04093|K04516|K06208|K06209|K13853|K01713|K04518|K05359|K14170|K00832|K00838
ProlineBiosynthesis	ProlineBiosynthesis	K00931|K00147|K12657|K00286
PyrimidineDegradation	PyrimidineDegradation	K00207|K17722|K17723|K01464|K01431|K06016
SerineBiosynthesis	SerineBiosynthesis	K00058|K00831|K01079
ShikimatePathwayBiosynthesis	ShikimatePathwayBiosynthesis	K01626|K03856|K13853|K01735|K13829|K03785|K03786|K00014|K13832|K13830|K00891|K00800|K01736
ThreonineBiosynthesis	ThreonineBiosynthesis	K00928|K12524|K12525|K12526|K00133|K00003|K00872|K02204|K02203|K01733
TryptophanBiosynthesis	TryptophanBiosynthesis	K01657|K01658|K13503|K13501|K01656|K00766|K13497|K01817|K01609|K13498|K01695|K01696|K06001|K01694
TyrosineBiosynthesis	TyrosineBiosynthesis	K01850|K04092|K14170|K04093|K04516|K06208|K06209|K13853|K00210|K04517|K14187|K00815|K00832|K00838|K00832|K15849|K00220|K15226|K15227
TyrosineDegradation	TyrosineDegradation	K03334|K00457|K00451|K01800|K01555|K16171
ValineBiosynthesis	ValineBiosynthesis	K01652|K01653|K11258|K00053|K01687|K00826
TryptophanDegradation	TryptophanDegradation	[K00466|K01593|K01667]|[K00838|K23109|K23110|K23111|K00248|K00169|K00170|K00171|K00172|K00189|K03737]|[K00502|K01593|K00274|K00669|K00543]|[K00463|K00453|K01556|K00486|K00816]
BileAcidDegradation	BileAcidDegradation	K00037|K07431|K00488|K08748|K01796|K10214|K12405|K08764|K00659|K01442|K11992|K08748|K00076|K22604|K23231|K22605|K22607|K22606|EC1.1.1.176|EC1.1.1.238|K00699|K17689|K15868|K15871|K15869|K15873|K15870|K15874|K15872|K07007

## Sheet: tryptophan genes
ec_number	kegg_id	gene_name	pathway	process	gene_abv	compound_conversion	reference
EC:1.13.12.3	K00466	Tryptophan 2-Monooxygenase	Indole/AhR	degradation	TMO	TRP_IAM	Agus, et.al 2018, https://doi.org/10.1016/j.chom.2018.05.003
EC:4.1.1.28	K01593	Tryptophan Decarboxylase	Indole/AhR	degradation	TrD	TRP_IAM	Roager, Licht 2018, https://www.nature.com/articles/s41467-018-05470-4#Sec4
EC:2.6.1.57	K00838	Aromatic amino acid aminotransferase	Indole/AhR	degradation	AraT	TRP_IPYA
EC1.1.1.110	K23109	phenyllactate dehydrogenase, aromatic 2-oxoacid reductase	Indole/AhR	degradation	fldH	IPYA_ILA
EC:4.2.1.175	K23110	phenyllactate dehydratase, alpha subunit	Indole/AhR	degradation	fldBC	ILA_IA
EC:4.2.1.175	K23111	phenyllactate dehydratase, beta subunit	Indole/AhR	degradation	fldBC	ILA_IA
EC:1.3.8.1	K00248	acyl-CoA dehydrogenase, butyryl-CoA dehydrogenase	Indole/AhR	degradation	acdA	IA_IPA
EC:1.2.7.1	K00169	pyruvate ferredoxin oxidoreductase B and C, pyruvate ferredoxin oxidoreductase alpha subunit	Indole/AhR	degradation	porB	IPYA_ILA
EC:1.2.7.2	K00170	pyruvate ferredoxin oxidoreductase B and C, pyruvate ferredoxin oxidoreductase beta subunit	Indole/AhR	degradation	porB	IPYA_ILA
EC:1.2.7.3	K00171	pyruvate ferredoxin oxidoreductase B and C, pyruvate ferredoxin oxidoreductase delta subunit	Indole/AhR	degradation	porB	IPYA_ILA
EC:1.2.7.4	K00172	pyruvate ferredoxin oxidoreductase B and C, pyruvate ferredoxin oxidoreductase gamma subunit	Indole/AhR	degradation	porB	IPYA_ILA
EC:1.2.7.5	K00189	pyruvate ferredoxin oxidoreductase B and C, 2-oxoisovalerate/pyruvate ferredoxin oxidoreductase gamma subunit	Indole/AhR	degradation	porB	IPYA_ILA
EC:1.2.7.1	K03737	pyruvate ferredoxin oxidoreductase B and C, pyruvate-ferredoxin/flavodoxin oxidoreductase	Indole/AhR	degradation	porB	IPYA_ILA
EC:2.8.3.17	K13607	cinnamoyl-CoA:phenyllactate CoA-transferase	Indole/AhR	degradation	fldA	ILA_IA
EC:5.6.1.9	K23876	R-2-hydroxyacyl-CoA dehydrates activating ATPase	Indole/AhR	degradation	fldI	ILA_IA
	K14265	Tryptophan aminotransferase	Indole/AhR	degradation	Tam1	IND_IPA	Hyland, et.al, 2022 https://link-springer-com.ezproxy2.library.colostate.edu/article/10.1007/s00726-022-03123-x
	K03839	acyl-CoA tranferase	Indole/AhR	degradation	fldA	ILA_IA	Dodd, et.al 2017 https://www.ncbi.nlm.nih.gov/pmc/articles/PMC5850949/
EC:4.3.1.31		L-tryptophan ammonia lyase	Indole/AhR	degradation	WAL	ILA_IA
EC:4.1.99.1	K01667	Tryptophanase	Indole/AhR	degradation	TNA	TRP_IND	https://link-springer-com.ezproxy2.library.colostate.edu/article/10.1007/s00726-022-03123-x#Sec3
EC:1.13.11.52	K00463	Indoleamine 2,3-Dioxygenase	Kynurenine/IDO	degradation	IDO
EC:1.13.11.11	K00453	Tryptophan 2,3-Dioxygenase	Kynurenine/IDO	degradation	TDO
EC:3.7.1.3	K01556	Kynureninase	Kynurenine/IDO	degradation	KYNU
EC:1.14.13.9	K00486	Kynurenin 3-Monooxygenase	Kynurenine/IDO	degradation	KMO
E:2.6.1.7	K00816	Kynurenine aminotransferase	Kynurenine/IDO	degradation	KAT
